# Supplementary material for: Advancements in drug discovery: integrating CADD tools and drug repurposing for PD-1/PD-L1 axis inhibition
Source: RSC Adv. 2025 Jan 23;15(4):2298–316. doi: 10.1039/d4ra08245a (PMC11755407; doi:10.1039/d4ra08245a)
Supplement: RA-015-D4RA08245A-s001 [file RA-015-D4RA08245A-s001.xlsx]

## Sheet: Table S8
Compound Nº	Compound ID	SMILES	Name	MW (Da)	Experimental Activity	Docking Score
1	PUBCHEM_CID_6857767	[H]OC([H])([H])[C@]1(C([H])([H])[H])[C@]([H])(O[H])C([H])([H])C([H])([H])[C@@]2(C([H])([H])[H])[C@@]([H])(C(=C([H])[H])C([H])([H])C([H])([H])[C@]12[H])C([H])([H])C(\[H])=C1\C(=O)OC([H])([H])[C@@]1([H])O[H]	(3E,4S)-3-[2-[(1R,5R,6R,8aS)-6-hydroxy-5-(hydroxymethyl)-5,8a-dimethyl-2-methylidene-3,4,4a,6,7,8-hexahydro-1H-naphthalen-1-yl]ethylidene]-4-hydroxyoxolan-2-one	350.455	Inactive	-8
2	PUBCHEM_CID_6708597	[H]OC([H])([H])[C@@]1(C([H])([H])[H])C([H])([H])C([H])([H])C([H])([H])[C@]2(C([H])([H])[H])[C@@]([H])(C(=C([H])[H])C([H])([H])C([H])([H])[C@@]12[H])C([H])([H])C([H])([H])[C@](O[H])(C([H])=C([H])[H])C([H])([H])[H]	(3S)-5-[(5S,8aR)-5-(hydroxymethyl)-5,8a-dimethyl-2-methylidene-3,4,4a,6,7,8-hexahydro-1H-naphthalen-1-yl]-3-methylpent-1-en-3-ol	306.49	Inactive	-7
3	PUBCHEM_CID_5377914	[H]Oc1c([H])c(O[H])c2c(oc3c([H])c(OC([H])([H])[H])c([H])c(c3c2=O)C([H])([H])[H])c1[H]	1,3-dihydroxy-6-methoxy-8-methylxanthen-9-one	272.256	Inactive	-8.2
4	PUBCHEM_CID_5839209	[H]C(=O)C(\[H])=C(/[H])c1c([H])c(OC([H])([H])[H])c(OC([H])([H])[H])c(OC([H])([H])[H])c1[H]	(E)-3-(3,4,5-trimethoxyphenyl)prop-2-enal	222.24	Inactive	-6.5
5	PUBCHEM_CID_6708658	[H]OC(=O)[C@]12C([H])([H])C([H])([H])[C@@]([H])(C([H])([H])[H])[C@]([H])(C([H])([H])[H])[C@]1([H])C1=C([H])C(=O)[C@]3([H])[C@@]4(C([H])([H])[H])C([H])([H])C([H])([H])[C@]([H])(OC(=O)C([H])([H])[H])C(C([H])([H])[H])(C([H])([H])[H])[C@]4([H])C([H])([H])C([H])([H])[C@@]3(C([H])([H])[H])[C@]1(C([H])([H])[H])C([H])([H])C2([H])[H]	(1S,2R,4aS,6aS,6bR,10S,12aS)-10-acetyloxy-1,2,6a,6b,9,9,12a-heptamethyl-13-oxo-1,2,3,4,5,6,6a,7,8,8a,10,11,12,14b-tetradecahydropicene-4a-carboxylic acid	512.731	Inactive	-7.9
6	PUBCHEM_CID_6708558	[H]O[C@@]12C([H])([H])c3c(c([H])c(OC(=O)C([H])([H])[H])c(OC(=O)C([H])([H])[H])c3OC(=O)C([H])([H])[H])[C@]1([H])c1c([H])c([H])c(OC(=O)C([H])([H])[H])c(OC(=O)C([H])([H])[H])c1OC2([H])[H]	(4,8,9,10-tetraacetyloxy-6a-hydroxy-7,11b-dihydro-6H-indeno[2,1-c]chromen-3-yl) acetate	528.466	Inactive	-7.3
7	PUBCHEM_CID_5281650	[H]Oc1c([H])c2oc3c([H])c(O[H])c(c(O[H])c3c(=O)c2c(c1OC([H])([H])[H])C([H])([H])C([H])=C(C([H])([H])[H])C([H])([H])[H])C([H])([H])C([H])=C(C([H])([H])[H])C([H])([H])[H]	1,3,6-trihydroxy-7-methoxy-2,8-bis(3-methylbut-2-enyl)xanthen-9-one	410.466	Inactive	-8.9
8	PUBCHEM_CID_9605260	[H]O\N=C1/C([H])([H])[C@]2([H])C([H])([H])[C@]([H])([C@]1([H])C([H])([H])[H])C2(C([H])([H])[H])C([H])([H])[H]	(NE)-N-[(1R,5S)-2,6,6-trimethyl-3-bicyclo[3.1.1]heptanylidene]hydroxylamine	167.252	Inactive	-6.3
9	PUBCHEM_CID_5702034	[H]C1=C2C([H])([H])C([H])([H])[C@@]3([H])[C@]4([H])C([H])([H])C([H])([H])[C@]([H])(C(=O)C([H])([H])OC(=O)C([H])([H])[H])[C@@]4(C([H])([H])[H])C([H])([H])C([H])([H])[C@]3([H])[C@@]2(C([H])([H])[H])C([H])([H])C([H])([H])C1=O	[2-[(10R,13S,17S)-10,13-dimethyl-3-oxo-1,2,6,7,8,9,11,12,14,15,16,17-dodecahydrocyclopenta[a]phenanthren-17-yl]-2-oxoethyl] acetate	372.505	Inactive	-7.6
10	PUBCHEM_CID_6481646	[H]C1=C([H])[C@]2(C([H])([H])[H])C([H])([H])C([H])([H])[C@@]3([H])[C@@]([H])(C(=O)O[C@]3([H])[C@]22O[C@@]2(C1=O)C([H])([H])[H])C([H])([H])[H]	(1R,2S,5S,6S,9S,13S)-5,9,13-trimethyl-3,14-dioxatetracyclo[7.5.0.01,13.02,6]tetradec-10-ene-4,12-dione	262.305	Inactive	-7.5
11	PUBCHEM_CID_96009	[H]Oc1c([H])c([H])c(OC(=O)C([H])([H])[H])c([H])c1[H]	(4-hydroxyphenyl) acetate	152.149	Inactive	-6.4
12	PUBCHEM_CID_54676535	[H]Oc1c([H])c([H])c(c([H])c1[H])-c1c(O[H])c2c(OC([H])([H])[H])c(c3OC(C([H])=C([H])c3c2oc1=O)(C([H])([H])[H])C([H])([H])[H])C([H])([H])C([H])=C(C([H])([H])[H])C([H])([H])[H]	4-hydroxy-3-(4-hydroxyphenyl)-5-methoxy-8,8-dimethyl-6-(3-methylbut-2-enyl)pyrano[2,3-h]chromen-2-one	434.488	Inactive	-8.6
13	PUBCHEM_CID_4238966	[H]C(=C(C([H])([H])[H])C([H])([H])[H])C([H])([H])c1c(OC([H])([H])[H])c2c(OC(=O)C([H])([H])[H])c(-c3c([H])c([H])c(OC(=O)C([H])([H])[H])c([H])c3[H])c(=O)oc2c2C([H])=C([H])C(Oc12)(C([H])([H])[H])C([H])([H])[H]	[4-[4-acetyloxy-5-methoxy-8,8-dimethyl-6-(3-methylbut-2-enyl)-2-oxopyrano[2,3-h]chromen-3-yl]phenyl] acetate	518.562	Inactive	-7.3
14	PUBCHEM_CID_71034	[H]c1c([H])c([H])c2c(oc3c([H])c([H])c(OC([H])([H])[H])c([H])c3c2=O)c1[H]	2-methoxyxanthen-9-one	226.231	Inactive	-8.9
15	PUBCHEM_CID_3983547	[H]N([H])C(=O)[C@@]1(C([H])([H])[H])C([H])([H])C([H])([H])C([H])([H])[C@]2(c3c([H])c([H])c(c([H])c3C([H])([H])C([H])([H])[C@]12[H])C([H])(C([H])([H])[H])C([H])([H])[H])C([H])([H])[H]	1,4a-dimethyl-7-propan-2-yl-2,3,4,9,10,10a-hexahydrophenanthrene-1-carboxamide	299.458	Inactive	-7.6
16	PUBCHEM_CID_7595	[H]N(C(=O)N([H])c1c([H])c([H])c([H])c([H])c1[H])c1c([H])c([H])c([H])c([H])c1[H]	1,3-diphenylurea	212.252	Inactive	-9.2
17	PUBCHEM_CID_6708732	[H]c1oc2c(OC([H])([H])[H])c(OC([H])([H])[H])c([H])c([H])c2c(=O)c1-c1c([H])c([H])c(OC([H])([H])[H])c([H])c1[H]	7,8-dimethoxy-3-(4-methoxyphenyl)chromen-4-one	312.321	Inactive	-9.6
18	PUBCHEM_CID_2752274	[H]Oc1c([H])c([H])c(c([H])c1[H])C([H])([H])[C@@]1([H])N(C([H])([H])[H])C([H])([H])C([H])([H])c2c([H])c(OC([H])([H])[H])c(O[H])c([H])c12	1-[(4-hydroxyphenyl)methyl]-6-methoxy-2-methyl-3,4-dihydro-1H-isoquinolin-7-ol	299.37	Inactive	-7.8
19	PUBCHEM_CID_6708584	[H]c1oc([H])c(c1[H])[C@]1([H])OC(=O)[C@]2([H])O[C@]22[C@@]1(C([H])([H])[H])C([H])([H])C([H])([H])[C@@]1([H])[C@]3(C(=O)C([H])=C([H])C(C([H])([H])[H])(C([H])([H])[H])[C@]3([H])C([H])([H])[C@@]([H])(OC(=O)C([H])([H])[H])[C@@]21C([H])([H])[H])C([H])([H])[H]	[(1S,7S,8S,12S,19R)-7-(furan-3-yl)-1,8,12,16,16-pentamethyl-5,13-dioxo-3,6-dioxapentacyclo[9.8.0.02,4.02,8.012,17]nonadec-14-en-19-yl] acetate	482.573	Inactive	-8.8
20	PUBCHEM_CID_6716	[H]c1oc2c([H])c3oc(c([H])c(=O)c3c(OC([H])([H])[H])c2c1[H])C([H])([H])[H]	4-methoxy-7-methylfuro[3,2-g]chromen-5-one	230.219	Inactive	-7.5
21	PUBCHEM_CID_5701999	[H]Oc1c([H])c(c([H])c([H])c1OC([H])([H])[H])[C@@]1([H])Oc2c([H])c(O[C@]3([H])O[C@]([H])(C([H])([H])O[C@@]4([H])O[C@@]([H])(C([H])([H])[H])[C@]([H])(O[H])[C@@]([H])(O[H])[C@@]4([H])O[H])[C@@]([H])(O[H])[C@]([H])(O[H])[C@@]3([H])O[H])c([H])c(O[H])c2C(=O)C1([H])[H]	(2S)-5-hydroxy-2-(3-hydroxy-4-methoxyphenyl)-7-[(2S,3R,4S,5S,6R)-3,4,5-trihydroxy-6-[[(2S,3R,4R,5R,6S)-3,4,5-trihydroxy-6-methyloxan-2-yl]oxymethyl]oxan-2-yl]oxy-2,3-dihydrochromen-4-one	610.565	Inactive	-10.5
22	PUBCHEM_CID_68094	[H]c1c([H])c2c3c([H])c([H])c(=O)c([H])c3n([H])c2c(n1[H])C([H])([H])[H]	1-methyl-2,9-dihydropyrido[3,4-b]indol-7-one	198.225	Inactive	-8.4
23	PUBCHEM_CID_637213	[H]Oc1c([H])c(O[C@]2([H])O[C@]([H])(C([H])([H])O[H])[C@@]([H])(O[H])[C@]([H])(O[H])[C@@]2([H])O[H])c([H])c(\C([H])=C(/[H])c2c([H])c([H])c(OC([H])([H])[H])c(O[H])c2[H])c1[H]	(2S,3R,4S,5S,6R)-2-[3-hydroxy-5-[(E)-2-(3-hydroxy-4-methoxyphenyl)ethenyl]phenoxy]-6-(hydroxymethyl)oxane-3,4,5-triol	420.414	Inactive	-9.6
24	PUBCHEM_CID_34751	[H]OC([H])([H])[C@@]1([H])O[C@@]([H])(OC([H])([H])[C@@]2([H])O[C@@]([H])(O[C@@]([H])(C#N)c3c([H])c([H])c([H])c([H])c3[H])[C@]([H])(O[H])[C@@]([H])(O[H])[C@]2([H])O[H])[C@]([H])(O[H])[C@@]([H])(O[H])[C@]1([H])O[H]	2-phenyl-2-[(2R,3R,4S,5S,6R)-3,4,5-trihydroxy-6-[[(2R,3R,4S,5S,6R)-3,4,5-trihydroxy-6-(hydroxymethyl)oxan-2-yl]oxymethyl]oxan-2-yl]oxyacetonitrile	457.432	Inactive	-8.5
25	PUBCHEM_CID_3092	[H]N([H])C(=O)c1c([H])c(c([H])c(c1C([H])([H])[H])[N+]([O-])=O)[N+]([O-])=O	2-methyl-3,5-dinitrobenzamide	225.16	Inactive	-7
26	PUBCHEM_CID_5702210	[H]OP1(=O)OC([H])([H])[C@@]2([H])O[C@@]([H])(n3c([H])nc4c(nc([H])nc34)N([H])C(=O)C([H])([H])C([H])([H])C([H])([H])[H])[C@]([H])(OC(=O)C([H])([H])C([H])([H])C([H])([H])[H])[C@]2([H])O1	[(4aR,7R,7aR)-6-[6-(butanoylamino)purin-9-yl]-2-hydroxy-2-oxo-4a,6,7,7a-tetrahydro-4H-furo[3,2-d][1,3,2]dioxaphosphinin-7-yl] butanoate	469.391	Inactive	-7.8
27	PUBCHEM_CID_5702213	[H]OC([H])([H])[C@@]([H])(O[H])[C@@]1([H])O[C@]2([H])OC(O[C@]2([H])[C@@]1([H])OC([H])([H])C([H])([H])C([H])([H])N(C([H])([H])[H])C([H])([H])[H])(C([H])([H])[H])C([H])([H])[H]	1-[(5R,6S,6aR)-6-[3-(dimethylamino)propoxy]-2,2-dimethyl-3a,5,6,6a-tetrahydrofuro[2,3-d][1,3]dioxol-5-yl]ethane-1,2-diol	305.371	Inactive	-6.1
28	PUBCHEM_CID_5639	[H]N(c1c([H])c(=O)n(c(=O)n1C([H])([H])[H])C([H])([H])[H])C([H])([H])C([H])([H])C([H])([H])N1C([H])([H])C([H])([H])N(c2c([H])c([H])c([H])c([H])c2OC([H])([H])[H])C([H])([H])C1([H])[H]	6-[3-[4-(2-methoxyphenyl)piperazin-1-yl]propylamino]-1,3-dimethylpyrimidine-2,4-dione	387.484	Inactive	-8.8
29	PUBCHEM_CID_6708799	[H]O[C@@]1([H])C([H])([H])[C@]2(C([H])([H])[H])[C@]([H])(C([H])([H])C([H])([H])[C@]2(O[H])C(=O)C([H])([H])OC(=O)C([H])([H])[H])[C@@]2([H])C([H])([H])[C@@]([H])(C3=C([H])C(=O)C([H])=C([H])[C@@]3(C([H])([H])[H])[C@]12[H])C([H])([H])[H]	[2-[(6S,11S,17R)-11,17-dihydroxy-6,10,13-trimethyl-3-oxo-7,8,9,11,12,14,15,16-octahydro-6H-cyclopenta[a]phenanthren-17-yl]-2-oxoethyl] acetate	416.514	Inactive	-8.5
30	PUBCHEM_CID_39147	[H]O[C@@]([H])(C([H])([H])Oc1c([H])c([H])c([H])c2c1C([H])([H])[C@]([H])(O[H])[C@]([H])(O[H])C2([H])[H])C([H])([H])N([H])C(C([H])([H])[H])(C([H])([H])[H])C([H])([H])[H]	(2R,3S)-5-[3-(tert-butylamino)-2-hydroxypropoxy]-1,2,3,4-tetrahydronaphthalene-2,3-diol	309.406	Inactive	-8.1
31	PUBCHEM_CID_4630	[H]C([H])(C#CC([H])([H])N1C([H])([H])C([H])([H])C([H])([H])C1([H])[H])N1C(=O)C([H])([H])C([H])([H])C1([H])[H]	1-(4-pyrrolidin-1-ylbut-2-ynyl)pyrrolidin-2-one	206.289	Inactive	-7.1
32	PUBCHEM_CID_5005498	[H]N1c2c([H])c([H])c([H])c([H])c2-c2n([H])c3c([H])c([H])c(c([H])c3c2C([H])([H])C1=O)[N+]([O-])=O	9-nitro-7,12-dihydro-5H-indolo[3,2-d][1]benzazepin-6-one	293.282	Inactive	-9.1
33	PUBCHEM_CID_10258363	[H]O[C@@]1(C(=O)O[C@@]2([H])C3=C(C([H])([H])[H])[C@]([H])(OC(=O)C(=C(\[H])C([H])([H])[H])\C([H])([H])[H])[C@@]([H])(OC(=O)C([H])([H])C([H])([H])C([H])([H])C([H])([H])C([H])([H])[H])[C@]3([H])[C@](OC(=O)C([H])([H])[H])(C([H])([H])[H])C([H])([H])[C@]([H])(OC(=O)C([H])([H])C([H])([H])C([H])([H])[H])[C@]12O[H])C([H])([H])[H]	[(3S,3aR,4S,6S,6aR,7S,8S,9bS)-6-acetyloxy-4-butanoyloxy-3,3a-dihydroxy-3,6,9-trimethyl-8-[(Z)-2-methylbut-2-enoyl]oxy-2-oxo-4,5,6a,7,8,9b-hexahydroazuleno[4,5-b]furan-7-yl] hexanoate	622.708	Inactive	-7.2
34	PUBCHEM_CID_23863210	[H]OC([H])([H])[C@]1([H])O[C@@]([H])(n2c([H])nc3c(nc(Cl)nc23)N([H])[H])[C@]([H])(F)[C@@]1([H])O[H]	(3S,4R)-5-(6-amino-2-chloropurin-9-yl)-4-fluoro-2-(hydroxymethyl)oxolan-3-ol	303.68	Inactive	-7.2
35	PUBCHEM_CID_5328772	[H]Oc1c([H])c([H])c(\C([H])=C(/C#N)C(=O)N([H])[C@@]([H])(c2c([H])c([H])c([H])c([H])c2[H])C([H])([H])[H])c([H])c1O[H]	(E)-2-cyano-3-(3,4-dihydroxyphenyl)-N-[(1R)-1-phenylethyl]prop-2-enamide	308.337	Inactive	-8.5
36	PUBCHEM_CID_6539171	[H]c1c(Br)c(Br)sc1C(=O)C([H])([H])Cl	2-chloro-1-(4,5-dibromothiophen-2-yl)ethanone	318.41	Inactive	-6.1
37	PUBCHEM_CID_5717719	[H]OC(=O)[C@]([H])(N1C(=S)S\C(=C(\[H])c2c([H])c([H])c([H])c([H])c2[H])C1=O)C([H])(C([H])([H])[H])C([H])([H])[H]	2-[(5Z)-5-benzylidene-4-oxo-2-sulfanylidene-1,3-thiazolidin-3-yl]-3-methylbutanoic acid	321.41	Inactive	-7
38	PUBCHEM_CID_4407	[H]Oc1c(Cl)c(Cl)c(O[H])c2C(=O)C([H])=C([H])C(=O)c12	6,7-dichloro-5,8-dihydroxynaphthalene-1,4-dione	259.04	Inactive	-6.8
39	PUBCHEM_CID_5328770	[H]Oc1c([H])c([H])c(\C([H])=C(/C#N)C(=O)N([H])C([H])([H])C([H])([H])C([H])([H])c2c([H])c([H])c([H])c([H])c2[H])c([H])c1O[H]	(E)-2-cyano-3-(3,4-dihydroxyphenyl)-N-(3-phenylpropyl)prop-2-enamide	322.364	Inactive	-10.1
40	PUBCHEM_CID_2044	[H]Oc1c(Br)c([H])c(C([H])=C(C#N)C#N)c([H])c1C(C([H])([H])[H])(C([H])([H])[H])C([H])([H])[H]	2-[(3-bromo-5-tert-butyl-4-hydroxyphenyl)methylidene]propanedinitrile	305.175	Inactive	-6.4
41	PUBCHEM_CID_5591	[H]Oc1c(c(c2O[C@@](C([H])([H])[H])(C([H])([H])Oc3c([H])c([H])c(c([H])c3[H])C([H])([H])[C@@]3([H])SC(=O)N([H])C3=O)C([H])([H])C([H])([H])c2c1C([H])([H])[H])C([H])([H])[H])C([H])([H])[H]	5-[[4-[(6-hydroxy-2,5,7,8-tetramethyl-3,4-dihydrochromen-2-yl)methoxy]phenyl]methyl]-1,3-thiazolidine-2,4-dione	441.54	Inactive	-10.5
42	PUBCHEM_CID_11345983	[H]OC([H])([H])C([H])([H])N([H])c1nc(nc([H])c1[H])N([H])c1c([H])c([H])c(OC([H])([H])[H])c([H])c1[H]	2-[[2-(4-methoxyanilino)pyrimidin-4-yl]amino]ethanol	260.297	Inactive	-7.1
43	PUBCHEM_CID_2426	[H]N([H])c1c([H])c2nc([H])nc(N([H])c3c([H])c([H])c([H])c(Br)c3[H])c2c([H])c1N([H])[H]	4-N-(3-bromophenyl)quinazoline-4,6,7-triamine	330.189	Inactive	-8.6
44	PUBCHEM_CID_5329006	[H]N(c1nc([H])nc2c([H])c(OC([H])([H])[H])c(OC([H])([H])[H])c([H])c12)c1c([H])c([H])c(Cl)c([H])c1F	N-(4-chloro-2-fluorophenyl)-6,7-dimethoxyquinazolin-4-amine	333.75	Inactive	-9.5
45	PUBCHEM_CID_9549284	[H]N([H])C(\Sc1c([H])c([H])c(N([H])[H])c([H])c1[H])=C(\C#N)c1c([H])c([H])c([H])c([H])c1C(F)(F)F	(Z)-3-amino-3-(4-aminophenyl)sulfanyl-2-[2-(trifluoromethyl)phenyl]prop-2-enenitrile	335.35	Inactive	-7.2
46	PUBCHEM_CID_5186	[H]ON([H])C(=O)C([H])([H])C([H])([H])C([H])([H])C([H])([H])C([H])([H])N1C(=O)c2c([H])c([H])c([H])c3c([H])c([H])c([H])c(C1=O)c23	6-(1,3-dioxobenzo[de]isoquinolin-2-yl)-N-hydroxyhexanamide	326.352	Inactive	-8.8
47	PUBCHEM_CID_5353593	[H]N1C(=O)\C(=C(/[H])c2c([H])c([H])c(c([H])c2[H])N(C([H])([H])[H])C([H])([H])[H])c2c([H])c([H])c([H])c([H])c12	(3E)-3-[[4-(dimethylamino)phenyl]methylidene]-1H-indol-2-one	264.328	Inactive	-7.6
48	PUBCHEM_CID_5328775	[H]Oc1c([H])c([H])c(\C([H])=C(/C#N)C(=O)N([H])C([H])([H])C([H])([H])C([H])([H])C([H])([H])c2c([H])c([H])c([H])c([H])c2[H])c([H])c1O[H]	(E)-2-cyano-3-(3,4-dihydroxyphenyl)-N-(4-phenylbutyl)prop-2-enamide	336.391	Inactive	-9.8
49	PUBCHEM_CID_4262	[H]O[C@]1(N(C(=O)C(C(=O)C([H])([H])[H])=C1C([H])([H])[H])C([H])([H])C([H])([H])C([H])([H])C([H])([H])C([H])([H])C([H])([H])C([H])([H])C([H])([H])[H])C([H])([H])[H]	3-acetyl-5-hydroxy-4,5-dimethyl-1-octylpyrrol-2-one	281.396	Inactive	-5.8
50	PUBCHEM_CID_5470230	[H]Oc1c(c([H])c(\C([H])=C2\C(=O)c3c(c([H])c(OC([H])([H])[H])c(OC([H])([H])[H])c3N([H])[H])C2([H])[H])c([H])c1C([H])([H])[H])C([H])([H])[H]	(2E)-7-amino-2-[(4-hydroxy-3,5-dimethylphenyl)methylidene]-5,6-dimethoxy-3H-inden-1-one	339.391	Inactive	-9.4
51	PUBCHEM_CID_5290	[H]Oc1c([H])c([H])c2c(c1OC([H])([H])[H])C([H])([H])N1C([H])([H])C([H])([H])c3c([H])c(OC([H])([H])[H])c(O[H])c([H])c3[C@@]1([H])C2([H])[H]	3,9-dimethoxy-6,8,13,13a-tetrahydro-5H-isoquinolino[2,1-b]isoquinoline-2,10-diol	327.38	Inactive	-8.6
52	PUBCHEM_CID_2428	[H]N(c1c([H])c([H])c([H])c(Br)c1[H])c1nc([H])nc2c([H])c3nc([H])n([H])c3c([H])c12	N-(3-bromophenyl)-1H-imidazo[4,5-g]quinazolin-8-amine	340.184	Inactive	-9.7
53	PUBCHEM_CID_2422	[H]OC([H])([H])C([H])([H])C([H])([H])N([H])c1nc(N([H])C([H])([H])c2c([H])c([H])c([H])c([H])c2[H])c2nc([H])n(c2n1)C([H])(C([H])([H])[H])C([H])([H])[H]	3-[[6-(benzylamino)-9-propan-2-ylpurin-2-yl]amino]propan-1-ol	340.431	Inactive	-8
54	PUBCHEM_CID_310557	[H]N(C(=O)c1c([H])c([H])c(F)c([H])c1[H])c1c([H])c([H])c([H])c([H])c1C(=O)OC([H])([H])[H]	methyl 2-[(4-fluorobenzoyl)amino]benzoate	273.263	Inactive	-7.6
55	PUBCHEM_CID_5329155	[H]N1C(=O)\C(=C(\[H])c2c([H])c3c(n2[H])C([H])([H])C([H])([H])C([H])([H])C3([H])[H])c2c([H])c(Br)c([H])c([H])c12	(3Z)-5-bromo-3-(4,5,6,7-tetrahydro-1H-indol-2-ylmethylidene)-1H-indol-2-one	343.224	Inactive	-9.2
56	PUBCHEM_CID_4706	[H]N([H])c1c([H])c2c(nc([H])nc2c([H])c1N([H])C([H])([H])[H])N([H])c1c([H])c([H])c([H])c(Br)c1[H]	4-N-(3-bromophenyl)-7-N-methylquinazoline-4,6,7-triamine	344.216	Inactive	-9
57	PUBCHEM_CID_2856	[H]OC([H])([H])C([H])([H])N([H])c1nc(N([H])c2c([H])c([H])c([H])c(Cl)c2[H])c2nc([H])n(c2n1)C([H])(C([H])([H])[H])C([H])([H])[H]	2-[[6-(3-chloroanilino)-9-propan-2-ylpurin-2-yl]amino]ethanol	346.82	Inactive	-7.6
58	PUBCHEM_CID_5353633	[H]C(=C(C([H])([H])[H])C([H])([H])[H])C([H])([H])C([H])([H])C(=C(/[H])C([H])([H])C([H])([H])C(=C(/[H])C([H])([H])Sc1nc([H])nn1[H])\C([H])([H])[H])\C([H])([H])[H]	5-[(2E,6E)-3,7,11-trimethyldodeca-2,6,10-trienyl]sulfanyl-1H-1,2,4-triazole	305.48	Inactive	-7.9
59	PUBCHEM_CID_5353962	[H]Oc1c(OC([H])([H])C([H])([H])[H])c([H])c(\C([H])=C(\C#N)C(=O)N([H])[H])c([H])c1C([H])([H])Sc1c([H])c([H])c([H])c([H])c1[H]	(Z)-2-cyano-3-[3-ethoxy-4-hydroxy-5-(phenylsulfanylmethyl)phenyl]prop-2-enamide	354.42	Inactive	-8.6
60	PUBCHEM_CID_24058665	[H]OC([H])([H])C1=C([H])[C@@]2([H])[C@@]3([H])[C@](O[H])([C@]([H])(O[H])[C@@]([H])(C([H])([H])[H])[C@@]2(O[H])[C@]2([H])C([H])=C(C(=O)[C@@]2(O[H])C1([H])[H])C([H])([H])[H])C3(C([H])([H])[H])C([H])([H])[H]	(1R,2S,6R,10S,11R,13R,14R,15R)-1,6,13,14-tetrahydroxy-8-(hydroxymethyl)-4,12,12,15-tetramethyltetracyclo[8.5.0.02,6.011,13]pentadeca-3,8-dien-5-one	364.438	Inactive	-7.5
61	PUBCHEM_CID_5613	[H]Oc1c([H])c([H])c(c([H])c1[H])C([H])([H])C([H])(C#N)C#N	2-[(4-hydroxyphenyl)methyl]propanedinitrile	172.187	Inactive	-6.6
62	PUBCHEM_CID_2794188	[H]N([H])[C@@]1([H])C([H])([H])C([H])([H])C([H])([H])C([H])([H])[C@@]1([H])N([H])c1nc(N([H])c2c([H])c([H])c([H])c(Cl)c2[H])c2nc([H])n(c2n1)C([H])([H])C([H])([H])[H]	2-N-[(1R,2S)-2-aminocyclohexyl]-6-N-(3-chlorophenyl)-9-ethylpurine-2,6-diamine	385.9	Inactive	-8.5
63	PUBCHEM_CID_443278	[H]c1c(nc2sc3c(n12)C([H])([H])C([H])([H])C([H])([H])C3([H])[H])-c1c([H])c([H])c(c([H])c1[H])C([H])([H])[H]	2-(4-methylphenyl)-5,6,7,8-tetrahydroimidazo[2,1-b][1,3]benzothiazole	268.38	Inactive	-9.7
64	PUBCHEM_CID_3854666	[H]Oc1c([H])c(c([H])c([H])c1N([H])C(=O)N([H])c1c([H])c([H])c([H])c([H])c1Br)[N+]([O-])=O	1-(2-bromophenyl)-3-(2-hydroxy-4-nitrophenyl)urea	352.144	Inactive	-9
65	PUBCHEM_CID_2427	[H]N(c1c([H])c([H])c([H])c(Br)c1[H])c1nc([H])nc2c([H])c3n(c([H])nc3c([H])c12)C([H])([H])[H]	N-(3-bromophenyl)-3-methylimidazo[4,5-g]quinazolin-8-amine	354.211	Inactive	-9.3
66	PUBCHEM_CID_6603989	[H]OC([H])([H])[C@@]([H])(N([H])c1nc(N([H])C([H])([H])c2c([H])c([H])c([H])c([H])c2[H])c2nc([H])n(c2n1)C([H])(C([H])([H])[H])C([H])([H])[H])C([H])([H])C([H])([H])[H]	(2S)-2-[[6-(benzylamino)-9-propan-2-ylpurin-2-yl]amino]butan-1-ol	354.458	Inactive	-7.9
67	PUBCHEM_CID_4155347	[H]Oc1c([H])c([H])c([H])c([H])c1C([H])([H])N([H])c1nc(nc2n(c([H])nc12)C([H])(C([H])([H])[H])C([H])([H])[H])N([H])C([H])([H])C([H])([H])C([H])([H])O[H]	2-[[[2-(3-hydroxypropylamino)-9-propan-2-ylpurin-6-yl]amino]methyl]phenol	356.43	Inactive	-8.3
68	PUBCHEM_CID_135512024	[H]Oc1n([H])c2c([H])c([H])c(c([H])c2c1-c1n([H])c2c([H])c([H])c([H])c([H])c2c1N=O)S(=O)(=O)O[H]	2-hydroxy-3-(3-nitroso-1H-indol-2-yl)-1H-indole-5-sulfonic acid	357.34	Inactive	-8.9
69	PUBCHEM_CID_4705	[H]N(c1c([H])c([H])c([H])c(Br)c1[H])c1nc([H])nc2c([H])c(OC([H])([H])[H])c(OC([H])([H])[H])c([H])c12	N-(3-bromophenyl)-6,7-dimethoxyquinazolin-4-amine	360.211	Inactive	-8.2
70	PUBCHEM_CID_6539732	[H]c1nc([H])c([H])c(c1[H])-c1nnc(SC([H])([H])c2c([H])c([H])c([H])c(I)c2[H])o1	2-[(3-iodophenyl)methylsulfanyl]-5-pyridin-4-yl-1,3,4-oxadiazole	395.22	Inactive	-9.7
71	PUBCHEM_CID_9547215	[H]O[C@@]1([H])C([H])([H])C([H])([H])[C@@]2(C([H])([H])[H])[C@]([H])(C([H])([H])C([H])([H])[C@]3([H])[C@]2([H])C([H])([H])C([H])([H])[C@]2(C([H])([H])[H])[C@@]([H])(c4c([H])oc(=O)c([H])c4[H])C([H])([H])C([H])([H])[C@]32O[H])C1([H])[H]	5-[(3S,5R,8R,9S,10S,13R,14S,17R)-3,14-dihydroxy-10,13-dimethyl-1,2,3,4,5,6,7,8,9,11,12,15,16,17-tetradecahydrocyclopenta[a]phenanthren-17-yl]pyran-2-one	386.532	Inactive	-8.4
72	PUBCHEM_CID_5720188	[H]OC(=O)[C@]([H])(N1C(=S)S\C(=C(\[H])c2c([H])c([H])c(Br)c([H])c2[H])C1=O)C([H])(C([H])([H])[H])C([H])([H])[H]	2-[(5Z)-5-[(4-bromophenyl)methylidene]-4-oxo-2-sulfanylidene-1,3-thiazolidin-3-yl]-3-methylbutanoic acid	400.31	Inactive	-6.7
73	PUBCHEM_CID_275510	[H]OC(=O)c1c(Br)c(Br)c(Br)c(Br)c1-c1c2c([H])c([H])c(O[H])c([H])c2oc2c([H])c(=O)c([H])c([H])c12	2,3,4,5-tetrabromo-6-(3-hydroxy-6-oxoxanthen-9-yl)benzoic acid	647.895	Inactive	-7.7
74	PUBCHEM_CID_3895	[H]OC(=O)c1c([H])c(c([H])c([H])c1O[H])N(C([H])([H])c1c([H])c([H])c([H])c([H])c1O[H])C([H])([H])c1c([H])c([H])c([H])c([H])c1O[H]	5-[bis[(2-hydroxyphenyl)methyl]amino]-2-hydroxybenzoic acid	365.385	Inactive	-8.3
75	PUBCHEM_CID_24167440	[H]OC([H])([H])[C@]1([H])O[C@@]([H])(n2c([H])nc3c(nc(Cl)nc23)N([H])[H])C([H])([H])[C@@]1([H])O[H]	(3R)-5-(6-amino-2-chloropurin-9-yl)-2-(hydroxymethyl)oxolan-3-ol	285.69	Inactive	-6.8
76	PUBCHEM_CID_5312137	[H]N1C(=O)\C(=C(\[H])c2c([H])c3c(n2[H])C([H])([H])C([H])([H])C([H])([H])C3([H])[H])c2c([H])c(c([H])c([H])c12)S(=O)(=O)N(C([H])([H])[H])C([H])([H])[H]	(3Z)-N,N-dimethyl-2-oxo-3-(4,5,6,7-tetrahydro-1H-indol-2-ylmethylidene)-1H-indole-5-sulfonamide	371.46	Inactive	-9.7
77	PUBCHEM_CID_9839842	[H]N1C(=O)\C(=C(\[H])c2c([H])c([H])c(N(C([H])([H])[H])C([H])([H])[H])c3c([H])c([H])c([H])c([H])c23)c2c([H])c([H])c([H])c([H])c12	(3Z)-3-[[4-(dimethylamino)naphthalen-1-yl]methylidene]-1H-indol-2-one	314.388	Inactive	-8.2
78	PUBCHEM_CID_2776	[H]N(C(=O)C#CC([H])([H])[H])c1c([H])c([H])c2nc([H])nc(N([H])c3c([H])c([H])c([H])c(Br)c3[H])c2c1[H]	N-[4-(3-bromoanilino)quinazolin-6-yl]but-2-ynamide	381.233	Inactive	-10.3
79	PUBCHEM_CID_5053	[H]C(=C(C([H])([H])[H])C([H])([H])[H])[C@@]1([H])[C@@]([H])(C(=O)OC([H])([H])c2c([H])oc(c2[H])C([H])([H])c2c([H])c([H])c([H])c([H])c2[H])C1(C([H])([H])[H])C([H])([H])[H]	(5-benzylfuran-3-yl)methyl 2,2-dimethyl-3-(2-methylprop-1-enyl)cyclopropane-1-carboxylate	338.447	Inactive	-7.5
80	PUBCHEM_CID_5284639	[H]Oc1c([H])c([H])c(c([H])c1[H])-c1c([H])oc2c([H])c(O[C@@]3([H])O[C@@]([H])(C([H])([H])O[H])[C@]([H])(O[H])[C@@]([H])(O[H])[C@]3([H])O[H])c([H])c(O[H])c2c1=O	5-hydroxy-3-(4-hydroxyphenyl)-7-[3,4,5-trihydroxy-6-(hydroxymethyl)oxan-2-yl]oxychromen-4-one	432.381	Inactive	-10.5
81	PUBCHEM_CID_5329255	[H]Oc1c([H])c([H])c(\C([H])=C(/C#N)C(=O)N([H])C([H])([H])C([H])([H])C([H])([H])N([H])C(=O)C(\C#N)=C(/[H])c2c([H])c([H])c(O[H])c(O[H])c2[H])c([H])c1O[H]	(E)-2-cyano-N-[3-[[(E)-2-cyano-3-(3,4-dihydroxyphenyl)prop-2-enoyl]amino]propyl]-3-(3,4-dihydroxyphenyl)prop-2-enamide	448.435	Inactive	-9.5
82	PUBCHEM_CID_5368	[H]c1nc(nc([H])c1[H])C([H])([H])Oc1nc([H])c([H])c2c(-c3c([H])c(OC([H])([H])[H])c(OC([H])([H])[H])c(OC([H])([H])[H])c3[H])c(C(=O)OC([H])([H])[H])n(c(=O)c12)C([H])([H])c1c([H])c([H])nc(c1[H])C([H])([H])[H]	methyl 2-[(2-methylpyridin-4-yl)methyl]-1-oxo-8-(pyrimidin-2-ylmethoxy)-4-(3,4,5-trimethoxyphenyl)-2,7-naphthyridine-3-carboxylate	583.601	Inactive	-8
83	PUBCHEM_CID_2753	[H]c1c([H])c2n([H])c(=O)c([H])c([H])c2c([H])c1OC([H])([H])C([H])([H])C([H])([H])C(=O)N(C([H])([H])[H])C1([H])C([H])([H])C([H])([H])C([H])([H])C([H])([H])C1([H])[H]	N-cyclohexyl-N-methyl-4-[(2-oxo-1H-quinolin-6-yl)oxy]butanamide	342.439	Inactive	-10.4
84	PUBCHEM_CID_135179	[H]c1nc([H])c2n([H])c(nc2c1[H])-c1c([H])c([H])c(SC([H])([H])[H])c([H])c1OC([H])([H])[H]	2-(2-methoxy-4-methylsulfanylphenyl)-3H-imidazo[4,5-c]pyridine	271.34	Inactive	-8.5
85	PUBCHEM_CID_9885087	[H]N1C(=O)C(=C(c2c([H])c([H])c(OC([H])([H])[H])c([H])c2[H])c2c([H])c([H])c(OC([H])([H])[H])c([H])c2[H])c2c([H])c([H])c([H])c([H])c12	3-[bis(4-methoxyphenyl)methylidene]-1H-indol-2-one	357.409	Inactive	-7.8
86	PUBCHEM_CID_10109069	[H]OC(=O)c1c([H])c([H])c(Cl)c([H])c1N([H])C(=O)N([H])c1c([H])c([H])c([H])c(c1[H])C(F)(F)F	4-chloro-2-[[3-(trifluoromethyl)phenyl]carbamoylamino]benzoic acid	358.7	Inactive	-10.5
87	PUBCHEM_CID_55690	[H]c1nc([H])c2n([H])c(nc2c1[H])-c1c([H])c([H])c(c([H])c1OC([H])([H])[H])[S@@](=O)C([H])([H])[H]	2-(2-methoxy-4-methylsulfinylphenyl)-3H-imidazo[4,5-c]pyridine	287.34	Inactive	-8.7
88	PUBCHEM_CID_23748533	[H]O[S@@+](c1c([H])c([H])c(c([H])c1[H])C([H])([H])Sc1nc(c(n1[H])-c1c([H])c([H])nc([H])c1[H])-c1c([H])c([H])c(F)c([H])c1[H])C([H])([H])[H]	[4-[[4-(4-fluorophenyl)-5-pyridin-4-yl-1H-imidazol-2-yl]sulfanylmethyl]phenyl]-hydroxy-methylsulfanium	424.53	Inactive	-9.3
89	PUBCHEM_CID_23806679	[H]OC([H])([H])[C@]1([H])O[C@]([H])(n2c([H])nc3c(nc([H])nc23)N([H])[H])[C@@]([H])(S[H])[C@@]1([H])O[H]	(3S,4S)-5-(6-aminopurin-9-yl)-2-(hydroxymethyl)-4-sulfanyloxolan-3-ol	283.31	Inactive	-6.6
90	PUBCHEM_CID_44483227	[H]Oc1c([H])c([H])c(O[H])c(c1[H])N(C([H])([H])[H])[N+]([H])([H])[O-]	(2,5-dihydroxy-N-methylanilino)-oxidoazanium	170.168	Inactive	-6.5
91	PUBCHEM_CID_2064	[H]Oc1c([H])c([H])c(O[H])c(c1[H])C([H])([H])N([H])c1c([H])c([H])c(c([H])c1[H])C(=O)OC([H])([H])[H]	methyl 4-[(2,5-dihydroxyphenyl)methylamino]benzoate	273.288	Inactive	-9
92	PUBCHEM_CID_5328771	[H]Oc1c([H])c([H])c(\C([H])=C(/C#N)C(=O)N([H])c2c([H])c([H])c([H])c([H])c2[H])c([H])c1O[H]	(E)-2-cyano-3-(3,4-dihydroxyphenyl)-N-phenylprop-2-enamide	280.283	Inactive	-9.6
93	PUBCHEM_CID_1694	[H]n1nc2c(Br)c(Br)c(Br)c(Br)c2n1	4,5,6,7-tetrabromo-2H-benzotriazole	434.711	Inactive	-5.4
94	PUBCHEM_CID_3385203	[H]c1c([H])c([H])c(c([H])c1[H])-c1nn([H])c2c1oc1c([H])c([H])c([H])c([H])c21	3-phenyl-1H-[1]benzofuro[3,2-c]pyrazole	234.258	Inactive	-10.3
95	PUBCHEM_CID_6364616	[H]O[C@@]1(\C([H])=C([H])\OC(=O)O[C@@]23C(=O)N([H])[C@]([H])(C([H])([H])c4c([H])c([H])c([H])c([H])c4[H])[C@@]2([H])[C@]([H])(C([H])([H])[H])[C@@]2(O[C@]2([H])[C@]3([H])\C([H])=C([H])\C([H])([H])[C@@]([H])(C1=O)C([H])([H])[H])C([H])([H])[H])C([H])([H])[H]	(5E,11E)-19-benzyl-7-hydroxy-7,9,16,17-tetramethyl-2,4,15-trioxa-20-azatetracyclo[11.8.0.01,18.014,16]henicosa-5,11-diene-3,8,21-trione	495.572	Inactive	-9.1
96	PUBCHEM_CID_263976	[H]OC([H])([H])[C@]1([H])O[C@]([H])(n2c([H])nc3c(nc([H])nc23)N([H])[H])C([H])([H])C1([H])[H]	[5-(6-aminopurin-9-yl)oxolan-2-yl]methanol	235.247	Inactive	-6.1
97	PUBCHEM_CID_5289419	[H]N1C(=O)\C(=C(\[H])c2c([H])nc([H])n2[H])c2c([H])c(OC([H])([H])[H])c([H])c([H])c12	(3Z)-3-(1H-imidazol-5-ylmethylidene)-5-methoxy-1H-indol-2-one	241.25	Inactive	-8.9
98	PUBCHEM_CID_37783	[H]OC([H])([H])C1=C([H])[C@@]2([H])[C@@]3([H])[C@@](OC(=O)C([H])([H])C([H])([H])C([H])([H])[H])([C@]([H])(OC(=O)C([H])([H])C([H])([H])C([H])([H])[H])[C@@]([H])(C([H])([H])[H])[C@]2(O[H])[C@]2([H])C([H])=C(C(=O)[C@@]2(O[H])C1([H])[H])C([H])([H])[H])C3(C([H])([H])[H])C([H])([H])[H]	[(1S,2S,6R,10S,11R,13S,14R,15R)-13-butanoyloxy-1,6-dihydroxy-8-(hydroxymethyl)-4,12,12,15-tetramethyl-5-oxo-14-tetracyclo[8.5.0.02,6.011,13]pentadeca-3,8-dienyl] butanoate	504.62	Inactive	-7.2
99	PUBCHEM_CID_4879	[H]N([H])c1nc([H])nc2n(nc([H])c12)-c1c([H])c([H])c([H])c([H])c1[H]	1-phenylpyrazolo[3,4-d]pyrimidin-4-amine	211.228	Inactive	-6.6
100	PUBCHEM_CID_5328760	[H]Oc1c([H])c([H])c(\C([H])=C(/C#N)C(=O)c2c([H])c([H])c(O[H])c(O[H])c2[H])c([H])c1O[H]	(E)-2-(3,4-dihydroxybenzoyl)-3-(3,4-dihydroxyphenyl)prop-2-enenitrile	297.266	Inactive	-9.3
101	PUBCHEM_CID_125519	[H]Oc1c([H])c([H])c2oc(c([H])c(=O)c2c1[H])-c1c([H])c([H])c(N([H])[H])c([H])c1[H]	2-(4-aminophenyl)-6-hydroxychromen-4-one	253.257	Inactive	-10.4
102	PUBCHEM_CID_2400	[H]c1n([H])c2c([H])c([H])c([H])c([H])c2c1C1=C(C(=O)N(C1=O)C([H])([H])[H])c1c([H])n([H])c2c([H])c([H])c([H])c([H])c12	3,4-bis(1H-indol-3-yl)-1-methylpyrrole-2,5-dione	341.37	Inactive	-8.7
103	PUBCHEM_CID_4314	[H]N([H])C([H])([H])C([H])([H])C([H])([H])C([H])([H])C([H])([H])C([H])([H])N([H])S(=O)(=O)c1c([H])c([H])c([H])c2c([H])c([H])c([H])c([H])c12	N-(6-aminohexyl)naphthalene-1-sulfonamide	306.42	Inactive	-8.6
104	PUBCHEM_CID_224859	[H]O[C@]([H])(C([H])([H])c1c([H])c([H])nc([H])c1[H])C(Cl)(Cl)Cl	1,1,1-trichloro-3-pyridin-4-ylpropan-2-ol	240.51	Inactive	-6.7
105	PUBCHEM_CID_5330548	[H]c1c(n([H])c2c([H])c([H])c([H])c([H])c12)C(=O)c1c([H])c2c([H])c(OC(=O)C([H])([H])C([H])([H])C([H])([H])[H])c([H])c([H])c2n1[H]	[2-(1H-indole-2-carbonyl)-1H-indol-5-yl] butanoate	346.386	Inactive	-10.6
106	PUBCHEM_CID_1172104	[H]N(C(=O)C([H])([H])Sc1nnc2c(c([H])c3c([H])c(OC([H])([H])[H])c([H])c([H])c3n12)C([H])([H])[H])c1c([H])c([H])c([H])c(c1[H])C(=O)C([H])([H])[H]	N-(3-acetylphenyl)-2-[(7-methoxy-4-methyl-[1,2,4]triazolo[4,3-a]quinolin-1-yl)sulfanyl]acetamide	420.49	Inactive	-10
107	PUBCHEM_CID_448912	[H]Oc1c([H])c([H])c(c([H])c1[H])-c1n([H])c2nc([H])c([H])nc2c1C([H])([H])C([H])([H])C([H])([H])C([H])([H])[H]	4-(7-butyl-5H-pyrrolo[2,3-b]pyrazin-6-yl)phenol	267.332	Inactive	-8.2
108	PUBCHEM_CID_4534086	[H]N=C(SC([H])([H])C([H])([H])c1c([H])c([H])c(OC([H])([H])c2c([H])c([H])c(c([H])c2[H])[N+]([O-])=O)c([H])c1[H])N([H])[H]	2-[4-[(4-nitrophenyl)methoxy]phenyl]ethyl carbamimidothioate	331.39	Inactive	-9.2
109	PUBCHEM_CID_9860529	[H]c1c([H])c([H])c2c(c1[H])c([H])c([H])c1c2oc(c([H])c1=O)N1C([H])([H])C([H])([H])OC([H])([H])C1([H])[H]	2-morpholin-4-ylbenzo[h]chromen-4-one	281.311	Inactive	-9.1
110	PUBCHEM_CID_4298	[H]N([H])C([H])([H])C([H])([H])C([H])([H])C([H])([H])N([H])S(=O)(=O)c1c([H])c([H])c2c([H])c([H])c([H])c([H])c2c1[H]	N-(4-aminobutyl)naphthalene-2-sulfonamide	278.37	Inactive	-8.1
111	PUBCHEM_CID_1474853	[H]N(c1nc([H])nc2c([H])c(OC([H])([H])[H])c(OC([H])([H])[H])c([H])c12)c1c([H])c([H])c(Oc2c([H])c([H])c([H])c([H])c2[H])c([H])c1[H]	6,7-dimethoxy-N-(4-phenoxyphenyl)quinazolin-4-amine	373.412	Inactive	-11.2
112	PUBCHEM_CID_5353376	[H]OC(=O)c1c([H])c([H])c([H])c([H])c1N([H])C(=O)C(\[H])=C(/[H])c1c([H])c([H])c(c([H])c1[H])C([H])([H])C([H])([H])C([H])([H])C([H])([H])C([H])([H])[H]	2-[[(E)-3-(4-pentylphenyl)prop-2-enoyl]amino]benzoic acid	337.419	Inactive	-10.6
113	PUBCHEM_CID_23806119	[H]OC([H])([H])[C@]1([H])O[C@]([H])(n2c([H])nc3c([H])c(Cl)c(Cl)c([H])c23)[C@@]([H])(O[H])[C@@]1([H])O[H]	(3S,4R)-2-(5,6-dichlorobenzimidazol-1-yl)-5-(hydroxymethyl)oxolane-3,4-diol	319.14	Inactive	-8.1
114	PUBCHEM_CID_9843206	[H]N(c1nc([H])nc2c([H])c(OC([H])([H])[H])c(OC([H])([H])[H])c([H])c12)c1c([H])c([H])c(OC([H])([H])c2c([H])c([H])c([H])c([H])c2[H])c([H])c1[H]	6,7-dimethoxy-N-(4-phenylmethoxyphenyl)quinazolin-4-amine	387.439	Inactive	-10.9
115	PUBCHEM_CID_3641059	[H]c1nc2n([H])c(c(c2nc1[H])C([H])([H])C([H])([H])C([H])([H])C([H])([H])[H])-c1c([H])c([H])c(OC([H])([H])[H])c([H])c1[H]	7-butyl-6-(4-methoxyphenyl)-5H-pyrrolo[2,3-b]pyrazine	281.359	Inactive	-6.9
116	PUBCHEM_CID_5472558	[H]N1C(=O)\C(=C(/[H])c2c(Cl)n([H])c3c([H])c([H])c([H])c([H])c23)c2c([H])c([H])c([H])c([H])c12	(3E)-3-[(2-chloro-1H-indol-3-yl)methylidene]-1H-indol-2-one	294.74	Inactive	-8
117	PUBCHEM_CID_2729027	[H]O[C@@]([H])(C([H])([H])N1C([H])([H])C([H])([H])N([H])C([H])([H])C1([H])[H])C([H])([H])n1c2c([H])c([H])c(Br)c([H])c2c2c([H])c(Br)c([H])c([H])c12	1-(3,6-dibromocarbazol-9-yl)-3-piperazin-1-ylpropan-2-ol	467.205	Inactive	-8.2
118	PUBCHEM_CID_5228	[H]c1nc([H])c([H])c(c1[H])-c1c(nc2SC([H])([H])C([H])([H])n12)-c1c([H])c([H])c(F)c([H])c1[H]	6-(4-fluorophenyl)-5-pyridin-4-yl-2,3-dihydroimidazo[2,1-b][1,3]thiazole	297.35	Inactive	-7.9
119	PUBCHEM_CID_4970	[H]c1c([H])c2c(c3OC([H])([H])Oc13)C([H])([H])N(C([H])([H])[H])C([H])([H])C([H])([H])c1c([H])c3OC([H])([H])Oc3c([H])c1C(=O)C2([H])[H]	15-methyl-7,9,19,21-tetraoxa-15-azapentacyclo[15.7.0.04,12.06,10.018,22]tetracosa-1(17),4,6(10),11,18(22),23-hexaen-3-one	353.374	Inactive	-8.5
120	PUBCHEM_CID_24058669	[H]O[C@]1(C([H])([H])C([H])([H])[H])C([H])([H])[N@@]2C([H])([H])[C@]([H])(C1([H])[H])C([H])([H])[C@@](C(=O)OC([H])([H])[H])(c1n([H])c3c([H])c([H])c([H])c([H])c3c1C([H])([H])C2([H])[H])c1c([H])c2c(c([H])c1OC([H])([H])[H])N(C([H])=O)[C@]1([H])[C@]22C([H])([H])C([H])([H])N3C([H])([H])C([H])=C([H])[C@@](C([H])([H])C([H])([H])[H])([C@@]23[H])[C@@]([H])(OC(=O)C([H])([H])[H])[C@]1(O[H])C(=O)OC([H])([H])…	methyl (1R,9R,10S,11R,12S,19R)-11-acetyloxy-12-ethyl-4-[(13S,15S,17S)-17-ethyl-17-hydroxy-13-methoxycarbonyl-1,11-diazatetracyclo[13.3.1.04,12.05,10]nonadeca-4(12),5,7,9-tetraen-13-yl]-8-formyl-10-hydroxy-5-methoxy-8,16-diazapentacyclo[10.6.1.01,9.02,7.016,19]nonadeca-2,4,6,13-tetraene-10-carboxylate	824.972	Inactive	-6.4
121	PUBCHEM_CID_32875	[H]Oc1c2C(=O)c3c([H])c([H])c([H])c(OC([H])([H])[H])c3C(=O)c2c(O[H])c2c1C([H])([H])[C@@](O[H])(C(=O)C([H])([H])O[H])C([H])([H])[C@]2([H])O[C@]1([H])O[C@]([H])(C([H])([H])[H])[C@@]([H])(O[H])[C@]([H])(N([H])[H])C1([H])[H]	(7S,9S)-7-(4-amino-5-hydroxy-6-methyloxan-2-yl)oxy-6,9,11-trihydroxy-9-(2-hydroxyacetyl)-4-methoxy-8,10-dihydro-7H-tetracene-5,12-dione	543.525	Inactive	-8.8
122	PUBCHEM_CID_25035942	[H]N(c1c([H])c([H])c(c([H])c1[H])C(c1c([H])c([H])c(c([H])c1[H])C(c1c([H])c([H])c([H])c(N([H])S(=O)(=O)C(F)(F)F)c1[H])(C([H])([H])[H])C([H])([H])[H])(C([H])([H])[H])C([H])([H])[H])S(=O)(=O)C(F)(F)F	1,1,1-trifluoro-N-[4-[2-[4-[2-[3-(trifluoromethylsulfonylamino)phenyl]propan-2-yl]phenyl]propan-2-yl]phenyl]methanesulfonamide	608.61	Inactive	-8.6
123	PUBCHEM_CID_1733	[H]c1nc(c(C#N)c2c([H])c([H])c([H])c([H])c12)C([H])([H])[H]	3-methylisoquinoline-4-carbonitrile	168.199	Inactive	-7.3
124	PUBCHEM_CID_1901244	[H]c1c([H])c([H])c2C(=O)C(=O)N(c2c1[H])C([H])([H])c1c([H])c([H])c(Cl)c(Cl)c1[H]	1-[(3,4-dichlorophenyl)methyl]indole-2,3-dione	306.14	Inactive	-9.9
125	PUBCHEM_CID_448014	[H]N(C(=O)N([H])C([H])([H])c1c([H])c([H])c(OC([H])([H])[H])c([H])c1[H])c1nc([H])c(s1)[N+]([O-])=O	1-[(4-methoxyphenyl)methyl]-3-(5-nitro-1,3-thiazol-2-yl)urea	308.31	Inactive	-8.8
126	PUBCHEM_CID_23863209	[H]O[C@]1([H])C([H])([H])[C@@]([H])(O[C@]1([H])C([H])([H])[H])n1c([H])nc2c(nc([H])nc12)N([H])[H]	(3R)-5-(6-aminopurin-9-yl)-2-methyloxolan-3-ol	235.247	Inactive	-7.5
127	PUBCHEM_CID_16760554	[H]Oc1c([H])c2c(c([H])c1OC([H])([H])[H])[C@@]1([H])C([H])([H])C([H])([H])[C@]3(C([H])([H])[H])[C@@]([H])(O[H])C([H])([H])C([H])([H])[C@@]3([H])[C@]1([H])C([H])([H])C2([H])[H]	(13S,17S)-2-methoxy-13-methyl-6,7,8,9,11,12,14,15,16,17-decahydrocyclopenta[a]phenanthrene-3,17-diol	302.414	Inactive	-8.1
128	PUBCHEM_CID_3277	[H]N(N=C(C([H])([H])[H])C([H])([H])[H])c1c(c([H])nc2n(nc([H])c12)C([H])([H])C([H])([H])[H])C(=O)OC([H])([H])C([H])([H])[H]	ethyl 1-ethyl-4-(2-propan-2-ylidenehydrazinyl)pyrazolo[3,4-b]pyridine-5-carboxylate	289.339	Inactive	-6.7
129	PUBCHEM_CID_5174	[H]c1nc([H])c([H])c(c1[H])-c1oc(nc1-c1c([H])c([H])c([H])c([H])c1[H])C([H])([H])[H]	2-methyl-4-phenyl-5-pyridin-4-yl-1,3-oxazole	236.274	Inactive	-7.3
130	PUBCHEM_CID_16760634	[H]N(C(=O)N([H])c1c(Cl)c([H])c(Cl)c([H])c1Cl)c1c([H])c([H])nc([H])c1[H]	1-pyridin-4-yl-3-(2,4,6-trichlorophenyl)urea	316.57	Inactive	-8
131	PUBCHEM_CID_2984	[H]c1nc2n(c(=O)n(c(=O)c2n1C([H])([H])C(=O)C([H])([H])[H])C([H])([H])C([H])([H])C([H])([H])C([H])([H])[H])C([H])([H])C([H])([H])C([H])([H])C([H])([H])[H]	1,3-dibutyl-7-(2-oxopropyl)purine-2,6-dione	320.393	Inactive	-6.4
132	PUBCHEM_CID_13817	[H]OS(=O)(=O)c1c([H])c(\N=N\c2c([H])c([H])c(c([H])c2C([H])([H])[H])-c2c([H])c([H])c(\N=N\c3c([H])c(c4c([H])c([H])c([H])c([H])c4c3N([H])[H])S(=O)(=O)O[H])c(c2[H])C([H])([H])[H])c(N([H])[H])c2c([H])c([H])c([H])c([H])c12	4-amino-3-[[4-[4-[(1-amino-4-sulfonaphthalen-2-yl)diazenyl]-3-methylphenyl]-2-methylphenyl]diazenyl]naphthalene-1-sulfonic acid	680.75	Inactive	-12
133	PUBCHEM_CID_134141	[H]c1c([H])c([H])c2N(c3c([H])c(c([H])c([H])c3Sc2c1[H])C(F)(F)F)C([H])([H])C([H])([H])C([H])([H])N1C([H])([H])C([H])([H])N(C([H])([H])C([H])([H])Cl)C([H])([H])C1([H])[H]	10-[3-[4-(2-chloroethyl)piperazin-1-yl]propyl]-2-(trifluoromethyl)phenothiazine	455.97	Inactive	-7.5
134	PUBCHEM_CID_4299	[H]N([H])C([H])([H])C([H])([H])C([H])([H])C([H])([H])N([H])S(=O)(=O)c1c([H])c([H])c2c(Cl)c([H])c([H])c([H])c2c1[H]	N-(4-aminobutyl)-5-chloronaphthalene-2-sulfonamide	312.81	Inactive	-8.4
136	PUBCHEM_CID_9871875	[H]O[C@]1([H])[C@]([H])(OC(=O)C([H])([H])C([H])([H])C([H])([H])N2C([H])([H])C([H])([H])N(C([H])([H])[H])C([H])([H])C2([H])[H])[C@]2(O[C@](C([H])=C([H])[H])(C([H])([H])[H])C([H])([H])C(=O)[C@]2(O[H])[C@@]2(C([H])([H])[H])[C@@]([H])(O[H])C([H])([H])C([H])([H])C(C([H])([H])[H])(C([H])([H])[H])[C@]12[H])C([H])([H])[H]	[(3R,4aR,5S,6S,6aS,10S,10aR,10bS)-3-ethenyl-6,10,10b-trihydroxy-3,4a,7,7,10a-pentamethyl-1-oxo-5,6,6a,8,9,10-hexahydro-2H-benzo[f]chromen-5-yl] 4-(4-methylpiperazin-1-yl)butanoate	536.71	Inactive	-9.5
137	PUBCHEM_CID_9795867	[H]N(C(=O)[C@@]([H])(C#N)C(=O)C([H])([H])[H])c1c([H])c([H])c(OC(F)(F)F)c([H])c1[H]	2-cyano-3-oxo-N-[4-(trifluoromethoxy)phenyl]butanamide	286.21	Inactive	-8
138	PUBCHEM_CID_73293	[H]c1c([H])c([H])c-2c(c1[H])C(=O)c1[n+]-2c([H])c([H])c2c1n([H])c1c([H])c([H])c([H])c([H])c21	3-aza-13-azoniapentacyclo[11.7.0.02,10.04,9.014,19]icosa-1(13),2(10),4,6,8,11,14,16,18-nonaen-20-one	271.298	Inactive	-10.6
139	PUBCHEM_CID_9926586	[H]N(C(=O)C(C([H])([H])[H])(C([H])([H])[H])C([H])([H])[H])c1c([H])c([H])c2-c3c([H])c([H])c([H])c([H])c3C(=O)C(=O)c2c1[H]	N-(9,10-dioxophenanthren-2-yl)-2,2-dimethylpropanamide	307.349	Inactive	-8.8
140	PUBCHEM_CID_11210285	[H]N([H])c1nc(N([H])C([H])([H])c2c([H])c([H])c3OC([H])([H])Oc3c2[H])c([H])c(n1)-c1c([H])c([H])c([H])c(OC([H])([H])[H])c1[H]	4-N-(1,3-benzodioxol-5-ylmethyl)-6-(3-methoxyphenyl)pyrimidine-2,4-diamine	350.378	Inactive	-10
141	PUBCHEM_CID_5329468	[H]c1nn2c([H])c(c([H])nc2c1-c1c([H])sc([H])c1[H])-c1c([H])c([H])c(OC([H])([H])[H])c([H])c1[H]	6-(4-methoxyphenyl)-3-thiophen-3-ylpyrazolo[1,5-a]pyrimidine	307.37	Inactive	-10.8
142	PUBCHEM_CID_3012	[H]c1sc2nc(c(c(=O)n2c1[H])C([H])([H])C([H])([H])N1C([H])([H])C([H])([H])C(=C(c2c([H])c([H])c([H])c([H])c2[H])c2c([H])c([H])c(F)c([H])c2[H])C([H])([H])C1([H])[H])C([H])([H])[H]	6-[2-[4-[(4-fluorophenyl)-phenylmethylidene]piperidin-1-yl]ethyl]-7-methyl-[1,3]thiazolo[3,2-a]pyrimidin-5-one	459.58	Inactive	-9
143	PUBCHEM_CID_657356	[H]c1c([H])c([H])c2c(c1[H])n([H])c(=S)n(c2=O)C([H])([H])C([H])([H])N1C([H])([H])C([H])([H])C(=C(c2c([H])c([H])c(F)c([H])c2[H])c2c([H])c([H])c(F)c([H])c2[H])C([H])([H])C1([H])[H]	3-[2-[4-[bis(4-fluorophenyl)methylidene]piperidin-1-yl]ethyl]-2-sulfanylidene-1H-quinazolin-4-one	489.58	Inactive	-9.5
144	PUBCHEM_CID_1234	[H]c1c([H])c(c([H])c(OC([H])([H])[H])c1OC([H])([H])[H])C([H])([H])C([H])([H])N(C([H])([H])[H])C([H])([H])C([H])([H])C([H])([H])[C@](C#N)(c1c([H])c(OC([H])([H])[H])c(OC([H])([H])[H])c(OC([H])([H])[H])c1[H])C([H])(C([H])([H])[H])C([H])([H])[H]	5-[2-(3,4-dimethoxyphenyl)ethyl-methylamino]-2-propan-2-yl-2-(3,4,5-trimethoxyphenyl)pentanenitrile	484.637	Inactive	-5.9
145	PUBCHEM_CID_1713	[H]N(c1nc([H])nc2c([H])c([H])c(OC([H])([H])[H])c([H])c12)C([H])([H])c1c([H])c([H])c2OC([H])([H])Oc2c1[H]	N-(1,3-benzodioxol-5-ylmethyl)-6-methoxyquinazolin-4-amine	309.325	Inactive	-10.1
146	PUBCHEM_CID_3815	[H]N1C(=O)c2c(c3c4c([H])c([H])c([H])c([H])c4n([H])c3c3n([H])c4c([H])c([H])c([H])c([H])c4c23)C1([H])[H]	3,13,23-triazahexacyclo[14.7.0.02,10.04,9.011,15.017,22]tricosa-1,4,6,8,10,15,17,19,21-nonaen-12-one	311.344	Inactive	-9.2
147	PUBCHEM_CID_3160258	[H]Oc1n([H])c2c([H])c([H])c([H])c([H])c2c1\C([H])=N\c1c([H])c([H])c(c([H])c1[H])S(=O)(=O)N([H])[H]	4-[(2-hydroxy-1H-indol-3-yl)methylideneamino]benzenesulfonamide	315.35	Inactive	-10.1
148	PUBCHEM_CID_3467590	[H]OC(=O)c1c([H])c([H])c2c3nc4c([H])c([H])c([H])c([H])c4n3c(=O)c3c([H])c([H])c([H])c1c23	11-oxo-3,10-diazapentacyclo[10.7.1.02,10.04,9.016,20]icosa-1(20),2,4,6,8,12,14,16,18-nonaene-17-carboxylic acid	314.3	Inactive	-8.9
149	PUBCHEM_CID_9549289	[H]Oc1c([H])c([H])c([H])c(Oc2nc([H])nc3n([H])c(c([H])c23)-c2c([H])c([H])c([H])c(N([H])[H])c2[H])c1[H]	3-[[6-(3-aminophenyl)-7H-pyrrolo[2,3-d]pyrimidin-4-yl]oxy]phenol	318.336	Inactive	-10
150	PUBCHEM_CID_72332	[H]O[C@](C(=O)O[C@]1([H])C(OC([H])([H])[H])=C([H])[C@@]23N(C([H])([H])C([H])([H])C2([H])[H])C([H])([H])C([H])([H])c2c([H])c4OC([H])([H])Oc4c([H])c2[C@@]13[H])(C([H])([H])C(=O)OC([H])([H])[H])C([H])([H])C([H])([H])C([H])([H])C(O[H])(C([H])([H])[H])C([H])([H])[H]	1-O-[(2R,3S,6R)-4-methoxy-16,18-dioxa-10-azapentacyclo[11.7.0.02,6.06,10.015,19]icosa-1(20),4,13,15(19)-tetraen-3-yl] 4-O-methyl 2-hydroxy-2-(4-hydroxy-4-methylpentyl)butanedioate	545.629	Inactive	-7.5
151	PUBCHEM_CID_5175	[H]N(C([H])([H])C([H])([H])C([H])([H])C([H])([H])C([H])([H])C([H])([H])C([H])([H])[H])S(=O)(=O)c1c([H])c([H])c([H])c2c(Cl)c([H])c([H])c([H])c12	5-chloro-N-heptylnaphthalene-1-sulfonamide	339.88	Inactive	-6.8
152	PUBCHEM_CID_1533	[H]N([H])c1nc([H])c([H])c(c1[H])C([H])([H])[H]	4-methylpyridin-2-amine	108.144	Inactive	-5.5
153	PUBCHEM_CID_4362	[H]C1=C([H])C(=O)N(C1=O)C([H])([H])C([H])([H])[H]	1-ethylpyrrole-2,5-dione	125.127	Inactive	-5.4
154	PUBCHEM_CID_2832	[H]N(C([H])([H])[H])[C@@]1([H])c2c([H])c(=O)c(OC([H])([H])[H])c([H])c([H])c2-c2c(OC([H])([H])[H])c(OC([H])([H])[H])c(OC([H])([H])[H])c([H])c2C([H])([H])C1([H])[H]	1,2,3,10-tetramethoxy-7-(methylamino)-6,7-dihydro-5H-benzo[a]heptalen-9-one	371.433	Inactive	-6.4
155	PUBCHEM_CID_290486	[H]OC([H])([H])[C@]1([H])O[C@@]([H])(n2c([H])c3c(nn(c4nc([H])nc2c34)C([H])([H])[H])N([H])[H])[C@]([H])(O[H])[C@@]1([H])O[H]	2-(5-amino-7-methyl-2,6,7,9,11-pentazatricyclo[6.3.1.04,12]dodeca-1(12),3,5,8,10-pentaen-2-yl)-5-(hydroxymethyl)oxolane-3,4-diol	320.309	Inactive	-7.9
156	PUBCHEM_CID_11003969	[H]c1c([H])c([H])c2c3c(n([H])c2c1[H])[C@@]([H])(N1C(=O)N(C(=O)[C@@]1([H])C3([H])[H])C([H])([H])C([H])([H])C([H])([H])C([H])([H])[H])c1c([H])c([H])c(OC([H])([H])[H])c([H])c1[H]	(10S,15R)-13-butyl-10-(4-methoxyphenyl)-8,11,13-triazatetracyclo[7.7.0.02,7.011,15]hexadeca-1(9),2,4,6-tetraene-12,14-dione	403.482	Inactive	-8
157	PUBCHEM_CID_403994	[H]Oc1c([H])c([H])c2oc3nc([H])c(C(=O)OC([H])([H])C([H])([H])[H])c(-c4c([H])c([H])c([H])c([H])c4[H])c3c2c1[H]	ethyl 6-hydroxy-4-phenyl-[1]benzofuro[2,3-b]pyridine-3-carboxylate	333.343	Inactive	-7.5
158	PUBCHEM_CID_6604931	[H]OC([H])([H])[C@]([H])(N([H])c1nc(N([H])c2c([H])c(Cl)c([H])c(N([H])[H])c2[H])c2nc([H])n(c2n1)C([H])(C([H])([H])[H])C([H])([H])[H])C([H])(C([H])([H])[H])C([H])([H])[H]	(2R)-2-[[6-(3-amino-5-chloroanilino)-9-propan-2-ylpurin-2-yl]amino]-3-methylbutan-1-ol	403.92	Inactive	-8.1
159	PUBCHEM_CID_5687	[H]Oc1c([H])c([H])c([H])c(N([H])c2nc([H])nc3c([H])c(OC([H])([H])[H])c(OC([H])([H])[H])c([H])c23)c1[H]	3-[(6,7-dimethoxyquinazolin-4-yl)amino]phenol	297.314	Inactive	-9.5
160	PUBCHEM_CID_25044204	[H]N([C@@]([H])(C(=O)C([H])([H])Cl)C([H])([H])c1c([H])c([H])c([H])c([H])c1[H])S(=O)(=O)c1c([H])c([H])c(c([H])c1[H])C([H])([H])[H]	N-[(2R)-4-chloro-3-oxo-1-phenylbutan-2-yl]-4-methylbenzenesulfonamide	351.85	Inactive	-8.1
161	PUBCHEM_CID_2052	[H]Oc1c([H])c([H])c(C([H])=C(C#N)C#N)c([H])c1O[H]	2-[(3,4-dihydroxyphenyl)methylidene]propanedinitrile	186.17	Inactive	-7.6
162	PUBCHEM_CID_2061	[H]Oc1c([H])c(C([H])=C(C#N)C#N)c([H])c(O[H])c1O[H]	2-[(3,4,5-trihydroxyphenyl)methylidene]propanedinitrile	202.169	Inactive	-7
163	PUBCHEM_CID_5328807	[H]Oc1c([H])c(\C([H])=C(/C#N)C(N([H])[H])=C(C#N)C#N)c([H])c(O[H])c1O[H]	(3Z)-2-amino-4-(3,4,5-trihydroxyphenyl)buta-1,3-diene-1,1,3-tricarbonitrile	268.232	Inactive	-6.5
164	PUBCHEM_CID_2051	[H]N(c1c([H])c([H])c([H])c(Cl)c1[H])c1nc([H])nc2c([H])c(OC([H])([H])[H])c(OC([H])([H])[H])c([H])c12	N-(3-chlorophenyl)-6,7-dimethoxyquinazolin-4-amine	315.76	Inactive	-9.3
165	PUBCHEM_CID_2048	[H]c1c([H])c([H])c(c([H])c1[H])-c1nc2c([H])c(c(c([H])c2nc1[H])C([H])([H])[H])C([H])([H])[H]	6,7-dimethyl-2-phenylquinoxaline	234.302	Inactive	-10.6
166	PUBCHEM_CID_3003565	[H]c1oc2c3c1C(=O)O[C@]([H])(C([H])([H])OC([H])([H])[H])[C@@]3(C1=C(C2=O)[C@@]2([H])C([H])([H])C([H])([H])C(=O)[C@@]2(C([H])([H])[H])C([H])([H])[C@@]1([H])OC(=O)C([H])([H])[H])C([H])([H])[H]	[(1R,3R,5S,18S)-18-(methoxymethyl)-1,5-dimethyl-6,11,16-trioxo-13,17-dioxapentacyclo[10.6.1.02,10.05,9.015,19]nonadeca-2(10),12(19),14-trien-3-yl] acetate	428.437	Inactive	-7.3
167	PUBCHEM_CID_3663	[H]Oc1c([H])c(O[H])c2c3c(O[H])c([H])c(O[H])c4c(O[H])c5c6c(c(c([H])c5=O)C([H])([H])[H])c5c(c([H])c(=O)c7c(O[H])c1c2c(c57)c6c34)C([H])([H])[H]	9,11,13,16,18,20-hexahydroxy-5,24-dimethyloctacyclo[13.11.1.12,10.03,8.04,25.019,27.021,26.014,28]octacosa-1(26),2,4(25),5,8,10,12,14(28),15(27),16,18,20,23-tridecaene-7,22-dione	504.45	Inactive	-8.6
168	PUBCHEM_CID_3540	[H]N(C([H])([H])[H])C([H])([H])C([H])([H])N([H])S(=O)(=O)c1c([H])c([H])c([H])c2c([H])nc([H])c([H])c12	N-[2-(methylamino)ethyl]isoquinoline-5-sulfonamide	265.33	Inactive	-7.9
169	PUBCHEM_CID_3547	[H]N1C([H])([H])C([H])([H])N(C([H])([H])C([H])([H])C1([H])[H])S(=O)(=O)c1c([H])c([H])c([H])c2c([H])nc([H])c([H])c12	5-(1,4-diazepan-1-ylsulfonyl)isoquinoline	291.37	Inactive	-7.7
170	PUBCHEM_CID_5312122	[H]OC([H])([H])C([H])([H])N(c1c([H])c([H])c([H])c([H])c1C([H])([H])N(C([H])([H])[H])C([H])([H])C([H])=C([H])c1c([H])c([H])c(Cl)c([H])c1[H])S(=O)(=O)c1c([H])c([H])c(OC([H])([H])[H])c([H])c1[H]	N-[2-[[[(E)-3-(4-chlorophenyl)prop-2-enyl]-methylamino]methyl]phenyl]-N-(2-hydroxyethyl)-4-methoxybenzenesulfonamide	501.04	Inactive	-8.5
171	PUBCHEM_CID_512292	[H]OC([H])([H])C([H])([H])N([H])c1nc(N([H])C([H])([H])c2c([H])c([H])c([H])c([H])c2[H])c2n(c([H])nc2n1)C([H])([H])[H]	2-[[6-(benzylamino)-7-methylpurin-2-yl]amino]ethanol	298.35	Inactive	-8.6
172	PUBCHEM_CID_5941539	[H]Oc1c(c([H])c(\C([H])=C(/C#N)C(=O)N([H])C([H])([H])C([H])([H])C([H])([H])c2c([H])c([H])c([H])c([H])c2[H])c([H])c1C([H])(C([H])([H])[H])C([H])([H])[H])C([H])(C([H])([H])[H])C([H])([H])[H]	(E)-2-cyano-3-[4-hydroxy-3,5-di(propan-2-yl)phenyl]-N-(3-phenylpropyl)prop-2-enamide	390.527	Inactive	-10
173	PUBCHEM_CID_3799	[H]C([H])=C([H])C(=O)c1c([H])c([H])c2c([H])c([H])c([H])c([H])c2c1[H]	1-naphthalen-2-ylprop-2-en-1-one	182.222	Inactive	-8.5
174	PUBCHEM_CID_448042	[H]N([H])[C@]([H])(C([H])([H])[H])[C@@]1([H])C([H])([H])C([H])([H])[C@]([H])(C(=O)N([H])c2c([H])c([H])nc([H])c2[H])C([H])([H])C1([H])[H]	4-[(1R)-1-aminoethyl]-N-pyridin-4-ylcyclohexane-1-carboxamide	247.342	Inactive	-8.7
175	PUBCHEM_CID_3820	[H]N1c2c([H])c([H])c([H])c([H])c2-c2n([H])c3c([H])c([H])c(Br)c([H])c3c2C([H])([H])C1=O	9-bromo-7,12-dihydro-5H-indolo[3,2-d][1]benzazepin-6-one	327.181	Inactive	-8.6
176	PUBCHEM_CID_44483234	[H]C([H])([H])[C@]1([H])C(=O)C(=O)[C@]2([H])O[C@]2([H])C1=O	(1R,6S)-4-methyl-7-oxabicyclo[4.1.0]heptane-2,3,5-trione	154.121	Inactive	-6.5
177	PUBCHEM_CID_5280443	[H]Oc1c([H])c([H])c(c([H])c1[H])-c1oc2c([H])c(O[H])c([H])c(O[H])c2c(=O)c1[H]	5,7-dihydroxy-2-(4-hydroxyphenyl)chromen-4-one	270.24	Inactive	-9.5
178	PUBCHEM_CID_16045442	[H]C#Cc1c([H])c([H])c([H])c(N([H])c2nc([H])nc3c([H])c(OC([H])([H])[H])c(OC([H])([H])[H])c([H])c23)c1[H]	N-(3-ethynylphenyl)-6,7-dimethoxyquinazolin-4-amine	305.337	Inactive	-8.6
179	PUBCHEM_CID_2948	[H]Oc1c([H])c2C(=O)c3c([H])c([H])c([H])c([H])c3C(=O)c2c(OC([H])([H])[H])c1C([H])=O	3-hydroxy-1-methoxy-9,10-dioxoanthracene-2-carbaldehyde	282.251	Inactive	-7.4
180	PUBCHEM_CID_5712	[H]OC([H])([H])c1oc(c([H])c1[H])-c1nn(c2c([H])c([H])c([H])c([H])c12)C([H])([H])c1c([H])c([H])c([H])c([H])c1[H]	[5-(1-benzylindazol-3-yl)furan-2-yl]methanol	304.349	Inactive	-9.1
181	PUBCHEM_CID_31703	[H]Oc1c2C(=O)c3c([H])c([H])c([H])c(OC([H])([H])[H])c3C(=O)c2c(O[H])c2c1C([H])([H])[C@@](O[H])(C(=O)C([H])([H])O[H])C([H])([H])[C@]2([H])O[C@]1([H])O[C@@]([H])(C([H])([H])[H])[C@@]([H])(O[H])[C@@]([H])(N([H])[H])C1([H])[H]	(7S,9S)-7-[(2R,4S,5S,6S)-4-amino-5-hydroxy-6-methyloxan-2-yl]oxy-6,9,11-trihydroxy-9-(2-hydroxyacetyl)-4-methoxy-8,10-dihydro-7H-tetracene-5,12-dione	543.525	Inactive	-8.9
182	PUBCHEM_CID_6610268	[H]c1c([H])c2c([H])c([H])c1Oc1c([H])c(c([H])c([H])c1OC(=O)c1c([H])c([H])c(c([H])c1[H])[N+]([O-])=O)C([H])([H])[C@@]1([H])N(C([H])([H])[H])C([H])([H])C([H])([H])c3c([H])c(OC([H])([H])[H])c(OC([H])([H])[H])c(Oc4c([H])c5c(c([H])c4OC([H])([H])[H])C([H])([H])C([H])([H])N(C([H])([H])[H])[C@@]5([H])C2([H])[H])c13	[(1S,14R)-20,21,25-trimethoxy-15,30-dimethyl-7,23-dioxa-15,30-diazaheptacyclo[22.6.2.23,6.18,12.114,18.027,31.022,33]hexatriaconta-3(36),4,6(35),8,10,12(34),18,20,22(33),24,26,31-dodecaen-9-yl] 4-nitrobenzoate	757.84	Inactive	-9.5
183	PUBCHEM_CID_4495	[H]N(c1c([H])c([H])c(c([H])c1Oc1c([H])c([H])c([H])c([H])c1[H])[N+]([O-])=O)S(=O)(=O)C([H])([H])[H]	N-(4-nitro-2-phenoxyphenyl)methanesulfonamide	308.31	Inactive	-7.6
184	PUBCHEM_CID_3544	[H]N([H])C([H])([H])C([H])([H])N([H])S(=O)(=O)c1c([H])c([H])c([H])c2c([H])nc([H])c([H])c12	N-(2-aminoethyl)isoquinoline-5-sulfonamide	251.3	Inactive	-7.3
185	PUBCHEM_CID_3568	[H]Oc1c([H])c(c(c(O[H])c1O[H])-c1c(O[H])c(O[H])c(O[H])c([H])c1C([H])([H])OC([H])([H])[H])C([H])([H])OC([H])([H])[H]	5-(methoxymethyl)-4-[2,3,4-trihydroxy-6-(methoxymethyl)phenyl]benzene-1,2,3-triol	338.312	Inactive	-6.6
186	PUBCHEM_CID_3715	[H]OC(=O)C([H])([H])c1c(n(C(=O)c2c([H])c([H])c(Cl)c([H])c2[H])c2c([H])c([H])c(OC([H])([H])[H])c([H])c12)C([H])([H])[H]	2-[1-(4-chlorobenzoyl)-5-methoxy-2-methylindol-3-yl]acetic acid	357.79	Inactive	-8.4
187	PUBCHEM_CID_92970	[H]Oc1c([H])c([H])c(C([H])=C(C#N)C#N)c([H])c1[H]	2-[(4-hydroxyphenyl)methylidene]propanedinitrile	170.171	Inactive	-6.9
188	PUBCHEM_CID_2987927	[H]Oc1c([H])c([H])c([H])c(c1[H])[C@]1([H])N([H])C(=S)N([H])C(=C1C(=O)OC([H])([H])C([H])([H])[H])C([H])([H])[H]	ethyl 4-(3-hydroxyphenyl)-6-methyl-2-sulfanylidene-3,4-dihydro-1H-pyrimidine-5-carboxylate	292.35	Inactive	-7.2
189	PUBCHEM_CID_4122	[H]N(C(=O)OC([H])([H])[H])c1nc2c([H])c([H])c(c([H])c2n1[H])C(=O)c1sc([H])c([H])c1[H]	methyl N-[6-(thiophene-2-carbonyl)-1H-benzimidazol-2-yl]carbamate	301.32	Inactive	-9.9
190	PUBCHEM_CID_4592	[H]OC([H])([H])C([H])([H])N([H])c1nc(N([H])C([H])([H])c2c([H])c([H])c([H])c([H])c2[H])c2nc([H])n(c2n1)C([H])([H])[H]	2-[[6-(benzylamino)-9-methylpurin-2-yl]amino]ethanol	298.35	Inactive	-8.3
191	PUBCHEM_CID_289840	[H]OC([H])([H])[C@]12[C@]([H])(O[H])C([H])([H])[C@]([H])(O[C@@]3([H])O[C@]([H])(C([H])([H])[H])[C@@]([H])(O[H])[C@]([H])(O[H])[C@@]3([H])O[H])C([H])([H])[C@@]1(O[H])C([H])([H])C([H])([H])[C@]1([H])[C@]2([H])[C@]([H])(O[H])C([H])([H])[C@]2(C([H])([H])[H])[C@@]([H])(C3=C([H])C(=O)OC3([H])[H])C([H])([H])C([H])([H])[C@]12O[H]	3-[(1R,3S,5S,8R,9S,10R,11R,13R,14S,17R)-1,5,11,14-tetrahydroxy-10-(hydroxymethyl)-13-methyl-3-(3,4,5-trihydroxy-6-methyloxan-2-yl)oxy-2,3,4,6,7,8,9,11,12,15,16,17-dodecahydro-1H-cyclopenta[a]phenanthren-17-yl]-2H-furan-5-one	584.659	Inactive	-8.6
192	PUBCHEM_CID_4713	[H]N([H])c1c(OC([H])([H])[H])c([H])c([H])c([H])c1-c1oc2c([H])c([H])c([H])c([H])c2c(=O)c1[H]	2-(2-amino-3-methoxyphenyl)chromen-4-one	267.284	Inactive	-10.8
193	PUBCHEM_CID_5478883	[H]OC(=O)C([H])([H])[C@]([H])(O[H])[C@@]([H])(N([H])C(=O)[C@@]([H])(N([H])C(=O)C([H])([H])[C@]([H])(O[H])[C@@]([H])(N([H])C(=O)[C@@]([H])(N([H])C(=O)[C@@]([H])(N([H])C(=O)C([H])([H])C([H])(C([H])([H])[H])C([H])([H])[H])C([H])(C([H])([H])[H])C([H])([H])[H])C([H])(C([H])([H])[H])C([H])([H])[H])C([H])([H])C([H])(C([H])([H])[H])C([H])([H])[H])C([H])([H])[H])C([H])([H])C([H])(C([H])([H])[H])C([H])([H]…	(3S,4S)-3-hydroxy-4-[[(2S)-2-[[(3S,4S)-3-hydroxy-6-methyl-4-[[(2S)-3-methyl-2-[[(2S)-3-methyl-2-(3-methylbutanoylamino)butanoyl]amino]butanoyl]amino]heptanoyl]amino]propanoyl]amino]-6-methylheptanoic acid	685.904	Inactive	-8
194	PUBCHEM_CID_1853	[H]c1c([H])c([H])c2c(c1[H])n([H])c(=O)c1c([H])c([H])c([H])c([H])c21	5H-phenanthridin-6-one	195.221	Inactive	-8.8
195	PUBCHEM_CID_27924	[H]OC([H])([H])C1=C([H])[C@@]2([H])[C@@]3([H])[C@@](OC(=O)C([H])([H])[H])([C@]([H])(OC(=O)C([H])([H])C([H])([H])C([H])([H])C([H])([H])C([H])([H])C([H])([H])C([H])([H])C([H])([H])C([H])([H])C([H])([H])C([H])([H])C([H])([H])C([H])([H])[H])[C@@]([H])(C([H])([H])[H])[C@]2(O[H])[C@]2([H])C([H])=C(C(=O)[C@@]2(O[H])C1([H])[H])C([H])([H])[H])C3(C([H])([H])[H])C([H])([H])[H]	[(1S,2S,6R,10S,11R,13S,14R,15R)-13-acetyloxy-1,6-dihydroxy-8-(hydroxymethyl)-4,12,12,15-tetramethyl-5-oxo-14-tetracyclo[8.5.0.02,6.011,13]pentadeca-3,8-dienyl] tetradecanoate	616.836	Inactive	-7.8
196	PUBCHEM_CID_9600409	[H]\C(=N/OC([H])([H])c1c([H])c([H])c(Cl)c(Cl)c1[H])c1c(nc2sc([H])c([H])n12)-c1c([H])c([H])c(Cl)c([H])c1[H]	(E)-1-[6-(4-chlorophenyl)imidazo[2,1-b][1,3]thiazol-5-yl]-N-[(3,4-dichlorophenyl)methoxy]methanimine	436.74	Inactive	-9.3
197	PUBCHEM_CID_9880620	[H]N(C(=O)[C@@]1([H])N(C([H])([H])[H])S(=O)(=O)c2c([H])c([H])c([H])c([H])c2C1=O)c1nc([H])c([H])c([H])c1[H]	2-methyl-1,1,4-trioxo-N-pyridin-2-yl-3H-1lambda6,2-benzothiazine-3-carboxamide	331.35	Inactive	-9.5
198	PUBCHEM_CID_4893	[H]N([H])c1nc(nc2c([H])c(OC([H])([H])[H])c(OC([H])([H])[H])c([H])c12)N1C([H])([H])C([H])([H])N(C(=O)c2oc([H])c([H])c2[H])C([H])([H])C1([H])[H]	[4-(4-amino-6,7-dimethoxyquinazolin-2-yl)piperazin-1-yl]-(furan-2-yl)methanone	383.408	Inactive	-8.6
199	PUBCHEM_CID_91536	[H]O[C@]([H])(C([H])([H])Oc1c([H])c([H])c([H])c2c([H])c([H])c([H])c([H])c12)C([H])([H])N([H])C([H])(C([H])([H])[H])C([H])([H])[H]	(2S)-1-naphthalen-1-yloxy-3-(propan-2-ylamino)propan-2-ol	259.349	Inactive	-7.9
200	PUBCHEM_CID_2724365	[H]OC([H])([H])[C@@]1([H])O[C@@]([H])(n2c([H])nc3c(nc([H])nc23)N(C([H])([H])[H])C([H])([H])[H])[C@]([H])(O[H])[C@]1([H])N([H])C(=O)[C@]([H])(N([H])[H])C([H])([H])c1c([H])c([H])c(OC([H])([H])[H])c([H])c1[H]	2-amino-N-[(2S,3S,4R,5R)-5-[6-(dimethylamino)purin-9-yl]-4-hydroxy-2-(hydroxymethyl)oxolan-3-yl]-3-(4-methoxyphenyl)propanamide	471.518	Inactive	-8.9
201	PUBCHEM_CID_8515	[H]c1c([H])c([H])c2C(=O)c3c([H])c([H])c([H])c4n([H])nc(-c2c1[H])c34	14,15-diazatetracyclo[7.6.1.02,7.013,16]hexadeca-1(15),2,4,6,9(16),10,12-heptaen-8-one	220.231	Inactive	-9.3
202	PUBCHEM_CID_5280343	[H]Oc1c([H])c(O[H])c2c(oc(-c3c([H])c([H])c(O[H])c(O[H])c3[H])c(O[H])c2=O)c1[H]	2-(3,4-dihydroxyphenyl)-3,5,7-trihydroxychromen-4-one	302.238	Inactive	-9.3
203	PUBCHEM_CID_44634703	[H]O[C@]1([H])C([H])([H])C([H])([H])[C@@]([H])(C([H])([H])[C@@]([H])(C([H])([H])[H])[C@@]2([H])OC(=O)[C@@]3([H])N(C(=O)C(=O)[C@]4(O[H])O[C@@]([H])(C([H])([H])C([H])([H])[C@@]4([H])C([H])([H])[H])C([H])([H])[C@]([H])(OC([H])([H])[H])\C(=C(\[H])/C(/[H])=C(\[H])/C(/[H])=C([H])/[C@@]([H])(C([H])([H])[H])C([H])([H])[C@]([H])(C(=O)[C@]([H])(OC([H])([H])[H])[C@]([H])(O[H])C(=C([H])[C@]([H])(C(=O)C2([H])…	(1R,9S,12S,15R,16E,18R,19R,21R,23S,24E,26E,28Z,30S,32S,35R)-1,18-dihydroxy-12-[1-[(3R,4R)-4-hydroxy-3-methoxycyclohexyl]propan-2-yl]-19,30-dimethoxy-15,17,21,23,29,35-hexamethyl-11,36-dioxa-4-azatricyclo[30.3.1.04,9]hexatriaconta-16,24,26,28-tetraene-2,3,10,14,20-pentone	914.187	Inactive	-9
204	PUBCHEM_CID_6610347	[H]OC(=O)C([H])([H])[C@@]1([H])N([H])C(=O)C([H])([H])N([H])C(=O)[C@@]([H])(N([H])C(=O)[C@@]([H])(N([H])C(=O)[C@@]([H])(N([H])C1=O)C([H])([H])c1c([H])c([H])c([H])c([H])c1[H])C([H])(C([H])([H])[H])C([H])([H])[H])C([H])([H])C([H])([H])C([H])([H])N=C(N([H])[H])N([H])[H]	2-[(2R,5S,8S,11S)-5-benzyl-11-[3-(diaminomethylideneamino)propyl]-3,6,9,12,15-pentaoxo-8-propan-2-yl-1,4,7,10,13-pentazacyclopentadec-2-yl]acetic acid	574.639	Inactive	-7.9
205	PUBCHEM_CID_5063	[H]N(C(=O)ON=C1C([H])([H])C([H])([H])C([H])([H])C([H])([H])C1([H])[H])C([H])([H])C([H])([H])C([H])([H])C([H])([H])C([H])([H])C([H])([H])N([H])C(=O)ON=C1C([H])([H])C([H])([H])C([H])([H])C([H])([H])C1([H])[H]	(cyclohexylideneamino) N-[6-[(cyclohexylideneamino)oxycarbonylamino]hexyl]carbamate	394.516	Inactive	-9.2
206	PUBCHEM_CID_160355	[H]OC([H])([H])[C@]([H])(N([H])c1nc(N([H])C([H])([H])c2c([H])c([H])c([H])c([H])c2[H])c2nc([H])n(c2n1)C([H])(C([H])([H])[H])C([H])([H])[H])C([H])([H])C([H])([H])[H]	(2R)-2-[[6-(benzylamino)-9-propan-2-ylpurin-2-yl]amino]butan-1-ol	354.458	Inactive	-7.7
207	PUBCHEM_CID_176155	[H]c1nc([H])c([H])c(c1[H])-c1n([H])c(nc1-c1c([H])c([H])c(F)c([H])c1[H])-c1c([H])c([H])c(c([H])c1[H])[S@@](=O)C([H])([H])[H]	4-[4-(4-fluorophenyl)-2-(4-methylsulfinylphenyl)-1H-imidazol-5-yl]pyridine	377.44	Inactive	-9.1
208	PUBCHEM_CID_10177	[H]Oc1n([H])c2c([H])c([H])c([H])c([H])c2c1C1=Nc2c([H])c([H])c([H])c([H])c2C1=O	2-(2-hydroxy-1H-indol-3-yl)indol-3-one	262.268	Inactive	-10.7
209	PUBCHEM_CID_4878	[H]N([H])c1nc([H])nc2n(nc(-c3c([H])c([H])c(Cl)c([H])c3[H])c12)C(C([H])([H])[H])(C([H])([H])[H])C([H])([H])[H]	1-tert-butyl-3-(4-chlorophenyl)pyrazolo[3,4-d]pyrimidin-4-amine	301.78	Inactive	-7.3
210	PUBCHEM_CID_5270	[H]N([H])c1nc([H])nc2n(c([H])nc12)[C@@]1([H])OC([H])([H])C([H])([H])C1([H])[H]	9-(oxolan-2-yl)purin-6-amine	205.221	Inactive	-7.9
211	PUBCHEM_CID_2120	[H]OC(=O)C([H])([H])N1C(=O)c2c([H])c([H])c([H])c3c([H])c([H])c([H])c(C1=O)c23	2-(1,3-dioxobenzo[de]isoquinolin-2-yl)acetic acid	255.229	Inactive	-7.5
212	PUBCHEM_CID_2733526	[H]c1c([H])c([H])c(c([H])c1[H])C(=C(\c1c([H])c([H])c([H])c([H])c1[H])C([H])([H])C([H])([H])[H])\c1c([H])c([H])c(OC([H])([H])C([H])([H])N(C([H])([H])[H])C([H])([H])[H])c([H])c1[H]	2-[4-[(Z)-1,2-diphenylbut-1-enyl]phenoxy]-N,N-dimethylethanamine	371.524	Inactive	-7.5
213	PUBCHEM_CID_441276	[H]O[C@@]([H])(C(=O)O[C@]1([H])C(=C2[C@@]([H])(OC(=O)C([H])([H])[H])C(=O)[C@]3(C([H])([H])[H])[C@@]([H])(O[H])C([H])([H])[C@@]4([H])OC([H])([H])[C@@]4(OC(=O)C([H])([H])[H])[C@@]3([H])[C@]([H])(OC(=O)c3c([H])c([H])c([H])c([H])c3[H])[C@](O[H])(C1([H])[H])C2(C([H])([H])[H])C([H])([H])[H])C([H])([H])[H])[C@@]([H])(N([H])C(=O)c1c([H])c([H])c([H])c([H])c1[H])c1c([H])c([H])c([H])c([H])c1[H]	[(1S,2S,4S,7R,9S,10S,12R,15S)-4,12-diacetyloxy-15-[(2R,3S)-3-benzamido-2-hydroxy-3-phenylpropanoyl]oxy-1,9-dihydroxy-10,14,17,17-tetramethyl-11-oxo-6-oxatetracyclo[11.3.1.03,10.04,7]heptadec-13-en-2-yl] benzoate	853.918	Inactive	-8.5
214	PUBCHEM_CID_5926218	[H]\C(=C(\C#N)c1c([H])nc([H])c([H])c1[H])c1c([H])c(Cl)c([H])c(Cl)c1[H]	(Z)-3-(3,5-dichlorophenyl)-2-pyridin-3-ylprop-2-enenitrile	275.13	Inactive	-9
215	PUBCHEM_CID_5426	[H]N1C(=O)C([H])([H])C([H])([H])[C@@]([H])(N2C(=O)c3c([H])c([H])c([H])c([H])c3C2=O)C1=O	2-(2,6-dioxopiperidin-3-yl)isoindole-1,3-dione	258.233	Inactive	-9.6
216	PUBCHEM_CID_5369129	[H]\C(=C(\[H])[C@]1([H])OC(=O)C([H])=C(OC([H])([H])[H])C1([H])[H])c1c([H])c([H])c([H])c([H])c1[H]	4-methoxy-2-[(E)-2-phenylethenyl]-2,3-dihydropyran-6-one	230.263	Inactive	-9.6
217	PUBCHEM_CID_5519	[H]c1nc(c([H])c([H])c1[H])C([H])([H])N(C([H])([H])c1nc([H])c([H])c([H])c1[H])C([H])([H])C([H])([H])N(C([H])([H])c1nc([H])c([H])c([H])c1[H])C([H])([H])c1nc([H])c([H])c([H])c1[H]	N,N,N',N'-tetrakis(pyridin-2-ylmethyl)ethane-1,2-diamine	424.552	Inactive	-7.7
218	PUBCHEM_CID_5614	[H]Oc1c(c([H])c(C([H])=C(C#N)C#N)c([H])c1C(C([H])([H])[H])(C([H])([H])[H])C([H])([H])[H])C(C([H])([H])[H])(C([H])([H])[H])C([H])([H])[H]	2-[(3,5-ditert-butyl-4-hydroxyphenyl)methylidene]propanedinitrile	282.387	Inactive	-6.8
219	PUBCHEM_CID_5681	[H]N([H])C([H])([H])C([H])([H])C([H])([H])C([H])([H])C([H])([H])C([H])([H])N([H])S(=O)(=O)c1c([H])c([H])c([H])c2c(Cl)c([H])c([H])c([H])c12	N-(6-aminohexyl)-5-chloronaphthalene-1-sulfonamide	340.87	Inactive	-6.8
220	PUBCHEM_CID_312145	[H]c1oc2c3c1C(=O)O[C@]([H])(C([H])([H])OC([H])([H])[H])[C@@]3(C1=C(C2=O)[C@]2([H])C([H])([H])C([H])([H])C(=O)[C@@]2(C([H])([H])[H])C([H])([H])[C@@]1([H])OC(=O)C([H])([H])[H])C([H])([H])[H]	[(1R,3R,5S,9R,18S)-18-(methoxymethyl)-1,5-dimethyl-6,11,16-trioxo-13,17-dioxapentacyclo[10.6.1.02,10.05,9.015,19]nonadeca-2(10),12(19),14-trien-3-yl] acetate	428.437	Inactive	-7.4
221	PUBCHEM_CID_8969	[H]O[C@@]1([H])C([H])([H])C([H])([H])[C@@]2([H])C([H])([H])N3C([H])([H])C([H])([H])c4c(n([H])c5c([H])c([H])c([H])c([H])c45)[C@]3([H])C([H])([H])[C@]2([H])[C@@]1([H])C(=O)OC([H])([H])[H]	methyl (1S,15R,18S,19R,20S)-18-hydroxy-1,3,11,12,14,15,16,17,18,19,20,21-dodecahydroyohimban-19-carboxylate	354.45	Inactive	-8.2
222	PUBCHEM_CID_5497183	[H]N(C(=O)OC([H])([H])c1c([H])c([H])c([H])c([H])c1[H])[C@]([H])(C(=O)N([H])[C@]([H])(C(=O)N([H])[C@]([H])(C([H])=C([H])S(=O)(=O)C([H])([H])[H])C([H])([H])C([H])(C([H])([H])[H])C([H])([H])[H])C([H])([H])C([H])(C([H])([H])[H])C([H])([H])[H])C([H])([H])C([H])(C([H])([H])[H])C([H])([H])[H]	benzyl N-[(2S)-4-methyl-1-[[(2S)-4-methyl-1-[[(E,3S)-5-methyl-1-methylsulfonylhex-1-en-3-yl]amino]-1-oxopentan-2-yl]amino]-1-oxopentan-2-yl]carbamate	551.74	Inactive	-7.6
223	PUBCHEM_CID_4553	[H]N(c1c([H])c([H])c(c([H])c1OC1([H])C([H])([H])C([H])([H])C([H])([H])C([H])([H])C1([H])[H])[N+]([O-])=O)S(=O)(=O)C([H])([H])[H]	N-(2-cyclohexyloxy-4-nitrophenyl)methanesulfonamide	314.36	Inactive	-7.4
224	PUBCHEM_CID_1845	[H]c1c(Cl)c(Cl)c([H])c2n([H])c(=O)c(=O)n([H])c12	6,7-dichloro-1,4-dihydroquinoxaline-2,3-dione	231.03	Inactive	-7.6
225	PUBCHEM_CID_183470	[H]c1c([H])c(c([H])c(Cl)c1Cl)C(=O)N(C([H])([H])[H])[C@]1([H])C([H])([H])C([H])([H])C([H])([H])C([H])([H])[C@]1([H])N1C([H])([H])C([H])([H])C([H])([H])C1([H])[H]	3,4-dichloro-N-methyl-N-[(1R,2S)-2-pyrrolidin-1-ylcyclohexyl]benzamide	355.3	Inactive	-7.3
226	PUBCHEM_CID_6604749	[H]OC(=O)[C@]1([H])N([H])c2c([H])c(Cl)c([H])c(Cl)c2[C@@]([H])(N([H])C(=O)N([H])c2c([H])c([H])c([H])c([H])c2[H])C1([H])[H]	(2R,4S)-5,7-dichloro-4-(phenylcarbamoylamino)-1,2,3,4-tetrahydroquinoline-2-carboxylic acid	380.23	Inactive	-9.3
227	PUBCHEM_CID_5013	[H]c1c([H])c([H])c2c([H])c([H])c(nc2c1[H])N1C([H])([H])C([H])([H])N(C([H])([H])[H])C([H])([H])C1([H])[H]	2-(4-methylpiperazin-1-yl)quinoline	227.311	Inactive	-9.5
228	PUBCHEM_CID_3073499	[H]C([H])=C([H])C([H])([H])N1C([H])([H])C([H])([H])N(c2nc3c([H])c([H])c([H])c([H])c3nc2C#N)C([H])([H])C1([H])[H]	3-(4-prop-2-enylpiperazin-1-yl)quinoxaline-2-carbonitrile	279.347	Inactive	-6.6
229	PUBCHEM_CID_2689	[H]c1c([H])c2c(nc3c([H])c(c([H])c([H])c3n2c1[H])C(F)(F)F)N1C([H])([H])C([H])([H])N(C([H])([H])[H])C([H])([H])C1([H])[H]	4-(4-methylpiperazin-1-yl)-7-(trifluoromethyl)pyrrolo[1,2-a]quinoxaline	334.346	Inactive	-8.9
230	PUBCHEM_CID_9419	[H]c1c([H])c([H])c2N(C(=O)c3c([H])c([H])c([H])c([H])c3N(c2c1[H])C([H])([H])[H])C([H])([H])C([H])([H])N(C([H])([H])[H])C([H])([H])[H]	5-[2-(dimethylamino)ethyl]-11-methylbenzo[b][1,4]benzodiazepin-6-one	295.386	Inactive	-7
231	PUBCHEM_CID_127404	[H]O[C@@]([H])(C([H])([H])Oc1c([H])c([H])c([H])c([H])c1-n1c([H])c([H])c([H])c1[H])C([H])([H])N([H])C([H])(C([H])([H])[H])C([H])([H])[H]	1-(propan-2-ylamino)-3-(2-pyrrol-1-ylphenoxy)propan-2-ol	274.364	Inactive	-6.7
232	PUBCHEM_CID_3994476	[H]c1c([H])c([H])c(N2C([H])([H])C([H])([H])N(C([H])([H])C([H])([H])C([H])([H])C([H])([H])N3C(=O)C([H])([H])C([H])([H])C3=O)C([H])([H])C2([H])[H])c(OC([H])([H])[H])c1[H]	1-[4-[4-(2-methoxyphenyl)piperazin-1-yl]butyl]pyrrolidine-2,5-dione	345.443	Inactive	-9.2
233	PUBCHEM_CID_4205	[H]c1nc2N3C([H])([H])C([H])([H])N(C([H])([H])[H])C([H])([H])[C@]3([H])c3c([H])c([H])c([H])c([H])c3C([H])([H])c2c([H])c1[H]	5-methyl-2,5,19-triazatetracyclo[13.4.0.02,7.08,13]nonadeca-1(15),8,10,12,16,18-hexaene	265.36	Inactive	-7.2
234	PUBCHEM_CID_4284720	[H]N([H])[C@]([H])(C([H])([H])[H])C([H])([H])c1c([H])n([H])c2c([H])c([H])c(OC([H])([H])c3sc([H])c([H])c3[H])c([H])c12	1-[5-(thiophen-2-ylmethoxy)-1H-indol-3-yl]propan-2-amine	286.39	Inactive	-8.4
235	PUBCHEM_CID_4184	[H]c1c([H])c([H])c2c(c1[H])N1C([H])([H])C([H])([H])N(C([H])([H])[H])C([H])([H])[C@@]1([H])c1c([H])c([H])c([H])c([H])c1C2([H])[H]	5-methyl-2,5-diazatetracyclo[13.4.0.02,7.08,13]nonadeca-1(19),8,10,12,15,17-hexaene	264.372	Inactive	-8.2
236	PUBCHEM_CID_2771	[H]c1c([H])c(C#N)c([H])c2c1[C@](OC2([H])[H])(c1c([H])c([H])c(F)c([H])c1[H])C([H])([H])C([H])([H])C([H])([H])N(C([H])([H])[H])C([H])([H])[H]	1-[3-(dimethylamino)propyl]-1-(4-fluorophenyl)-3H-2-benzofuran-5-carbonitrile	324.399	Inactive	-7.2
237	PUBCHEM_CID_3272300	[H]c1n([H])c2c([H])c([H])c([H])c([H])c2c1C(=O)OC([H])([H])C([H])([H])N1C([H])([H])C([H])([H])C([H])([H])C([H])([H])C1([H])[H]	2-piperidin-1-ylethyl 1H-indole-3-carboxylate	272.348	Inactive	-9.1
238	PUBCHEM_CID_156314	[H]N([H])C(=O)c1c([H])c([H])c2n([H])c([H])c(c2c1[H])C([H])([H])C([H])([H])N(C([H])([H])C([H])([H])C([H])([H])[H])C([H])([H])C([H])([H])C([H])([H])[H]	3-[2-(dipropylamino)ethyl]-1H-indole-5-carboxamide	287.407	Inactive	-7.7
239	PUBCHEM_CID_636403	[H]OC(=O)C([H])([H])C([H])([H])C(=O)O[C@@]1([H])C([H])([H])C([H])([H])[C@]2(C([H])([H])[H])[C@@]3([H])C(=O)C([H])=C4[C@]5([H])C([H])([H])[C@](C(=O)O[H])(C([H])([H])[H])C([H])([H])C([H])([H])[C@]5(C([H])([H])[H])C([H])([H])C([H])([H])[C@@]4(C([H])([H])[H])[C@]3(C([H])([H])[H])C([H])([H])C([H])([H])[C@@]2([H])C1(C([H])([H])[H])C([H])([H])[H]	(2S,4aS,6aR,6aS,6bR,8aR,10S,12aS,14bR)-10-(3-carboxypropanoyloxy)-2,4a,6a,6b,9,9,12a-heptamethyl-13-oxo-3,4,5,6,6a,7,8,8a,10,11,12,14b-dodecahydro-1H-picene-2-carboxylic acid	570.767	Inactive	-7.6
240	PUBCHEM_CID_54459	[H]N1C(=NC([H])([H])C1([H])[H])[C@]1([H])Oc2c([H])c([H])c([H])c([H])c2OC1([H])[H]	2-(2,3-dihydro-1,4-benzodioxin-3-yl)-4,5-dihydro-1H-imidazole	204.229	Inactive	-8.7
241	PUBCHEM_CID_23874512	[H]OP1(=O)OC([H])([H])[C@]2([H])[C@]([H])(O[C@@]([H])(n3c([H])nc4c(nc([H])nc34)N([H])C(=O)C([H])([H])C([H])([H])C([H])([H])[H])[C@]2([H])OC(=O)C([H])([H])C([H])([H])C([H])([H])[H])O1	[(4aS,5R,6R,7aR)-6-[6-(butanoylamino)purin-9-yl]-2-hydroxy-2-oxo-4a,5,6,7a-tetrahydro-4H-furo[2,3-d][1,3,2]dioxaphosphinin-5-yl] butanoate	469.391	Inactive	-7.5
242	PUBCHEM_CID_3960	[H]OC(=O)C([H])([H])C([H])([H])[C@@]([H])(N([H])C(=O)c1c([H])c([H])c(Cl)c(Cl)c1[H])C(=O)N(C([H])([H])C([H])([H])C([H])([H])C([H])([H])C([H])([H])[H])C([H])([H])C([H])([H])C([H])([H])C([H])([H])C([H])([H])[H]	4-[(3,4-dichlorobenzoyl)amino]-5-(dipentylamino)-5-oxopentanoic acid	459.41	Inactive	-6.5
243	PUBCHEM_CID_2356	[H]Oc1c([H])c2C(=O)O[C@@]3([H])[C@]([H])(O[C@@]([H])(C([H])([H])O[H])[C@@]([H])(O[H])[C@@]3([H])O[H])c2c(O[H])c1OC([H])([H])[H]	3,4,8,10-tetrahydroxy-2-(hydroxymethyl)-9-methoxy-3,4,4a,10b-tetrahydro-2H-pyrano[3,2-c]isochromen-6-one	328.273	Inactive	-7
244	PUBCHEM_CID_5332	[H]N([H])c1c([H])c([H])c(c([H])c1[H])S(=O)(=O)N([H])c1nc([H])nc(OC([H])([H])[H])c1[H]	4-amino-N-(6-methoxypyrimidin-4-yl)benzenesulfonamide	280.3	Inactive	-8.4
245	PUBCHEM_CID_6338099	[H]C1=C2C([H])=C([H])[C@@]3([H])N4C([H])([H])C([H])([H])C([H])([H])C([H])([H])[C@]4([H])[C@]2(OC1=O)C3([H])[H]	(2R,8S)-14-oxa-7-azatetracyclo[6.6.1.01,11.02,7]pentadeca-9,11-dien-13-one	217.268	Inactive	-6.9
246	PUBCHEM_CID_4411	[H]O[C@@]([H])(C([H])([H])Oc1c([H])c([H])c([H])c2c1C([H])([H])[C@@]([H])(O[H])[C@]([H])(O[H])C2([H])[H])C([H])([H])N([H])C(C([H])([H])[H])(C([H])([H])[H])C([H])([H])[H]	5-[3-(tert-butylamino)-2-hydroxypropoxy]-1,2,3,4-tetrahydronaphthalene-2,3-diol	309.406	Inactive	-8.3
247	PUBCHEM_CID_8982	[H]OC(=O)[C@]1([H])N2C(=O)[C@@]([H])(N([H])C(=O)c3c(OC([H])([H])C([H])([H])[H])c([H])c([H])c4c([H])c([H])c([H])c([H])c34)[C@@]2([H])SC1(C([H])([H])[H])C([H])([H])[H]	(2S,5R,6R)-6-[(2-ethoxynaphthalene-1-carbonyl)amino]-3,3-dimethyl-7-oxo-4-thia-1-azabicyclo[3.2.0]heptane-2-carboxylic acid	414.48	Inactive	-8.1
248	PUBCHEM_CID_4919	[H]O[C@](c1c([H])c([H])c([H])c([H])c1[H])(C([H])([H])C([H])([H])N1C([H])([H])C([H])([H])C([H])([H])C1([H])[H])C1([H])C([H])([H])C([H])([H])C([H])([H])C([H])([H])C1([H])[H]	1-cyclohexyl-1-phenyl-3-pyrrolidin-1-ylpropan-1-ol	287.447	Inactive	-7.9
249	PUBCHEM_CID_5318	[H]c1nc([H])n(c1[H])C([H])([H])[C@]([H])(SC([H])([H])c1c([H])c([H])c(Cl)c([H])c1[H])c1c([H])c([H])c(Cl)c([H])c1Cl	1-[2-[(4-chlorophenyl)methylsulfanyl]-2-(2,4-dichlorophenyl)ethyl]imidazole	397.74	Inactive	-8.1
250	PUBCHEM_CID_5359	[H]OC(=O)[C@]([H])(c1c([H])c([H])c(c([H])c1[H])C(=O)c1sc([H])c([H])c1[H])C([H])([H])[H]	2-[4-(thiophene-2-carbonyl)phenyl]propanoic acid	260.31	Inactive	-8.6
251	PUBCHEM_CID_5920	[H]OC(=O)[C@@]([H])(N([H])[H])C([H])([H])c1c([H])c(I)c(Oc2c([H])c([H])c(O[H])c(I)c2[H])c(I)c1[H]	(2S)-2-amino-3-[4-(4-hydroxy-3-iodophenoxy)-3,5-diiodophenyl]propanoic acid	650.977	Inactive	-7.2
252	PUBCHEM_CID_5509	[H]OC(=O)C([H])([H])c1c([H])c([H])c(C(=O)c2c([H])c([H])c(c([H])c2[H])C([H])([H])[H])n1C([H])([H])[H]	2-[1-methyl-5-(4-methylbenzoyl)pyrrol-2-yl]acetic acid	257.289	Inactive	-9.5
253	PUBCHEM_CID_39468	[H]O[C@]([H])(C([H])([H])Oc1c([H])c([H])c([H])c2C(=O)C([H])([H])C([H])([H])C([H])([H])c12)C([H])([H])N([H])C(C([H])([H])[H])(C([H])([H])[H])C([H])([H])[H]	5-[(2S)-3-(tert-butylamino)-2-hydroxypropoxy]-3,4-dihydro-2H-naphthalen-1-one	291.391	Inactive	-8
254	PUBCHEM_CID_54454	[H]O[C@@]1([H])C([H])([H])C(=O)O[C@]([H])(C([H])([H])C([H])([H])[C@@]2([H])[C@]([H])(C([H])=C([H])C3=C([H])[C@]([H])(C([H])([H])[H])C([H])([H])[C@]([H])(OC(=O)C(C([H])([H])[H])(C([H])([H])[H])C([H])([H])C([H])([H])[H])[C@]23[H])C([H])([H])[H])C1([H])[H]	[(1S,3R,7S,8S,8aR)-8-[2-[(2R,4R)-4-hydroxy-6-oxooxan-2-yl]ethyl]-3,7-dimethyl-1,2,3,7,8,8a-hexahydronaphthalen-1-yl] 2,2-dimethylbutanoate	418.574	Inactive	-7.7
255	PUBCHEM_CID_5353831	[H]N(\C(N([H])C([H])([H])C([H])([H])SC([H])([H])c1nc(sc1[H])C([H])([H])N(C([H])([H])[H])C([H])([H])[H])=C(/[H])[N+]([O-])=O)C([H])([H])[H]	(Z)-1-N'-[2-[[2-[(dimethylamino)methyl]-1,3-thiazol-4-yl]methylsulfanyl]ethyl]-1-N-methyl-2-nitroethene-1,1-diamine	331.45	Inactive	-6.4
256	PUBCHEM_CID_223368	[H]Oc1c([H])c([H])c2c(c1[H])C([H])([H])C([H])=C1[C@]3([H])C([H])([H])C([H])([H])C(=O)[C@@]3(C([H])([H])[H])C([H])([H])C([H])([H])[C@]21[H]	(9S,13S,14S)-3-hydroxy-13-methyl-9,11,12,14,15,16-hexahydro-6H-cyclopenta[a]phenanthren-17-one	268.356	Inactive	-10.5
257	PUBCHEM_CID_4500	[H]N(C([H])([H])[H])C([H])([H])C([H])([H])[C@]([H])(Oc1c([H])c([H])c([H])c([H])c1OC([H])([H])[H])c1c([H])c([H])c([H])c([H])c1[H]	3-(2-methoxyphenoxy)-N-methyl-3-phenylpropan-1-amine	271.36	Inactive	-7
258	PUBCHEM_CID_6713984	[H]N(C(=S)N1C([H])([H])C([H])([H])C([H])(C([H])([H])C1([H])[H])[C@@]1([H])N=C([H])N=C1[H])C1([H])C([H])([H])C([H])([H])C([H])([H])C([H])([H])C1([H])[H]	N-cyclohexyl-4-(4H-imidazol-4-yl)piperidine-1-carbothioamide	292.45	Inactive	-7.6
259	PUBCHEM_CID_6291	[H]O[C@@]1(C#C[H])C([H])([H])C([H])([H])[C@@]2([H])[C@]3([H])C([H])([H])C([H])([H])c4c([H])c(OC([H])([H])[H])c([H])c([H])c4[C@@]3([H])C([H])([H])C([H])([H])[C@]12C([H])([H])[H]	(8R,9S,13S,14S,17R)-17-ethynyl-3-methoxy-13-methyl-7,8,9,11,12,14,15,16-octahydro-6H-cyclopenta[a]phenanthren-17-ol	310.437	Inactive	-9.6
260	PUBCHEM_CID_4806	[H]OC(=O)c1c([H])c([H])c([H])c([H])c1C(=O)N([H])c1c([H])c([H])c(c([H])c1[H])S(=O)(=O)N([H])c1nc([H])c([H])s1	2-[[4-(1,3-thiazol-2-ylsulfamoyl)phenyl]carbamoyl]benzoic acid	403.43	Inactive	-10.9
261	PUBCHEM_CID_2480	[H]N([H])c1c([H])c([H])c(c([H])c1[H])C(=O)OC([H])([H])C([H])([H])C([H])([H])N(C([H])([H])C([H])([H])C([H])([H])C([H])([H])[H])C([H])([H])C([H])([H])C([H])([H])C([H])([H])[H]	3-(dibutylamino)propyl 4-aminobenzoate	306.45	Inactive	-7.3
262	PUBCHEM_CID_21700	[H]O[C@@]1([H])C([H])([H])[C@@]2(C([H])([H])[H])[C@@]([H])(C([H])([H])[C@]([H])(C([H])([H])[H])[C@]2(OC(=O)C([H])([H])C([H])([H])[H])C(=O)C([H])([H])OC(=O)C([H])([H])C([H])([H])[H])[C@]2([H])C([H])([H])C([H])([H])C3=C([H])C(=O)C([H])=C([H])[C@]3(C([H])([H])[H])[C@@]12Cl	[2-[(8S,9R,10S,11S,13S,14S,16S,17R)-9-chloro-11-hydroxy-10,13,16-trimethyl-3-oxo-17-propanoyloxy-6,7,8,11,12,14,15,16-octahydrocyclopenta[a]phenanthren-17-yl]-2-oxoethyl] propanoate	521.05	Inactive	-7
263	PUBCHEM_CID_2343	[H]N([H])S(=O)(=O)c1c([H])c2c(N([H])C(=NS2(=O)=O)C([H])([H])SC([H])([H])c2c([H])c([H])c([H])c([H])c2[H])c([H])c1Cl	3-(benzylsulfanylmethyl)-6-chloro-1,1-dioxo-4H-1lambda6,2,4-benzothiadiazine-7-sulfonamide	431.92	Inactive	-7.9
264	PUBCHEM_CID_1203	[H]Oc1c([H])c(O[H])c2c(O[C@]([H])(c3c([H])c([H])c(O[H])c(O[H])c3[H])[C@@]([H])(O[H])C2([H])[H])c1[H]	2-(3,4-dihydroxyphenyl)-3,4-dihydro-2H-chromene-3,5,7-triol	290.271	Inactive	-7.1
265	PUBCHEM_CID_25295	[H]c1nc(c([H])c([H])c1[H])N(C([H])([H])c1c([H])c([H])c(Cl)c([H])c1[H])C([H])([H])C([H])([H])N(C([H])([H])[H])C([H])([H])[H]	N'-[(4-chlorophenyl)methyl]-N,N-dimethyl-N'-pyridin-2-ylethane-1,2-diamine	289.81	Inactive	-6.9
266	PUBCHEM_CID_3718	[H]OC(=O)[C@]([H])(c1c([H])c([H])c(c([H])c1[H])N1C(=O)c2c([H])c([H])c([H])c([H])c2C1([H])[H])C([H])([H])[H]	2-[4-(3-oxo-1H-isoindol-2-yl)phenyl]propanoic acid	281.311	Inactive	-10.4
267	PUBCHEM_CID_5560	[H]N([H])S(=O)(=O)c1c([H])c2c(N([H])[C@]([H])(N([H])S2(=O)=O)C([H])(Cl)Cl)c([H])c1Cl	6-chloro-3-(dichloromethyl)-1,1-dioxo-3,4-dihydro-2H-1lambda6,2,4-benzothiadiazine-7-sulfonamide	380.64	Inactive	-7.7
268	PUBCHEM_CID_3157	[H]N([H])c1nc(nc2c([H])c(OC([H])([H])[H])c(OC([H])([H])[H])c([H])c12)N1C([H])([H])C([H])([H])N(C(=O)[C@@]2([H])Oc3c([H])c([H])c([H])c([H])c3OC2([H])[H])C([H])([H])C1([H])[H]	[4-(4-amino-6,7-dimethoxyquinazolin-2-yl)piperazin-1-yl]-(2,3-dihydro-1,4-benzodioxin-3-yl)methanone	451.483	Inactive	-9.6
269	PUBCHEM_CID_1548972	[H]OC(=O)C([H])([H])[C@@]([H])(O[H])C([H])([H])[C@@]([H])(O[H])C(\[H])=C(/[H])c1c(-c2c([H])c([H])c(F)c([H])c2[H])c2c([H])c([H])c([H])c([H])c2n1C([H])(C([H])([H])[H])C([H])([H])[H]	(E,3S,5R)-7-[3-(4-fluorophenyl)-1-propan-2-ylindol-2-yl]-3,5-dihydroxyhept-6-enoic acid	411.473	Inactive	-7.9
270	PUBCHEM_CID_5460339	[H]O[C@@]([H])(C([H])([H])Oc1c([H])c([H])c([H])c2C(=O)C([H])([H])C([H])([H])C([H])([H])c12)C([H])([H])N([H])C(C([H])([H])[H])(C([H])([H])[H])C([H])([H])[H]	5-[(2R)-3-(tert-butylamino)-2-hydroxypropoxy]-3,4-dihydro-2H-naphthalen-1-one	291.391	Inactive	-7.9
271	PUBCHEM_CID_23846567	[H]O[C@@]1([H])[C@]([H])(O[C@]2([H])[C@@]([H])(C([H])([H])[H])[C@]([H])(O[C@@]3([H])O[C@@]([H])(C([H])([H])[H])[C@]([H])(O[H])[C@@](OC([H])([H])[H])(C([H])([H])[H])C3([H])[H])[C@]([H])(C(=O)O[C@]([H])(C([H])([H])C([H])([H])[H])[C@](O[H])(C([H])([H])[H])[C@]([H])(O[H])[C@]([H])(\C(=N\OC([H])([H])OC([H])([H])C([H])([H])OC([H])([H])[H])[C@]([H])(C([H])([H])[H])C([H])([H])[C@]2(O[H])C([H])([H])[H])C(…	(3R,4S,5S,6R,7R,9R,10E,11S,12R,13S,14R)-6-[(2S,3R,4S,6R)-4-(dimethylamino)-3-hydroxy-6-methyloxan-2-yl]oxy-14-ethyl-7,12,13-trihydroxy-4-[(4R,5S,6S)-5-hydroxy-4-methoxy-4,6-dimethyloxan-2-yl]oxy-10-(2-methoxyethoxymethoxyimino)-3,5,7,9,11,13-hexamethyl-oxacyclotetradecan-2-one	837.058	Inactive	-6.4
272	PUBCHEM_CID_3280	[H]c1nc(c2c([H])c(OC([H])([H])C([H])([H])[H])c(OC([H])([H])C([H])([H])[H])c([H])c2c1[H])C([H])([H])c1c([H])c([H])c(OC([H])([H])C([H])([H])[H])c(OC([H])([H])C([H])([H])[H])c1[H]	1-[(3,4-diethoxyphenyl)methyl]-6,7-diethoxyisoquinoline	395.499	Inactive	-7.8
273	PUBCHEM_CID_3000322	[H]OC([H])([H])[C@@]([H])(C(=O)O[C@]1([H])C([H])([H])[C@]2([H])N(C([H])([H])[H])[C@]([H])(C1([H])[H])[C@@]1([H])O[C@@]21[H])c1c([H])c([H])c([H])c([H])c1[H]	[(1R,2R,4S,5S)-9-methyl-3-oxa-9-azatricyclo[3.3.1.02,4]nonan-7-yl] (2S)-3-hydroxy-2-phenylpropanoate	303.358	Inactive	-7.2
274	PUBCHEM_CID_2153	[H]c1nc2n(c(=O)n(c(=O)c2n1[H])C([H])([H])[H])C([H])([H])[H]	1,3-dimethyl-7H-purine-2,6-dione	180.167	Inactive	-6.7
275	PUBCHEM_CID_5323714	[H]\C(=N/N1C(=O)OC([H])([H])C1([H])[H])c1oc(c([H])c1[H])[N+]([O-])=O	3-[(E)-(5-nitrofuran-2-yl)methylideneamino]-1,3-oxazolidin-2-one	225.16	Inactive	-7.8
276	PUBCHEM_CID_3038	[H]N([H])S(=O)(=O)c1c([H])c(Cl)c(Cl)c(c1[H])S(=O)(=O)N([H])[H]	4,5-dichlorobenzene-1,3-disulfonamide	305.14	Inactive	-6.7
277	PUBCHEM_CID_44246711	[H]Oc1c([H])c([H])c([H])c2c1C(=O)[C@]1([H])C(=O)[C@@]3(O[H])C(=O)[C@@]([H])(C(=O)N([H])[H])C(=O)[C@@]([H])(N(C([H])([H])[H])C([H])([H])[H])[C@]3([H])[C@@]([H])(O[H])[C@]1([H])[C@@]2([H])C([H])([H])[H]	(4S,4aR,5S,5aR,6R)-4-(dimethylamino)-5,10,12a-trihydroxy-6-methyl-1,3,11,12-tetraoxo-4,4a,5,5a,6,11a-hexahydrotetracene-2-carboxamide	444.44	Inactive	-7.9
278	PUBCHEM_CID_175540	[H]O[C@]([H])(C([H])([H])Oc1c([H])c([H])c(c([H])c1[H])C([H])([H])C(=O)N([H])[H])C([H])([H])N([H])C([H])(C([H])([H])[H])C([H])([H])[H]	2-[4-[(2S)-2-hydroxy-3-(propan-2-ylamino)propoxy]phenyl]acetamide	266.341	Inactive	-8.4
279	PUBCHEM_CID_27648	[H]OC(=O)[C@@]([H])(C([H])([H])[H])C([H])([H])N(C(=O)C([H])([H])[H])c1c(I)c([H])c(I)c(N([H])[H])c1I	3-(N-acetyl-3-amino-2,4,6-triiodoanilino)-2-methylpropanoic acid	613.96	Inactive	-6.7
280	PUBCHEM_CID_77553	[H]c1c([H])c([H])c2c([H])c(C(=O)C([H])([H])[H])c(=O)oc2c1[H]	3-acetylchromen-2-one	188.182	Inactive	-7.9
281	PUBCHEM_CID_5281607	[H]Oc1c([H])c(O[H])c2c(oc(c([H])c2=O)-c2c([H])c([H])c([H])c([H])c2[H])c1[H]	5,7-dihydroxy-2-phenylchromen-4-one	254.241	Inactive	-9.5
282	PUBCHEM_CID_15558439	[H]Oc1c([H])c2oc(=O)c([H])c([H])c2c([H])c1O[C@]1([H])O[C@]([H])(C([H])([H])O[H])[C@@]([H])(O[H])[C@]([H])(O[H])[C@@]1([H])O[H]	7-hydroxy-6-[(3R,4S,5S,6R)-3,4,5-trihydroxy-6-(hydroxymethyl)oxan-2-yl]oxychromen-2-one	340.284	Inactive	-8.3
283	PUBCHEM_CID_4977	[H]O[C@@]([H])(C([H])([H])[H])C([H])([H])n1c([H])nc2n(c(=O)n(c(=O)c12)C([H])([H])[H])C([H])([H])[H]	7-(2-hydroxypropyl)-1,3-dimethylpurine-2,6-dione	238.247	Inactive	-5.9
284	PUBCHEM_CID_689043	[H]OC(=O)C(\[H])=C(/[H])c1c([H])c([H])c(O[H])c(O[H])c1[H]	(E)-3-(3,4-dihydroxyphenyl)prop-2-enoic acid	180.159	Inactive	-7.5
285	PUBCHEM_CID_5281416	[H]Oc1c([H])c2oc(=O)c([H])c([H])c2c([H])c1O[H]	6,7-dihydroxychromen-2-one	178.143	Inactive	-7.6
286	PUBCHEM_CID_223997	[H]C1=C2C([H])([H])C([H])([H])[C@@]3([H])[C@]4([H])C([H])([H])C([H])([H])C(=O)[C@@]4(C([H])([H])[H])C([H])([H])C(=O)[C@]3([H])[C@@]2(C([H])([H])[H])C([H])([H])C([H])([H])C1=O	(8S,9S,10R,13S,14S)-10,13-dimethyl-1,2,6,7,8,9,12,14,15,16-decahydrocyclopenta[a]phenanthrene-3,11,17-trione	300.398	Inactive	-7.9
287	PUBCHEM_CID_2310	[H]N1C(=O)C([H])([H])C(C([H])([H])[H])(C([H])([H])C([H])([H])[H])C([H])([H])C1=O	4-ethyl-4-methylpiperidine-2,6-dione	155.197	Inactive	-6.5
288	PUBCHEM_CID_14709	[H]C1=C2C([H])([H])[C@@]([H])(OC(=O)C([H])([H])[H])C([H])([H])C([H])([H])[C@]2(C([H])([H])[H])[C@@]2([H])C([H])([H])C([H])([H])[C@@]3(C(=O)C([H])([H])C([H])([H])[C@@]3([H])[C@]2([H])C1([H])[H])C([H])([H])[H]	[(3S,8R,9S,10R,13S,14S)-10,13-dimethyl-17-oxo-1,2,3,4,7,8,9,11,12,14,15,16-dodecahydrocyclopenta[a]phenanthren-3-yl] acetate	330.468	Inactive	-8.2
289	PUBCHEM_CID_6166	[H]OC([H])([H])C(=O)[C@@]1([H])C([H])([H])C([H])([H])[C@@]2([H])[C@]3([H])C([H])([H])C([H])([H])C4=C([H])C(=O)C([H])([H])C([H])([H])[C@]4(C([H])([H])[H])[C@@]3([H])C([H])([H])C([H])([H])[C@]12C([H])([H])[H]	(8S,9S,10R,13S,14S,17S)-17-(2-hydroxyacetyl)-10,13-dimethyl-1,2,6,7,8,9,11,12,14,15,16,17-dodecahydrocyclopenta[a]phenanthren-3-one	330.468	Inactive	-8
290	PUBCHEM_CID_15478	[H]O[C@@]1([H])C([H])([H])C([H])([H])[C@@]2(C([H])([H])[H])[C@]([H])(C([H])([H])C([H])([H])[C@]3([H])[C@]2([H])C([H])([H])[C@@]([H])(O[H])[C@]2(C([H])([H])[H])[C@@]([H])(C4=C([H])C(=O)OC4([H])[H])C([H])([H])C([H])([H])[C@]32O[H])C1([H])[H]	3-[(3S,5R,8R,9S,10S,12R,13S,14S,17R)-3,12,14-trihydroxy-10,13-dimethyl-1,2,3,4,5,6,7,8,9,11,12,15,16,17-tetradecahydrocyclopenta[a]phenanthren-17-yl]-2H-furan-5-one	390.52	Inactive	-7.9
291	PUBCHEM_CID_114811	[H]O[C@]([H])(c1c([H])c([H])c(c([H])c1[H])S(=O)(=O)C([H])([H])[H])[C@]([H])(N([H])C(=O)C([H])(Cl)Cl)C([H])([H])F	2,2-dichloro-N-[(1R,2S)-3-fluoro-1-hydroxy-1-(4-methylsulfonylphenyl)propan-2-yl]acetamide	358.21	Inactive	-8.3
292	PUBCHEM_CID_659840	[H]O[C@]1([H])C([H])([H])C([H])([H])C([H])([H])C([H])([H])[C@@]1([H])N1C([H])([H])C([H])([H])C([H])(c2c([H])c([H])c([H])c([H])c2[H])C([H])([H])C1([H])[H]	(1R,2R)-2-(4-phenylpiperidin-1-yl)cyclohexan-1-ol	259.393	Inactive	-10.5
293	PUBCHEM_CID_11683	[H]C1=C2C(=C([H])[C@@]3([H])[C@]4([H])C([H])([H])C([H])([H])[C@](OC(=O)C([H])([H])[H])(C(=O)C([H])([H])[H])[C@@]4(C([H])([H])[H])C([H])([H])C([H])([H])[C@]3([H])[C@@]2(C([H])([H])[H])C([H])([H])C([H])([H])C1=O)C([H])([H])[H]	[(8R,9S,10R,13S,14S,17R)-17-acetyl-6,10,13-trimethyl-3-oxo-2,8,9,11,12,14,15,16-octahydro-1H-cyclopenta[a]phenanthren-17-yl] acetate	384.516	Inactive	-7.8
294	PUBCHEM_CID_70912	[H]OC(=O)[C@@]([H])(N([H])C(=O)C([H])([H])[H])C([H])([H])C([H])(C([H])([H])[H])C([H])([H])[H]	(2S)-2-acetamido-4-methylpentanoic acid	173.212	Inactive	-6.5
295	PUBCHEM_CID_4493	[H]N1C(=O)N(C(=O)C1(C([H])([H])[H])C([H])([H])[H])c1c([H])c([H])c(c(c1[H])C(F)(F)F)[N+]([O-])=O	5,5-dimethyl-3-[4-nitro-3-(trifluoromethyl)phenyl]imidazolidine-2,4-dione	317.224	Inactive	-9.6
296	PUBCHEM_CID_4976	[H]N(C([H])([H])[H])C([H])([H])C([H])([H])C([H])([H])C1([H])c2c([H])c([H])c([H])c([H])c2C([H])=C([H])c2c([H])c([H])c([H])c([H])c12	N-methyl-3-(2-tricyclo[9.4.0.03,8]pentadeca-1(15),3,5,7,9,11,13-heptaenyl)propan-1-amine	263.384	Inactive	-7.7
297	PUBCHEM_CID_39912	[H]OC(=O)[C@]([H])(c1c([H])c([H])c(c([H])c1[H])C([H])([H])C([H])(C([H])([H])[H])C([H])([H])[H])C([H])([H])[H]	(2S)-2-[4-(2-methylpropyl)phenyl]propanoic acid	206.285	Inactive	-7.7
298	PUBCHEM_CID_33624	[H]O[C@]([H])(C([H])([H])Oc1nsnc1N1C([H])([H])C([H])([H])OC([H])([H])C1([H])[H])C([H])([H])N([H])C(C([H])([H])[H])(C([H])([H])[H])C([H])([H])[H]	(2S)-1-(tert-butylamino)-3-[(4-morpholin-4-yl-1,2,5-thiadiazol-3-yl)oxy]propan-2-ol	316.42	Inactive	-6.5
299	PUBCHEM_CID_4831	[H]OC(=O)c1c([H])n(c2nc(nc([H])c2c1=O)N1C([H])([H])C([H])([H])N([H])C([H])([H])C1([H])[H])C([H])([H])C([H])([H])[H]	8-ethyl-5-oxo-2-piperazin-1-ylpyrido[2,3-d]pyrimidine-6-carboxylic acid	303.322	Inactive	-7.7
300	PUBCHEM_CID_2123	[H]C([H])([H])N(c1nc(nc(n1)N(C([H])([H])[H])C([H])([H])[H])N(C([H])([H])[H])C([H])([H])[H])C([H])([H])[H]	2-N,2-N,4-N,4-N,6-N,6-N-hexamethyl-1,3,5-triazine-2,4,6-triamine	210.285	Inactive	-5
301	PUBCHEM_CID_7184	[H]Oc1c([H])c([H])c(c([H])c1[H])C(=O)OC([H])([H])C([H])([H])C([H])([H])C([H])([H])[H]	butyl 4-hydroxybenzoate	194.23	Inactive	-6.8
302	PUBCHEM_CID_2788	[H]Oc1c(I)c([H])c(Cl)c2c([H])c([H])c([H])nc12	5-chloro-7-iodoquinolin-8-ol	305.5	Inactive	-7.7
303	PUBCHEM_CID_688020	[H]\C(=C(\[H])C([H])([H])[H])C(=O)N(c1c([H])c([H])c([H])c([H])c1C([H])([H])[H])C([H])([H])C([H])([H])[H]	(E)-N-ethyl-N-(2-methylphenyl)but-2-enamide	203.285	Inactive	-6.2
304	PUBCHEM_CID_19529	[H]c1oc(c([H])c1[H])C(=O)Oc1c([H])c([H])c(c([H])c1[H])N(C(=O)C([H])(Cl)Cl)C([H])([H])[H]	[4-[(2,2-dichloroacetyl)-methylamino]phenyl] furan-2-carboxylate	328.15	Inactive	-8.8
305	PUBCHEM_CID_3394	[H]OC(=O)[C@@]([H])(c1c([H])c([H])c(c(F)c1[H])-c1c([H])c([H])c([H])c([H])c1[H])C([H])([H])[H]	2-(3-fluoro-4-phenylphenyl)propanoic acid	244.265	Inactive	-9.9
306	PUBCHEM_CID_5280567	[H]Oc1c([H])c([H])c2c(c([H])c(=O)oc2c1[H])C([H])([H])[H]	7-hydroxy-4-methylchromen-2-one	176.171	Inactive	-7.3
307	PUBCHEM_CID_3739	[H]OC(=O)c1c(I)c([H])c(I)c(N([H])C(=O)C([H])([H])C([H])([H])C([H])([H])C([H])([H])C(=O)N([H])c2c(I)c([H])c(I)c(C(=O)O[H])c2I)c1I	3-[[6-(3-carboxy-2,4,6-triiodoanilino)-6-oxohexanoyl]amino]-2,4,6-triiodobenzoic acid	1139.77	Inactive	-6.7
308	PUBCHEM_CID_3826	[H]OC(=O)[C@@]1([H])c2c([H])c([H])c(C(=O)c3c([H])c([H])c([H])c([H])c3[H])n2C([H])([H])C1([H])[H]	5-benzoyl-2,3-dihydro-1H-pyrrolizine-1-carboxylic acid	255.273	Inactive	-9.4
309	PUBCHEM_CID_4174	[H]c1nc([H])c(c([H])c1[H])C(=O)C(c1c([H])nc([H])c([H])c1[H])(C([H])([H])[H])C([H])([H])[H]	2-methyl-1,2-dipyridin-3-ylpropan-1-one	226.279	Inactive	-8.3
310	PUBCHEM_CID_4409	[H]c1c([H])c2c([H])c(c([H])c([H])c2c([H])c1OC([H])([H])[H])C([H])([H])C([H])([H])C(=O)C([H])([H])[H]	4-(6-methoxynaphthalen-2-yl)butan-2-one	228.291	Inactive	-8.5
311	PUBCHEM_CID_4632	[H]Oc1c([H])c(OC([H])([H])[H])c([H])c([H])c1C(=O)c1c([H])c([H])c([H])c([H])c1[H]	(2-hydroxy-4-methoxyphenyl)-phenylmethanone	228.247	Inactive	-9.1
312	PUBCHEM_CID_4935	[H]N([H])c1c([H])c(c([H])c([H])c1OC([H])([H])C([H])([H])C([H])([H])[H])C(=O)OC([H])([H])C([H])([H])N(C([H])([H])C([H])([H])[H])C([H])([H])C([H])([H])[H]	2-(diethylamino)ethyl 3-amino-4-propoxybenzoate	294.395	Inactive	-7.7
313	PUBCHEM_CID_6337640	[H]N1[C@]2([H])c3c([H])c([H])c([H])c([H])c3[C@]1(c1c([H])c([H])c([H])c([H])c1C2([H])[H])C([H])([H])[H]	(1R,9S)-1-methyl-16-azatetracyclo[7.6.1.02,7.010,15]hexadeca-2,4,6,10,12,14-hexaene	221.303	Inactive	-8
314	PUBCHEM_CID_4946	[H]O[C@]([H])(C([H])([H])Oc1c([H])c([H])c([H])c2c([H])c([H])c([H])c([H])c12)C([H])([H])N([H])C([H])(C([H])([H])[H])C([H])([H])[H]	1-naphthalen-1-yloxy-3-(propan-2-ylamino)propan-2-ol	259.349	Inactive	-8
315	PUBCHEM_CID_43815	[H]N1C([H])([H])C([H])([H])[C@@]([H])(c2c([H])c([H])c(F)c([H])c2[H])[C@]([H])(C([H])([H])Oc2c([H])c([H])c3OC([H])([H])Oc3c2[H])C1([H])[H]	(3S,4R)-3-(1,3-benzodioxol-5-yloxymethyl)-4-(4-fluorophenyl)piperidine	329.371	Inactive	-9
316	PUBCHEM_CID_54892	[H]OC(=O)[C@@]1([H])N(C(=O)[C@@]([H])(N([H])[C@]([H])(C(=O)OC([H])([H])C([H])([H])[H])C([H])([H])C([H])([H])c2c([H])c([H])c([H])c([H])c2[H])C([H])([H])[H])C([H])([H])c2c([H])c([H])c([H])c([H])c2C1([H])[H]	(3S)-2-[(2S)-2-[[(2S)-1-ethoxy-1-oxo-4-phenylbutan-2-yl]amino]propanoyl]-3,4-dihydro-1H-isoquinoline-3-carboxylic acid	438.524	Inactive	-8.1
317	PUBCHEM_CID_5952	[H]C1=C2C([H])([H])C([H])([H])[C@@]3([H])[C@]4([H])C([H])([H])C([H])([H])[C@]([H])(C(=O)C([H])([H])OC(=O)C([H])([H])[H])[C@@]4(C([H])([H])[H])C([H])([H])C([H])([H])[C@]3([H])[C@@]2(C([H])([H])[H])C([H])([H])C([H])([H])C1=O	[2-[(8S,9S,10R,13S,14S,17S)-10,13-dimethyl-3-oxo-1,2,6,7,8,9,11,12,14,15,16,17-dodecahydrocyclopenta[a]phenanthren-17-yl]-2-oxoethyl] acetate	372.505	Inactive	-7.6
318	PUBCHEM_CID_446284	[H]OC(=O)C([H])([H])C([H])([H])C([H])([H])C(\[H])=C(\[H])C([H])([H])C(\[H])=C(\[H])C([H])([H])C(\[H])=C(\[H])C([H])([H])C(\[H])=C(\[H])C([H])([H])C(\[H])=C(\[H])C([H])([H])C([H])([H])[H]	(5Z,8Z,11Z,14Z,17Z)-icosa-5,8,11,14,17-pentaenoic acid	302.458	Inactive	-8
319	PUBCHEM_CID_5283389	[H]OC(=O)C([H])([H])N([H])C(=O)C([H])([H])C([H])([H])C([H])([H])C(\[H])=C(/[H])C([H])([H])C(\[H])=C(\[H])C([H])([H])C(\[H])=C(\[H])C([H])([H])C(\[H])=C(\[H])C([H])([H])C([H])([H])C([H])([H])C([H])([H])C([H])([H])[H]	2-[[(5Z,8Z,11Z,14Z)-icosa-5,8,11,14-tetraenoyl]amino]acetic acid	361.526	Inactive	-8.2
321	PUBCHEM_CID_72378	[H]O[C@@]1([H])C([H])=C2C([H])([H])C([H])([H])N3C([H])([H])c4c([H])c5OC([H])([H])Oc5c([H])c4[C@@]([H])([C@@]23[H])[C@]1([H])O[H]	(1S,17S,18S,19S)-5,7-dioxa-12-azapentacyclo[10.6.1.02,10.04,8.015,19]nonadeca-2,4(8),9,15-tetraene-17,18-diol	287.315	Inactive	-7.8
322	PUBCHEM_CID_16760040	[H]O[C@]([H])(C([H])([H])C1([H])C([H])([H])C(=O)N([H])C(=O)C1([H])[H])[C@]1([H])C(=O)[C@@]([H])(C([H])([H])[H])C([H])([H])[C@]([H])(C([H])([H])[H])C1([H])[H]	4-[(2R)-2-[(3S,5S)-3,5-dimethyl-2-oxocyclohexyl]-2-hydroxyethyl]piperidine-2,6-dione	281.352	Inactive	-8.7
323	PUBCHEM_CID_15032	[H]O[C@]1([H])C([H])([H])C2=C([H])C([H])([H])[C@@]3([H])[C@]4([H])C([H])([H])[C@@]([H])(C#N)[C@]([H])(C(=O)C([H])([H])[H])[C@@]4(C([H])([H])[H])C([H])([H])C([H])([H])[C@]3([H])[C@@]2(C([H])([H])[H])C([H])([H])C1([H])[H]	(3S,8S,9S,10R,13S,14S,16R,17S)-17-acetyl-3-hydroxy-10,13-dimethyl-2,3,4,7,8,9,11,12,14,15,16,17-dodecahydro-1H-cyclopenta[a]phenanthrene-16-carbonitrile	341.495	Inactive	-8.2
324	PUBCHEM_CID_1204	[H]N1[C@]2([H])C([H])([H])C([H])([H])[C@@]1([H])[C@]([H])(c1c([H])nc(Cl)c([H])c1[H])C2([H])[H]	2-(6-chloropyridin-3-yl)-7-azabicyclo[2.2.1]heptane	208.69	Inactive	-7.4
325	PUBCHEM_CID_5475158	[H]N(C(=O)C(\[H])=C(/[H])c1c([H])c([H])c([H])c([H])c1[H])c1c([H])c([H])c([H])c([H])c1SC([H])([H])C([H])([H])C([H])([H])N(C([H])([H])[H])C([H])([H])[H]	(E)-N-[2-[3-(dimethylamino)propylsulfanyl]phenyl]-3-phenylprop-2-enamide	340.49	Inactive	-8.1
326	PUBCHEM_CID_107992	[H]N1C([H])([H])C([H])([H])N(c2nc(Cl)c([H])nc2[H])C([H])([H])C1([H])[H]	2-chloro-6-piperazin-1-ylpyrazine	198.65	Inactive	-5.7
327	PUBCHEM_CID_9681	[H]OC([H])([H])[C@@]([H])(N([H])C(=O)[C@]1([H])C([H])=C2c3c([H])c([H])c([H])c4n(c([H])c(c34)C([H])([H])[C@@]2([H])N(C([H])([H])[H])C1([H])[H])C([H])([H])[H])C([H])([H])C([H])([H])[H]	(6aR,9R)-N-[(2S)-1-hydroxybutan-2-yl]-4,7-dimethyl-6,6a,8,9-tetrahydroindolo[4,3-fg]quinoline-9-carboxamide	353.466	Inactive	-8.1
328	PUBCHEM_CID_5312145	[H]N([H])c1c([H])c([H])c(c([H])c1[H])S(=O)(=O)N([H])c1nc(nc(N([H])C([H])([H])[H])c1[H])N([H])C([H])([H])[H]	4-amino-N-[2,6-bis(methylamino)pyrimidin-4-yl]benzenesulfonamide	308.36	Inactive	-7.4
329	PUBCHEM_CID_44634704	[H]O[C@]1([H])C([H])([H])[C@]([H])(OC([H])([H])[H])[C@]23[C@]4([H])N(C([H])([H])C([H])([H])[H])C([H])([H])[C@@]1(C([H])([H])OC([H])([H])[H])[C@@]2([H])[C@@]([H])(OC([H])([H])[H])[C@]4([H])[C@]1(OC(=O)C([H])([H])[H])[C@]2([H])[C@@]([H])(OC(=O)c4c([H])c([H])c([H])c([H])c4[H])[C@@](O[H])(C([H])([H])[C@]32[H])[C@]([H])(OC([H])([H])[H])[C@]1([H])O[H]	[(1S,4R,5S,6R,7S,8R,9R,10R,13R,14R,16S,18R)-8-acetyloxy-11-ethyl-5,7,14-trihydroxy-6,16,18-trimethoxy-13-(methoxymethyl)-11-azahexacyclo[7.7.2.12,5.01,10.03,8.013,17]nonadecan-4-yl] benzoate	645.746	Inactive	-6.8
331	PUBCHEM_CID_197835	[H]c1c([H])c(OC([H])([H])[H])c(OC([H])([H])[H])c2C(=O)O[C@@]([H])(c12)[C@]1([H])N(C([H])([H])[H])C([H])([H])C([H])([H])c2c([H])c3OC([H])([H])Oc3c([H])c12	(3S)-6,7-dimethoxy-3-[(5R)-6-methyl-7,8-dihydro-5H-[1,3]dioxolo[4,5-g]isoquinolin-5-yl]-3H-2-benzofuran-1-one	383.4	Inactive	-7.7
332	PUBCHEM_CID_96946	[H]O[C@@]([H])(c1c([H])c([H])c([H])c([H])c1[H])C([H])([H])[C@]1([H])N(C([H])([H])[H])[C@]([H])(C([H])([H])[C@]([H])(O[H])c2c([H])c([H])c([H])c([H])c2[H])C([H])([H])C([H])([H])C1([H])[H]	2-[6-(2-hydroxy-2-phenylethyl)-1-methylpiperidin-2-yl]-1-phenylethanol	339.479	Inactive	-10.8
333	PUBCHEM_CID_5281750	[H]O[C@]1(C(=O)OC([H])([H])C2=C([H])C([H])([H])N3C([H])([H])C([H])([H])[C@@]([H])(OC(=O)\C(=C(\[H])C([H])([H])[H])C([H])([H])C1=C([H])[H])[C@@]23[H])C([H])([H])[H]	(1R,4Z,7R,17R)-4-ethylidene-7-hydroxy-7-methyl-6-methylidene-2,9-dioxa-14-azatricyclo[9.5.1.014,17]heptadec-11-ene-3,8-dione	333.384	Inactive	-8.3
334	PUBCHEM_CID_5833	[H]C1=C2C([H])([H])[C@@]([H])(SC(=O)C([H])([H])[H])[C@@]3([H])[C@]4([H])C([H])([H])C([H])([H])[C@]5(OC(=O)C([H])([H])C5([H])[H])[C@@]4(C([H])([H])[H])C([H])([H])C([H])([H])[C@]3([H])[C@@]2(C([H])([H])[H])C([H])([H])C([H])([H])C1=O	S-[(7R,8R,9S,10R,13S,14S,17R)-10,13-dimethyl-3,5'-dioxospiro[2,6,7,8,9,11,12,14,15,16-decahydro-1H-cyclopenta[a]phenanthrene-17,2'-oxolane]-7-yl] ethanethioate	416.58	Inactive	-8.9
335	PUBCHEM_CID_5510	[H]c1c([H])c(c([H])c(c1[H])C([H])([H])[H])N(C(=S)Oc1c([H])c([H])c2c([H])c([H])c([H])c([H])c2c1[H])C([H])([H])[H]	O-naphthalen-2-yl N-methyl-N-(3-methylphenyl)carbamothioate	307.41	Inactive	-10.5
336	PUBCHEM_CID_6674	[H]OC(=O)C([H])([H])C([H])([H])[C@@]([H])(C([H])([H])[H])[C@@]1([H])C([H])([H])C([H])([H])[C@@]2([H])[C@]3([H])C(=O)C([H])([H])[C@]4([H])C([H])([H])C(=O)C([H])([H])C([H])([H])[C@]4(C([H])([H])[H])[C@@]3([H])C([H])([H])C(=O)[C@]12C([H])([H])[H]	(4R)-4-[(5S,8R,9S,10S,13R,14S,17R)-10,13-dimethyl-3,7,12-trioxo-1,2,4,5,6,8,9,11,14,15,16,17-dodecahydrocyclopenta[a]phenanthren-17-yl]pentanoic acid	402.531	Inactive	-7.8
337	PUBCHEM_CID_5472	[H]c1sc2c(c1[H])C([H])([H])N(C([H])([H])c1c([H])c([H])c([H])c([H])c1Cl)C([H])([H])C2([H])[H]	5-[(2-chlorophenyl)methyl]-6,7-dihydro-4H-thieno[3,2-c]pyridine	263.78	Inactive	-8.6
338	PUBCHEM_CID_44634698	[H]O[C@@]1([H])[C@]([H])(O[C@]2([H])[C@@]([H])(OC([H])([H])[H])[C@]([H])(OC(=O)C([H])([H])C([H])([H])[H])C([H])([H])C(=O)O[C@]([H])(C([H])([H])[H])C([H])([H])\C([H])=C([H])/C([H])=C([H])[C@@]([H])(O[H])[C@]([H])(C([H])([H])[H])C([H])([H])[C@]2([H])C([H])([H])C([H])=O)O[C@]([H])(C([H])([H])[H])[C@@]([H])(O[C@]2([H])O[C@@]([H])(C([H])([H])[H])[C@]([H])(OC(=O)C([H])([H])C([H])([H])[H])[C@@](O[H])(C(…	[(4R,5S,6S,7R,9R,10S,11E,13Z,16R)-6-[(3R,4R,5S,6R)-4-(dimethylamino)-3-hydroxy-5-[(2S,4R,5S,6S)-4-hydroxy-4,6-dimethyl-5-propanoyloxyoxan-2-yl]oxy-6-methyloxan-2-yl]oxy-10-hydroxy-5-methoxy-9,16-dimethyl-2-oxo-7-(2-oxoethyl)-1-oxacyclohexadeca-11,13-dien-4-yl] propanoate	813.979	Inactive	-6.4
339	PUBCHEM_CID_3291	[H]N1C(=O)C([H])([H])[C@@](C1=O)(C([H])([H])[H])C([H])([H])C([H])([H])[H]	3-ethyl-3-methylpyrrolidine-2,5-dione	141.17	Inactive	-6
340	PUBCHEM_CID_5392245	[H]N1c2c([H])c([H])c([H])c([H])c2[C@@]23C([H])([H])C([H])([H])N(C([H])([H])[H])[C@]1([H])[C@@]21c2c([H])c([H])c([H])c([H])c2N([H])[C@]3([H])N(C([H])([H])[H])C([H])([H])C1([H])[H]	(1S,2R,10S,11R)-21,24-dimethyl-3,12,21,24-tetrazahexacyclo[9.7.3.32,10.01,10.04,9.013,18]tetracosa-4,6,8,13,15,17-hexaene	346.478	Inactive	-8.1
341	PUBCHEM_CID_10140	[H]OC(=O)C([H])([H])N([H])C(=O)C([H])([H])C([H])([H])[C@@]([H])(C([H])([H])[H])[C@@]1([H])C([H])([H])C([H])([H])[C@@]2([H])[C@]3([H])[C@]([H])(O[H])C([H])([H])[C@]4([H])C([H])([H])[C@]([H])(O[H])C([H])([H])C([H])([H])[C@]4(C([H])([H])[H])[C@@]3([H])C([H])([H])[C@]([H])(O[H])[C@]12C([H])([H])[H]	2-[[(4R)-4-[(3R,5S,7R,8R,9S,10S,12S,13R,14S,17R)-3,7,12-trihydroxy-10,13-dimethyl-2,3,4,5,6,7,8,9,11,12,14,15,16,17-tetradecahydro-1H-cyclopenta[a]phenanthren-17-yl]pentanoyl]amino]acetic acid	465.631	Inactive	-8.2
342	PUBCHEM_CID_54676537	[H]Oc1c(c(=O)oc2c([H])c([H])c([H])c([H])c12)[C@@]([H])(c1c([H])c([H])c(c([H])c1[H])[N+]([O-])=O)C([H])([H])C(=O)C([H])([H])[H]	4-hydroxy-3-[1-(4-nitrophenyl)-3-oxobutyl]chromen-2-one	353.33	Inactive	-7.5
343	PUBCHEM_CID_5742673	[H]OC(=O)C1=C(C([H])([H])OC(=O)C([H])([H])[H])C([H])([H])S[C@@]2([H])N1C(=O)[C@@]2([H])N([H])C(=O)C(=N/OC([H])([H])[H])\c1nc(sc1[H])N([H])[H]	(6R,7R)-3-(acetyloxymethyl)-7-[[(2Z)-2-(2-amino-1,3-thiazol-4-yl)-2-methoxyiminoacetyl]amino]-8-oxo-5-thia-1-azabicyclo[4.2.0]oct-2-ene-2-carboxylic acid	455.46	Inactive	-7.5
344	PUBCHEM_CID_5284596	[H]Oc1c([H])c([H])c2c3c1O[C@@]1([H])C(=O)C([H])([H])C([H])([H])[C@@]4(O[H])[C@]([H])(N(C([H])([H])C([H])=C([H])[H])C([H])([H])C([H])([H])[C@]314)C2([H])[H]	(4R,4aS,7aR,12bS)-4a,9-dihydroxy-3-prop-2-enyl-2,4,5,6,7a,13-hexahydro-1H-4,12-methanobenzofuro[3,2-e]isoquinolin-7-one	327.38	Inactive	-8.3
345	PUBCHEM_CID_4633	[H]N([H])c1c([H])c([H])c(c([H])c1OC([H])([H])C([H])([H])C([H])([H])C([H])([H])[H])C(=O)OC([H])([H])C([H])([H])N(C([H])([H])C([H])([H])[H])C([H])([H])C([H])([H])[H]	2-(diethylamino)ethyl 4-amino-3-butoxybenzoate	308.422	Inactive	-7.4
346	PUBCHEM_CID_5501	[H]N(N([H])c1nnc([H])c2c([H])c([H])c([H])c([H])c12)C(=O)OC([H])([H])C([H])([H])[H]	ethyl N-(phthalazin-1-ylamino)carbamate	232.243	Inactive	-8.8
347	PUBCHEM_CID_107751	[H]N(C(=O)[C@@]([H])(C([H])([H])SC(=O)C([H])([H])[H])C([H])([H])c1c([H])c([H])c([H])c([H])c1[H])C([H])([H])C(=O)OC([H])([H])c1c([H])c([H])c([H])c([H])c1[H]	benzyl 2-[[2-(acetylsulfanylmethyl)-3-phenylpropanoyl]amino]acetate	385.48	Inactive	-8.2
348	PUBCHEM_CID_629852	[H]OC(=O)c1c([H])c([H])c2nc(-c3c([H])c([H])c([H])c([H])c3[H])c(nc2c1[H])-c1c([H])c([H])c([H])c([H])c1[H]	2,3-diphenylquinoxaline-6-carboxylic acid	326.355	Inactive	-8.8
349	PUBCHEM_CID_16760027	[H]N(C(=O)C([H])([H])c1c([H])c([H])c([H])c([H])c1[H])c1nc([H])c(s1)C([H])(C([H])([H])[H])C([H])([H])[H]	2-phenyl-N-(5-propan-2-yl-1,3-thiazol-2-yl)acetamide	260.36	Inactive	-9.4
350	PUBCHEM_CID_44634693	[H]O[C@]1([H])C([H])([H])C([H])([H])[C@@]([H])(C([H])([H])[C@@]([H])(C([H])([H])[H])[C@@]2([H])OC(=O)[C@@]3([H])N(C(=O)C(=O)[C@]4(O[H])O[C@@]([H])(C([H])([H])C([H])([H])[C@@]4([H])C([H])([H])[H])C([H])([H])[C@]([H])(OC([H])([H])[H])\C(=C(\[H])/C(/[H])=C(\[H])/C(/[H])=C([H])/[C@@]([H])(C([H])([H])[H])C([H])([H])[C@]([H])(C(=O)[C@]([H])(OC([H])([H])[H])[C@]([H])(O[H])C(=C([H])[C@]([H])(C(=O)C2([H])…	(1R,9S,12S,15R,16E,18R,19R,21R,23S,24E,26E,28Z,30S,32S,35R)-1,18-dihydroxy-12-[(2R)-1-[(1S,3R,4R)-4-hydroxy-3-methoxycyclohexyl]propan-2-yl]-19,30-dimethoxy-15,17,21,23,29,35-hexamethyl-11,36-dioxa-4-azatricyclo[30.3.1.04,9]hexatriaconta-16,24,26,28-tetraene-2,3,10,14,20-pentone	914.187	Inactive	-9
351	PUBCHEM_CID_5311053	[H]OC(=O)C([H])([H])C([H])([H])C([H])([H])C(\[H])=C(\[H])C([H])([H])[C@@]1([H])[C@@]([H])(O[H])C([H])([H])[C@@]([H])(O[H])[C@]1([H])C(\[H])=C(/[H])[C@@]([H])(O[H])C([H])([H])Oc1c([H])c([H])c([H])c(Cl)c1[H]	(Z)-7-[(1R,2R,3R,5S)-2-[(E,3R)-4-(3-chlorophenoxy)-3-hydroxybut-1-enyl]-3,5-dihydroxycyclopentyl]hept-5-enoic acid	424.92	Inactive	-8.6
352	PUBCHEM_CID_6610216	[H]O[C@]([H])(c1c([H])c([H])c([H])c([H])c1[H])[C@]([H])(N([H])C(=O)C([H])([H])C([H])([H])C([H])([H])C([H])([H])C([H])([H])C([H])([H])C([H])([H])C([H])([H])C([H])([H])[H])C([H])([H])N1C([H])([H])C([H])([H])OC([H])([H])C1([H])[H]	N-[(1R,2R)-1-hydroxy-3-morpholin-4-yl-1-phenylpropan-2-yl]decanamide	390.568	Inactive	-7.6
353	PUBCHEM_CID_445580	[H]OC(=O)C([H])([H])C([H])([H])C(\[H])=C(\[H])C([H])([H])C(\[H])=C(\[H])C([H])([H])C([H])=C([H])C([H])([H])C(\[H])=C(\[H])C([H])([H])C(\[H])=C(\[H])C([H])([H])C(\[H])=C(/[H])C([H])([H])C([H])([H])[H]	(4Z,7Z,10Z,13Z,16Z,19Z)-docosa-4,7,10,13,16,19-hexaenoic acid	328.496	Inactive	-7.2
354	PUBCHEM_CID_5312557	[H]OC(=O)C([H])([H])C([H])([H])C([H])([H])C([H])([H])C([H])([H])C([H])([H])C([H])([H])C([H])([H])C([H])([H])C([H])([H])C([H])([H])C(\[H])=C(\[H])C([H])([H])C(\[H])=C(\[H])C([H])([H])C(\[H])=C(\[H])C([H])([H])C([H])([H])[H]	(13Z,16Z,19Z)-docosa-13,16,19-trienoic acid	334.544	Inactive	-6.7
355	PUBCHEM_CID_5353623	[H]OC(=O)C([H])([H])SC([H])([H])C(\[H])=C(/C([H])([H])[H])C([H])([H])C([H])([H])C(\[H])=C(/C([H])([H])[H])C([H])([H])C([H])([H])C([H])=C(C([H])([H])[H])C([H])([H])[H]	2-[(2E,6E)-3,7,11-trimethyldodeca-2,6,10-trienyl]sulfanylacetic acid	296.47	Inactive	-7.5
356	PUBCHEM_CID_5311100	[H]OC(=O)C([H])([H])C([H])([H])C([H])([H])C(\[H])=C(\[H])C([H])([H])[C@@]1([H])[C@@]([H])(O[H])C([H])([H])[C@@]([H])(O[H])[C@]1([H])C(\[H])=C(/[H])[C@@]([H])(O[H])C([H])([H])Oc1c([H])c([H])c([H])c(c1[H])C(F)(F)F	(Z)-7-[(1R,2R,3R,5S)-3,5-dihydroxy-2-[(E,3R)-3-hydroxy-4-[3-(trifluoromethyl)phenoxy]but-1-enyl]cyclopentyl]hept-5-enoic acid	458.474	Inactive	-8.4
357	PUBCHEM_CID_5280933	[H]OC(=O)C([H])([H])C([H])([H])C([H])([H])C([H])([H])C(\[H])=C(\[H])C([H])([H])C(\[H])=C(/[H])C([H])([H])C(\[H])=C(\[H])C([H])([H])C([H])([H])C([H])([H])C([H])([H])C([H])([H])[H]	(6Z,9Z,12Z)-octadeca-6,9,12-trienoic acid	278.436	Inactive	-7.4
358	PUBCHEM_CID_6435901	[H]N([H])C(=O)C([H])([H])C([H])([H])C([H])([H])C([H])([H])C([H])([H])C([H])([H])C([H])([H])C(\[H])=C(\[H])C([H])([H])C(\[H])=C(\[H])C([H])([H])C([H])([H])C([H])([H])C([H])([H])C([H])([H])[H]	(9Z,12Z)-octadeca-9,12-dienamide	279.468	Inactive	-6.8
359	PUBCHEM_CID_5280450	[H]OC(=O)C([H])([H])C([H])([H])C([H])([H])C([H])([H])C([H])([H])C([H])([H])C([H])([H])C(\[H])=C(\[H])C([H])([H])C(\[H])=C(\[H])C([H])([H])C([H])([H])C([H])([H])C([H])([H])C([H])([H])[H]	(9Z,12Z)-octadeca-9,12-dienoic acid	280.452	Inactive	-7
360	PUBCHEM_CID_5280934	[H]OC(=O)C([H])([H])C([H])([H])C([H])([H])C([H])([H])C([H])([H])C([H])([H])C([H])([H])C(\[H])=C(\[H])C([H])([H])C(\[H])=C(\[H])C([H])([H])C(\[H])=C(\[H])C([H])([H])C([H])([H])[H]	(9Z,12Z,15Z)-octadeca-9,12,15-trienoic acid	278.436	Inactive	-7.2
361	PUBCHEM_CID_3969	[H]Oc1c(c([H])c([H])c(OC([H])([H])C([H])([H])C([H])([H])C([H])([H])c2nnn([H])n2)c1C([H])([H])C([H])([H])C([H])([H])[H])C(=O)C([H])([H])[H]	1-[2-hydroxy-3-propyl-4-[4-(2H-tetrazol-5-yl)butoxy]phenyl]ethanone	318.377	Inactive	-7.8
362	PUBCHEM_CID_124735	[H]O[C@@]([H])(c1c([H])c([H])c([H])c([H])c1[H])[C@]([H])(N([H])C(=O)C([H])([H])C([H])([H])C([H])([H])C([H])([H])C([H])([H])C([H])([H])C([H])([H])C([H])([H])C([H])([H])C([H])([H])C([H])([H])C([H])([H])C([H])([H])[H])C([H])([H])[H]	N-[(1S,2R)-1-hydroxy-1-phenylpropan-2-yl]tetradecanamide	361.57	Inactive	-7.8
363	PUBCHEM_CID_6610217	[H]O[C@]([H])(c1c([H])c([H])c([H])c([H])c1[H])[C@@]([H])(N([H])C(=O)C([H])([H])C([H])([H])C([H])([H])C([H])([H])C([H])([H])C([H])([H])C([H])([H])C([H])([H])C([H])([H])C([H])([H])C([H])([H])C([H])([H])C([H])([H])[H])C([H])([H])[H]	N-[(1R,2S)-1-hydroxy-1-phenylpropan-2-yl]tetradecanamide	361.57	Inactive	-7.7
364	PUBCHEM_CID_5312531	[H]OC(=O)C([H])([H])C([H])([H])C([H])([H])C(\[H])=C(\[H])C([H])([H])C(\[H])=C(\[H])C([H])([H])C(\[H])=C(\[H])C([H])([H])C([H])([H])C([H])([H])C([H])([H])C([H])([H])C([H])([H])C([H])([H])C([H])([H])[H]	(5Z,8Z,11Z)-icosa-5,8,11-trienoic acid	306.49	Inactive	-7.5
365	PUBCHEM_CID_5353760	[H]OC(=O)C(\[H])=C(\C(\[H])=C(/[H])C([H])([H])[C@]([H])(C([H])([H])[H])C([H])([H])C([H])([H])C([H])([H])C(OC([H])([H])[H])(C([H])([H])[H])C([H])([H])[H])/C([H])([H])[H]	(2E,4E)-11-methoxy-3,7,11-trimethyldodeca-2,4-dienoic acid	268.397	Inactive	-7.5
366	PUBCHEM_CID_6433346	[H]OC(=O)C([H])([H])N([H])C(=O)C([H])([H])C([H])([H])C([H])([H])C([H])([H])C([H])([H])C([H])([H])C([H])([H])C(\[H])=C(\[H])C([H])([H])C(\[H])=C(\[H])C([H])([H])C([H])([H])C([H])([H])C([H])([H])C([H])([H])[H]	2-[[(9Z,12Z)-octadeca-9,12-dienoyl]amino]acetic acid	337.504	Inactive	-7.4
367	PUBCHEM_CID_5281912	[H]OC(=O)C([H])([H])C([H])([H])C([H])([H])C([H])([H])C([H])([H])C([H])([H])[C@@]1([H])C(=O)C([H])=C([H])[C@]1([H])C(\[H])=C(/[H])[C@@]([H])(O[H])C([H])([H])C([H])([H])C([H])([H])C([H])([H])C([H])([H])[H]	7-[(1R,2S)-2-[(E,3S)-3-hydroxyoct-1-enyl]-5-oxocyclopent-3-en-1-yl]heptanoic acid	336.472	Inactive	-7.4
368	PUBCHEM_CID_5280880	[H]OC(=O)C([H])([H])C([H])([H])C([H])([H])C(\[H])=C(\[H])C([H])([H])[C@@]1([H])C(=O)C([H])=C([H])[C@]1([H])C([H])=C([H])[C@@]([H])(O[H])C([H])([H])C([H])([H])C([H])([H])C([H])([H])C([H])([H])[H]	(Z)-7-[(1R,2S)-2-[(E,3S)-3-hydroxyoct-1-enyl]-5-oxocyclopent-3-en-1-yl]hept-5-enoic acid	334.456	Inactive	-7.4
369	PUBCHEM_CID_5280881	[H]OC(=O)C([H])([H])C([H])([H])C([H])([H])C(\[H])=C(\[H])C([H])([H])C1=C(\C([H])=C(/[H])[C@@]([H])(O[H])C([H])([H])C([H])([H])C([H])([H])C([H])([H])C([H])([H])[H])C([H])([H])C([H])([H])C1=O	(Z)-7-[2-[(E,3S)-3-hydroxyoct-1-enyl]-5-oxocyclopenten-1-yl]hept-5-enoic acid	334.456	Inactive	-8.1
370	PUBCHEM_CID_5059	[H]O[C@@]([H])(c1c([H])c([H])c([H])c(OC([H])([H])c2nc3c([H])c([H])c([H])c([H])c3c([H])c2[H])c1[H])C([H])([H])C([H])([H])C([H])([H])C([H])([H])C([H])([H])[H]	1-[3-(quinolin-2-ylmethoxy)phenyl]hexan-1-ol	335.447	Inactive	-10
371	PUBCHEM_CID_6439225	[H]N([H])[C@]([H])(C(=O)OC([H])([H])[H])C([H])([H])SC([H])([H])C(\[H])=C(/C([H])([H])[H])C([H])([H])C([H])([H])C(\[H])=C(/C([H])([H])[H])C([H])([H])C([H])([H])C([H])=C(C([H])([H])[H])C([H])([H])[H]	methyl (2R)-2-amino-3-[(2E,6E)-3,7,11-trimethyldodeca-2,6,10-trienyl]sulfanylpropanoate	339.54	Inactive	-7.5
372	PUBCHEM_CID_6610319	[H]OC(=O)C1=C([H])[C@@]2([H])c3c(O[H])c([H])c(c([H])c3OC(C([H])([H])[H])(C([H])([H])[H])[C@]2([H])C([H])([H])C1([H])[H])C([H])([H])C([H])([H])C([H])([H])C([H])([H])C([H])([H])[H]	(6aR)-1-hydroxy-6,6-dimethyl-3-pentyl-6a,7,8,10a-tetrahydrobenzo[c]chromene-9-carboxylic acid	344.451	Inactive	-7.2
373	PUBCHEM_CID_5289501	[H]OC(=O)c1c([H])c([H])c(\C([H])=C(\c2c([H])c([H])c3c(c2[H])C(C([H])([H])[H])(C([H])([H])[H])C([H])([H])C([H])([H])C3(C([H])([H])[H])C([H])([H])[H])C([H])([H])[H])c([H])c1[H]	4-[(E)-2-(5,5,8,8-tetramethyl-6,7-dihydronaphthalen-2-yl)prop-1-enyl]benzoic acid	348.486	Inactive	-10.2
374	PUBCHEM_CID_5311501	[H]c1c([H])c([H])c2c(c([H])c([H])c([H])c2c1[H])C(=O)c1c(n2c3c(OC([H])([H])[C@@]2([H])C([H])([H])N2C([H])([H])C([H])([H])OC([H])([H])C2([H])[H])c([H])c([H])c([H])c13)C([H])([H])[H]	[(11R)-2-methyl-11-(morpholin-4-ylmethyl)-9-oxa-1-azatricyclo[6.3.1.04,12]dodeca-2,4(12),5,7-tetraen-3-yl]-naphthalen-1-ylmethanone	426.516	Inactive	-9.1
375	PUBCHEM_CID_5694	[H]OC(=O)C([H])([H])Sc1nc(Cl)c([H])c(n1)N([H])c1c([H])c([H])c([H])c(c1C([H])([H])[H])C([H])([H])[H]	2-[4-chloro-6-(2,3-dimethylanilino)pyrimidin-2-yl]sulfanylacetic acid	323.8	Inactive	-7.4
376	PUBCHEM_CID_2303	[H]N1C(=C(C(=O)OC([H])([H])[H])[C@]([H])(C(=C1C([H])([H])[H])[N+]([O-])=O)c1c([H])c([H])c([H])c([H])c1C(F)(F)F)C([H])([H])[H]	methyl 2,6-dimethyl-5-nitro-4-[2-(trifluoromethyl)phenyl]-1,4-dihydropyridine-3-carboxylate	356.301	Inactive	-7.2
377	PUBCHEM_CID_108107	[H]N([H])C(=N/C([H])([H])c1c([H])c([H])c([H])c([H])c1[H])\N([H])C(=O)c1nc(Cl)c(nc1N([H])[H])N([H])[H]	3,5-diamino-N-(N'-benzylcarbamimidoyl)-6-chloropyrazine-2-carboxamide	319.75	Inactive	-9.6
378	PUBCHEM_CID_44483253	[H]c1n([H])c2c([H])c([H])c([H])c3c2c1[C@]1([H])[C@]2([H])N(C(=O)[C@@]([H])(C(=O)C([H])([H])[H])C2=O)C(C([H])([H])[H])(C([H])([H])[H])[C@]1([H])C3([H])[H]	(2R,3S,9R)-5-acetyl-8,8-dimethyl-7,16-diazapentacyclo[9.6.1.02,9.03,7.015,18]octadeca-1(17),11(18),12,14-tetraene-4,6-dione	336.391	Inactive	-8.5
379	PUBCHEM_CID_6914273	[H]N1C(=O)N(\N=C(/[H])c2oc(c([H])c2[H])-c2c([H])c([H])c(c([H])c2[H])[N+]([O-])=O)C([H])([H])C1=O	1-[(E)-[5-(4-nitrophenyl)furan-2-yl]methylideneamino]imidazolidine-2,4-dione	314.257	Inactive	-10.6
380	PUBCHEM_CID_3019	[H]N1C(=NS(=O)(=O)c2c([H])c(Cl)c([H])c([H])c12)C([H])([H])[H]	7-chloro-3-methyl-4H-1lambda6,2,4-benzothiadiazine 1,1-dioxide	230.67	Inactive	-7.1
381	PUBCHEM_CID_3185	[H]N(c1c([H])c([H])c(c([H])c1[H])C(=O)C1([H])C([H])([H])C([H])([H])N(C([H])([H])C([H])([H])c2nc(c([H])c([H])c2[H])C([H])([H])[H])C([H])([H])C1([H])[H])S(=O)(=O)C([H])([H])[H]	N-[4-[1-[2-(6-methylpyridin-2-yl)ethyl]piperidine-4-carbonyl]phenyl]methanesulfonamide	401.53	Inactive	-10.9
382	PUBCHEM_CID_3356	[H]N(C(=O)c1c([H])c(OC([H])([H])C(F)(F)F)c([H])c([H])c1OC([H])([H])C(F)(F)F)C([H])([H])[C@@]1([H])N([H])C([H])([H])C([H])([H])C([H])([H])C1([H])[H]	N-(piperidin-2-ylmethyl)-2,5-bis(2,2,2-trifluoroethoxy)benzamide	414.348	Inactive	-8.5
383	PUBCHEM_CID_3371	[H]OC(=O)c1c([H])c([H])c([H])c([H])c1N([H])c1c([H])c([H])c([H])c(c1[H])C(F)(F)F	2-[3-(trifluoromethyl)anilino]benzoic acid	281.234	Inactive	-9.8
384	PUBCHEM_CID_941361	[H]\C(=C(\[H])C([H])([H])N1C([H])([H])C([H])([H])N(C([H])([H])C1([H])[H])C([H])(c1c([H])c([H])c(F)c([H])c1[H])c1c([H])c([H])c(F)c([H])c1[H])c1c([H])c([H])c([H])c([H])c1[H]	1-[bis(4-fluorophenyl)methyl]-4-[(E)-3-phenylprop-2-enyl]piperazine	404.505	Inactive	-9.2
385	PUBCHEM_CID_3478	[H]N(C(=O)c1nc([H])c(nc1[H])C([H])([H])[H])C([H])([H])C([H])([H])c1c([H])c([H])c(c([H])c1[H])S(=O)(=O)N([H])C(=O)N([H])C1([H])C([H])([H])C([H])([H])C([H])([H])C([H])([H])C1([H])[H]	N-[2-[4-(cyclohexylcarbamoylsulfamoyl)phenyl]ethyl]-5-methylpyrazine-2-carboxamide	445.54	Inactive	-11.1
386	PUBCHEM_CID_3488	[H]N(C(=O)c1c([H])c(Cl)c([H])c([H])c1OC([H])([H])[H])C([H])([H])C([H])([H])c1c([H])c([H])c(c([H])c1[H])S(=O)(=O)N([H])C(=O)N([H])C1([H])C([H])([H])C([H])([H])C([H])([H])C([H])([H])C1([H])[H]	5-chloro-N-[2-[4-(cyclohexylcarbamoylsulfamoyl)phenyl]ethyl]-2-methoxybenzamide	494	Inactive	-8.8
387	PUBCHEM_CID_656717	[H]OC(=O)C([H])([H])Oc1c([H])c2c(C(=O)[C@@](C([H])([H])[H])(C2([H])[H])C2([H])C([H])([H])C([H])([H])C([H])([H])C2([H])[H])c(Cl)c1Cl	2-[[(2S)-6,7-dichloro-2-cyclopentyl-2-methyl-1-oxo-3H-inden-5-yl]oxy]acetic acid	357.23	Inactive	-7.5
388	PUBCHEM_CID_3676	[H]N(C(=O)C([H])([H])N(C([H])([H])C([H])([H])[H])C([H])([H])C([H])([H])[H])c1c(c([H])c([H])c([H])c1C([H])([H])[H])C([H])([H])[H]	2-(diethylamino)-N-(2,6-dimethylphenyl)acetamide	234.343	Inactive	-7.5
389	PUBCHEM_CID_3955	[H]OC1(c2c([H])c([H])c(Cl)c([H])c2[H])C([H])([H])C([H])([H])N(C([H])([H])C([H])([H])C(C(=O)N(C([H])([H])[H])C([H])([H])[H])(c2c([H])c([H])c([H])c([H])c2[H])c2c([H])c([H])c([H])c([H])c2[H])C([H])([H])C1([H])[H]	4-[4-(4-chlorophenyl)-4-hydroxypiperidin-1-yl]-N,N-dimethyl-2,2-diphenylbutanamide	477.05	Inactive	-7.3
390	PUBCHEM_CID_4474	[H]N1C(=C(C(=O)OC([H])([H])[H])[C@]([H])(C(C(=O)OC([H])([H])C([H])([H])N(C([H])([H])[H])C([H])([H])c2c([H])c([H])c([H])c([H])c2[H])=C1C([H])([H])[H])c1c([H])c([H])c([H])c(c1[H])[N+]([O-])=O)C([H])([H])[H]	5-O-[2-[benzyl(methyl)amino]ethyl] 3-O-methyl 2,6-dimethyl-4-(3-nitrophenyl)-1,4-dihydropyridine-3,5-dicarboxylate	479.533	Inactive	-7.5
391	PUBCHEM_CID_4488	[H]OC(=O)c1c([H])c([H])c([H])nc1N([H])c1c([H])c([H])c([H])c(c1[H])C(F)(F)F	2-[3-(trifluoromethyl)anilino]pyridine-3-carboxylic acid	282.222	Inactive	-9.1
392	PUBCHEM_CID_5420804	[H]C([H])=C1C(=O)O[C@]2([H])[C@@]3([H])O[C@]3(C([H])([H])[H])C([H])([H])C([H])([H])\C([H])=C(C([H])([H])[H])/C([H])([H])C([H])([H])[C@@]12[H]	(1S,2R,4R,7Z,11S)-4,8-dimethyl-12-methylidene-3,14-dioxatricyclo[9.3.0.02,4]tetradec-7-en-13-one	248.322	Inactive	-7.4
393	PUBCHEM_CID_39042	[H]OC(=O)C(Oc1c([H])c([H])c(c([H])c1[H])C([H])([H])C([H])([H])N([H])C(=O)c1c([H])c([H])c(Cl)c([H])c1[H])(C([H])([H])[H])C([H])([H])[H]	2-[4-[2-[(4-chlorobenzoyl)amino]ethyl]phenoxy]-2-methylpropanoic acid	361.82	Inactive	-9.7
394	PUBCHEM_CID_6610302	[H]O[C@]([H])(C([H])([H])C1([H])C([H])([H])C(=O)N(C(=O)C1([H])[H])C([H])([H])C(=O)OC([H])([H])C([H])([H])[H])[C@@]1([H])C(=O)[C@@]([H])(C([H])([H])[H])C([H])([H])[C@]([H])(C([H])([H])[H])C1([H])[H]	ethyl 2-[4-[(2R)-2-[(3S,5S)-3,5-dimethyl-2-oxocyclohexyl]-2-hydroxyethyl]-2,6-dioxopiperidin-1-yl]acetate	367.442	Inactive	-8.5
395	PUBCHEM_CID_5282071	[H]O[C@]1([H])C([H])([H])C([H])([H])[C@@]([H])(C(\[H])=C(/C([H])([H])[H])[C@@]2([H])OC(=O)[C@@]3([H])N(C(=O)C(=O)[C@]4(O[H])O[C@@]([H])([C@@]([H])(OC([H])([H])[H])C([H])([H])[C@@]4([H])C([H])([H])[H])[C@@]([H])(OC([H])([H])[H])C([H])([H])[C@@]([H])(C([H])([H])[H])C([H])([H])\C(=C([H])/[C@]([H])(C(=O)C([H])([H])[C@]([H])(O[H])[C@@]2([H])C([H])([H])[H])C([H])([H])C([H])([H])[H])C([H])([H])[H])C([H]…	(1R,9S,12S,13R,14S,17R,18E,21S,23S,24R,25S,27R)-17-ethyl-1,14-dihydroxy-12-[(E)-1-[(1R,3R,4R)-4-hydroxy-3-methoxycyclohexyl]prop-1-en-2-yl]-23,25-dimethoxy-13,19,21,27-tetramethyl-11,28-dioxa-4-azatricyclo[22.3.1.04,9]octacos-18-ene-2,3,10,16-tetrone	792.02	Inactive	-9.2
396	PUBCHEM_CID_3194	[H]c1c([H])c([H])c(c([H])c1[H])-n1[se]c2c([H])c([H])c([H])c([H])c2c1=O	2-phenyl-1,2-benzoselenazol-3-one	274.192	Inactive	-9.4
397	PUBCHEM_CID_135399235	[H]c1c([H])c([H])c(c(OC([H])([H])C([H])([H])C([H])([H])[H])c1[H])-c1nc2nn([H])nc2c(=O)n1[H]	5-(2-propoxyphenyl)-2,6-dihydrotriazolo[4,5-d]pyrimidin-7-one	271.28	Inactive	-8.3
398	PUBCHEM_CID_72124	[H]N(C#N)C(=N\C([H])([H])[H])\N([H])c1c([H])c([H])c(c([H])c1[H])C1=NN([H])C(=O)C([H])([H])[C@]1([H])C([H])([H])[H]	1-cyano-2-methyl-3-[4-(4-methyl-6-oxo-4,5-dihydro-1H-pyridazin-3-yl)phenyl]guanidine	284.323	Inactive	-9.6
399	PUBCHEM_CID_5092	[H]N1C(=O)C([H])([H])[C@@]([H])(c2c([H])c([H])c(OC([H])([H])[H])c(OC3([H])C([H])([H])C([H])([H])C([H])([H])C3([H])[H])c2[H])C1([H])[H]	4-(3-cyclopentyloxy-4-methoxyphenyl)pyrrolidin-2-one	275.348	Inactive	-7.5
400	PUBCHEM_CID_5087	[H]N1C(=O)N([H])[C@]([H])(C([H])([H])c2c([H])c([H])c(OC([H])([H])[H])c(OC([H])([H])C([H])([H])C([H])([H])C([H])([H])[H])c2[H])C1([H])[H]	4-[(3-butoxy-4-methoxyphenyl)methyl]imidazolidin-2-one	278.352	Inactive	-7.8
401	PUBCHEM_CID_1348	[H]N(c1nnc(-c2c([H])c([H])c([H])c([H])c2[H])c2c([H])c([H])c([H])c([H])c12)c1c([H])c([H])c([H])c(Cl)c1[H]	N-(3-chlorophenyl)-4-phenylphthalazin-1-amine	331.8	Inactive	-9.6
402	PUBCHEM_CID_1960	[H]N([H])C([H])([H])C([H])([H])N([H])S(=O)(=O)c1c([H])c([H])c([H])c2c(Cl)c([H])c([H])c([H])c12	N-(2-aminoethyl)-5-chloronaphthalene-1-sulfonamide	284.76	Inactive	-7.7
403	PUBCHEM_CID_6438381	[H]OC(=O)[C@@]([H])(N([H])C(=O)C([H])([H])[H])C([H])([H])SC([H])([H])C(\[H])=C(/C([H])([H])[H])C([H])([H])C([H])([H])C(\[H])=C(/C([H])([H])[H])C([H])([H])C([H])([H])C([H])=C(C([H])([H])[H])C([H])([H])[H]	(2R)-2-acetamido-3-[(2E,6E)-3,7,11-trimethyldodeca-2,6,10-trienyl]sulfanylpropanoic acid	367.55	Inactive	-8.1
404	PUBCHEM_CID_5328779	[H]Oc1c([H])c([H])c(\C([H])=C(/C#N)C(=O)N([H])C([H])([H])c2c([H])c([H])c([H])c([H])c2[H])c([H])c1O[H]	(E)-N-benzyl-2-cyano-3-(3,4-dihydroxyphenyl)prop-2-enamide	294.31	Inactive	-9.5
405	PUBCHEM_CID_2049	[H]c1nc2c([H])c(OC([H])([H])[H])c(OC([H])([H])[H])c([H])c2nc1-c1c([H])c([H])c([H])c([H])c1[H]	6,7-dimethoxy-2-phenylquinoxaline	266.3	Inactive	-9.2
406	PUBCHEM_CID_155806	[H]n1c(nc2n(c(=O)n(c(=O)c12)C([H])([H])[H])C([H])([H])C([H])(C([H])([H])[H])C([H])([H])[H])C([H])([H])OC([H])([H])[H]	8-(methoxymethyl)-1-methyl-3-(2-methylpropyl)-7H-purine-2,6-dione	266.301	Inactive	-6.8
407	PUBCHEM_CID_6610310	[H]N(c1nc([H])nc2c([H])c([H])c(Cl)c([H])c12)C([H])([H])c1c([H])c([H])c2OC([H])([H])Oc2c1[H]	N-(1,3-benzodioxol-5-ylmethyl)-6-chloroquinazolin-4-amine	313.74	Inactive	-10.1
408	PUBCHEM_CID_44634695	[H]O[C@]([H])([C@]([H])(C([H])([H])[H])[C@@]1([H])OC(=O)\C(OC([H])([H])[H])=C([H])/C(=C([H])[C@@]([H])(C([H])([H])[H])[C@@]([H])(O[H])[C@@]([H])(C([H])([H])[H])C([H])([H])\C(=C(/[H])\C(\[H])=C([H])/[C@]1([H])OC([H])([H])[H])C([H])([H])[H])C([H])([H])[H])[C@]([H])(C([H])([H])[H])[C@]1(O[H])O[C@]([H])(C([H])(C([H])([H])[H])C([H])([H])[H])[C@@]([H])(C([H])([H])[H])[C@]([H])(O[H])C1([H])[H]	(3E,5E,7R,8S,9S,11E,13Z,15S,16R)-16-[(2S,3R,4S)-4-[(2R,4R,5S,6R)-2,4-dihydroxy-5-methyl-6-propan-2-yloxan-2-yl]-3-hydroxypentan-2-yl]-8-hydroxy-3,15-dimethoxy-5,7,9,11-tetramethyl-1-oxacyclohexadeca-3,5,11,13-tetraen-2-one	622.84	Inactive	-7.9
409	PUBCHEM_CID_3476986	[H]O[C@]12C(=Nc3c([H])c([H])c(c([H])c3C1=O)C([H])([H])[H])N(c1c([H])c([H])c([H])c([H])c1[H])C([H])([H])C2([H])[H]	3a-hydroxy-6-methyl-1-phenyl-2,3-dihydropyrrolo[2,3-b]quinolin-4-one	292.338	Inactive	-9.5
410	PUBCHEM_CID_16760034	[H]OC(=O)C(\[H])=C(/C(/[H])=C(/[H])[C@@]([H])(C([H])([H])[H])C([H])([H])C(\[H])=C(\[H])C([H])([H])C([H])([H])C(\[H])=C(/[H])\C(\[H])=C(/[H])C([H])([H])[C@]([H])(OC([H])([H])[H])C(=C(\[H])C([H])=C(C(=O)O[H])C([H])([H])[H])\C([H])([H])[H])\C([H])([H])C(=O)O[H]	(2E,4Z,8E,10E,14Z,18Z,20Z)-20-(carboxymethyl)-6-methoxy-2,5,17-trimethyldocosa-2,4,8,10,14,18,20-heptaenedioic acid	486.605	Inactive	-8.1
411	PUBCHEM_CID_1649	[H]c1c([H])c([N+]([O-])=O)c2nn([H])c(Br)c2c1[H]	3-bromo-7-nitro-2H-indazole	242.032	Inactive	-7.2
412	PUBCHEM_CID_2471	[H]OC(=O)c1c([H])c(N([H])C([H])([H])C([H])([H])C([H])([H])C([H])([H])[H])c(Oc2c([H])c([H])c([H])c([H])c2[H])c(c1[H])S(=O)(=O)N([H])[H]	3-(butylamino)-4-phenoxy-5-sulfamoylbenzoic acid	364.42	Inactive	-8
413	PUBCHEM_CID_11957539	[H]O[C@@]1([H])[C@]([H])(O[C@@]([H])(n2c([H])nc3c(nc([H])nc23)N([H])[H])[C@]1([H])O[H])C(=O)N([H])C([H])([H])C([H])([H])[H]	(2S,3R,5R)-5-(6-aminopurin-9-yl)-N-ethyl-3,4-dihydroxyoxolane-2-carboxamide	308.298	Inactive	-7.1
414	PUBCHEM_CID_23760717	[H]N(C(=O)[C@@]1([H])O[C@]1([H])C(=O)N([H])[C@]([H])(C(=O)N1C([H])([H])C([H])([H])C([H])([H])[C@@]1([H])C(=O)OC([H])([H])[H])[C@]([H])(C([H])([H])[H])C([H])([H])C([H])([H])[H])C([H])([H])C([H])([H])C([H])([H])[H]	methyl (2S)-1-[(2S)-3-methyl-2-[[(2S,3S)-3-(propylcarbamoyl)oxirane-2-carbonyl]amino]pentanoyl]pyrrolidine-2-carboxylate	397.472	Inactive	-7.1
415	PUBCHEM_CID_10930781	[H]Oc1c([H])c([H])c(OC(=O)O[C@]([H])(C([H])([H])[H])C([H])([H])c2c(OC([H])([H])[H])c(O[H])c3c4c(c(OC([H])([H])[H])c([H])c3=O)c3c(OC([H])([H])[H])c([H])c(=O)c5c(O[H])c(OC([H])([H])[H])c(c(c24)c35)C([H])([H])[C@]([H])(OC(=O)c2c([H])c([H])c([H])c([H])c2[H])C([H])([H])[H])c([H])c1[H]	[(2R)-1-[3,10-dihydroxy-12-[(2R)-2-(4-hydroxyphenoxy)carbonyloxypropyl]-2,6,7,11-tetramethoxy-4,9-dioxoperylen-1-yl]propan-2-yl] benzoate	790.774	Inactive	-6.3
416	PUBCHEM_CID_16760037	[H]O[C@@]([H])(C(=O)N([H])C([H])([H])C([H])([H])[C@]([H])(c1nc(\C([H])=C(/[H])C([H])([H])[C@@]2([H])O[C@@]3(O[C@]([H])([C@]([H])(OC([H])([H])[H])C([H])([H])[C@@]([H])(O[H])[C@@]([H])(C([H])([H])[H])[C@@]([H])(O[H])[C@]([H])(C(\[H])=C(\C(=C(/[H])\C(\[H])=C(/[H])\C(=C(\[H])C#N)\C([H])([H])[H])\C([H])([H])[H])/C([H])([H])[H])C([H])([H])[H])[C@@]([H])(OP(=O)(O[H])O[H])C3(C([H])([H])[H])C([H])([H])[H]…	[(3S,7S,8R,9R)-2-[(1R,3R,4R,5S,6S,7E,9E,11E,13Z)-14-cyano-3,5-dihydroxy-1-methoxy-4,6,8,9,13-pentamethyltetradeca-7,9,11,13-tetraenyl]-9-[(E)-3-[2-[(2R)-4-[[(2R,3R,4R)-4-(dimethylamino)-2,3-dihydroxy-5-methoxypentanoyl]amino]butan-2-yl]-1,3-oxazol-4-yl]prop-2-enyl]-7-hydroxy-4,4,8-trimethyl-1,10-dioxaspiro[4.5]decan-3-yl] dihydrogen phosphate	1009.18	Inactive	-8.5
417	PUBCHEM_CID_6610322	[H]O[C@@]1(C(=O)OC([H])([H])c2c1c([H])c1n(-c3c([H])c4c([H])c([H])c([H])c([H])c4nc3C1([H])[H])c2=O)C([H])([H])C([H])([H])[H]	(16S)-16-ethyl-16-hydroxy-18-oxa-1,10-diazapentacyclo[11.8.0.02,11.04,9.015,20]henicosa-2,4,6,8,10,13,15(20)-heptaene-17,21-dione	348.358	Inactive	-9.1
418	PUBCHEM_CID_2688	[H]N1c2c([H])c([H])c(Cl)c([H])c2[C@]([H])(SC([H])([H])C1=O)c1c([H])c([H])c([H])c([H])c1Cl	7-chloro-5-(2-chlorophenyl)-1,5-dihydro-4,1-benzothiazepin-2-one	324.22	Inactive	-7.2
419	PUBCHEM_CID_2703	[H]c1c([H])c2c(c([H])[n+](c3c4c([H])c5OC([H])([H])Oc5c([H])c4c([H])c([H])c23)C([H])([H])[H])c(OC([H])([H])[H])c1OC([H])([H])[H]	1,2-dimethoxy-12-methyl-[1,3]benzodioxolo[5,6-c]phenanthridin-12-ium	348.377	Inactive	-8.1
420	PUBCHEM_CID_5281787	[H]Oc1c([H])c([H])c(\C([H])=C(/[H])C(=O)OC([H])([H])C([H])([H])c2c([H])c([H])c([H])c([H])c2[H])c([H])c1O[H]	2-phenylethyl (E)-3-(3,4-dihydroxyphenyl)prop-2-enoate	284.311	Inactive	-9.7
421	PUBCHEM_CID_2803	[H]N(C1=NC([H])([H])C([H])([H])N1[H])c1c(Cl)c([H])c([H])c([H])c1Cl	N-(2,6-dichlorophenyl)-4,5-dihydro-1H-imidazol-2-amine	230.09	Inactive	-7.2
422	PUBCHEM_CID_5280754	[H]O[C@@]([H])([C@]([H])(C([H])([H])[H])C([H])([H])C(\[H])=C(/[H])C([H])([H])[H])[C@@]1([H])N(C(=O)[C@@]([H])(N(C(=O)[C@]([H])(N(C(=O)[C@]([H])(N(C(=O)[C@]([H])(N([H])C(=O)[C@]([H])(N([H])C(=O)[C@]([H])(N(C(=O)[C@@]([H])(N([H])C(=O)[C@]([H])(N(C(=O)C([H])([H])N(C(=O)[C@]([H])(N([H])C1=O)C([H])([H])C([H])([H])[H])C([H])([H])[H])C([H])([H])[H])C([H])([H])C([H])(C([H])([H])[H])C([H])([H])[H])C([H])(…	30-ethyl-33-[(E)-1-hydroxy-2-methylhex-4-enyl]-1,4,7,10,12,15,19,25,28-nonamethyl-6,9,18,24-tetrakis(2-methylpropyl)-3,21-di(propan-2-yl)-1,4,7,10,13,16,19,22,25,28,31-undecazacyclotritriacontane-2,5,8,11,14,17,20,23,26,29,32-undecone	1202.63	Inactive	-6.6
423	PUBCHEM_CID_44634701	[H]O[C@]1([H])C(=C([H])[H])[C@@]([H])(C([H])([H])[H])[C@@]2([H])[C@@]([H])(N([H])C(=O)[C@]22OC(=O)\C([H])=C([H])/[C@]([H])(O[H])C([H])([H])C([H])([H])C([H])([H])[C@@]([H])(C([H])([H])[H])C([H])([H])C([H])=C([H])[C@@]12[H])C([H])([H])c1c([H])c([H])c([H])c([H])c1[H]	(1S,4Z,6R,10R,12E,14S,15S,17S,18S,19S)-19-benzyl-6,15-dihydroxy-10,17-dimethyl-16-methylidene-2-oxa-20-azatricyclo[12.7.0.01,18]henicosa-4,12-diene-3,21-dione	479.617	Inactive	-8.3
424	PUBCHEM_CID_5743	[H]OC([H])([H])C(=O)[C@@]1(O[H])[C@]([H])(C([H])([H])[H])C([H])([H])[C@@]2([H])[C@]3([H])C([H])([H])C([H])([H])C4=C([H])C(=O)C([H])=C([H])[C@]4(C([H])([H])[H])[C@@]3(F)[C@@]([H])(O[H])C([H])([H])[C@]12C([H])([H])[H]	(8S,9R,10S,11S,13S,14S,16R,17R)-9-fluoro-11,17-dihydroxy-17-(2-hydroxyacetyl)-10,13,16-trimethyl-6,7,8,11,12,14,15,16-octahydrocyclopenta[a]phenanthren-3-one	392.467	Inactive	-7.6
425	PUBCHEM_CID_9687	[H]OP1(=O)OC([H])([H])[C@@]2([H])O[C@@]([H])(n3c([H])nc4c(nc([H])nc34)N([H])C(=O)C([H])([H])C([H])([H])C([H])([H])[H])[C@]([H])(OC(=O)C([H])([H])C([H])([H])C([H])([H])[H])[C@]2([H])O1	[(4aR,6R,7R,7aR)-6-[6-(butanoylamino)purin-9-yl]-2-hydroxy-2-oxo-4a,6,7,7a-tetrahydro-4H-furo[3,2-d][1,3,2]dioxaphosphinin-7-yl] butanoate	469.391	Inactive	-7.8
426	PUBCHEM_CID_135403793	[H]OP1(=O)OC([H])([H])[C@]2([H])O[C@]([H])(n3c([H])nc4c3nc(N([H])C(=O)C([H])([H])C([H])([H])C([H])([H])[H])n([H])c4=O)[C@@]([H])(OC(=O)C([H])([H])C([H])([H])C([H])([H])[H])[C@@]2([H])O1	[(4aS,7S,7aS)-6-[2-(butanoylamino)-6-oxo-1H-purin-9-yl]-2-hydroxy-2-oxo-4a,6,7,7a-tetrahydro-4H-furo[3,2-d][1,3,2]dioxaphosphinin-7-yl] butanoate	485.39	Inactive	-7.7
427	PUBCHEM_CID_644213	[H]N(C(=O)c1c([H])c(c([H])c([H])c1Cl)[N+]([O-])=O)c1c([H])c([H])c([H])c([H])c1[H]	2-chloro-5-nitro-N-phenylbenzamide	276.68	Inactive	-8.9
428	PUBCHEM_CID_3101	[H]c1c([H])c([H])c-2c([I+]c3c([H])c([H])c([H])c([H])c-23)c1[H]	8-iodoniatricyclo[7.4.0.02,7]trideca-1(13),2,4,6,9,11-hexaene	279.1	Inactive	-8.2
429	PUBCHEM_CID_6610267	[H]OC([H])([H])[C@@]1([H])O[C@@]([H])(n2c([H])nc3c([H])c(Cl)c(Cl)c([H])c23)[C@]([H])(O[H])[C@@]1([H])O[H]	(2R,4R,5R)-2-(5,6-dichlorobenzimidazol-1-yl)-5-(hydroxymethyl)oxolane-3,4-diol	319.14	Inactive	-8
430	PUBCHEM_CID_149784	[H]O[C@]([H])(C([H])([H])[H])[C@@]([H])(n1c([H])nc2c(nc([H])nc12)N([H])[H])C([H])([H])C([H])([H])C([H])([H])C([H])([H])C([H])([H])C([H])([H])[H]	(2R,3S)-3-(6-aminopurin-9-yl)nonan-2-ol	277.372	Inactive	-6.5
431	PUBCHEM_CID_439525	[H]Oc1c(OC([H])([H])[H])c([H])c(c([H])c1OC([H])([H])[H])[C@]1([H])c2c([H])c3OC([H])([H])Oc3c([H])c2[C@@]([H])(O[C@]2([H])O[C@]3([H])C([H])([H])O[C@@]([H])(O[C@]3([H])[C@]([H])(O[H])[C@@]2([H])O[H])C([H])([H])[H])[C@@]2([H])C([H])([H])OC(=O)[C@]12[H]	(5S,5aR,8aR,9R)-5-[(7,8-dihydroxy-2-methyl-4,4a,6,7,8,8a-hexahydropyrano[3,2-d][1,3]dioxin-6-yl)oxy]-9-(4-hydroxy-3,5-dimethoxyphenyl)-5a,6,8a,9-tetrahydro-5H-[2]benzofuro[6,5-f][1,3]benzodioxol-8-one	588.562	Inactive	-8.4
432	PUBCHEM_CID_3330	[H]N(N=C(C#N)C#N)c1c([H])c([H])c(OC(F)(F)F)c([H])c1[H]	2-[[4-(trifluoromethoxy)phenyl]hydrazinylidene]propanedinitrile	254.172	Inactive	-7.5
433	PUBCHEM_CID_5083	[H]N=C(SC([H])([H])C([H])([H])C([H])([H])n1c([H])c(C2=C(C(=O)N([H])C2=O)c2c([H])n(c3c([H])c([H])c([H])c([H])c23)C([H])([H])[H])c2c([H])c([H])c([H])c([H])c12)N([H])[H]	3-[3-[4-(1-methylindol-3-yl)-2,5-dioxopyrrol-3-yl]indol-1-yl]propyl carbamimidothioate	457.55	Inactive	-8
434	PUBCHEM_CID_3501	[H]N1C(=O)c2c(c3c4c([H])c([H])c([H])c([H])c4n(c3c3n(c4c([H])c([H])c([H])c([H])c4c23)C([H])([H])[H])C([H])([H])C([H])([H])C#N)C1([H])[H]	3-(23-methyl-14-oxo-3,13,23-triazahexacyclo[14.7.0.02,10.04,9.011,15.017,22]tricosa-1,4,6,8,10,15,17,19,21-nonaen-3-yl)propanenitrile	378.435	Inactive	-8.6
435	PUBCHEM_CID_3542	[H]N1C([H])([H])C([H])([H])N([C@@]([H])(C([H])([H])[H])C1([H])[H])S(=O)(=O)c1c([H])c([H])c([H])c2c([H])nc([H])c([H])c12	5-(2-methylpiperazin-1-yl)sulfonylisoquinoline	291.37	Inactive	-7.3
436	PUBCHEM_CID_449241	[H]N(C([H])([H])C(\[H])=C(/[H])c1c([H])c([H])c(Br)c([H])c1[H])C([H])([H])C([H])([H])N([H])S(=O)(=O)c1c([H])c([H])c([H])c2c([H])nc([H])c([H])c12	N-[2-[[(E)-3-(4-bromophenyl)prop-2-enyl]amino]ethyl]isoquinoline-5-sulfonamide	446.36	Inactive	-8.6
437	PUBCHEM_CID_3546	[H]N([H])C(=NC([H])([H])C([H])([H])N([H])S(=O)(=O)c1c([H])c([H])c([H])c2c([H])nc([H])c([H])c12)N([H])[H]	2-[2-(isoquinolin-5-ylsulfonylamino)ethyl]guanidine	293.35	Inactive	-7.9
438	PUBCHEM_CID_5912039	[H]N([H])[C@]12\C(=C(/[H])C([H])([H])[H])[C@]([H])(C([H])=C(C([H])([H])[H])C1([H])[H])C([H])([H])c1n([H])c(=O)c([H])c([H])c21	(13E)-1-amino-13-ethylidene-11-methyl-6-azatricyclo[7.3.1.02,7]trideca-2(7),3,10-trien-5-one	242.322	Inactive	-7.5
439	PUBCHEM_CID_3758	[H]c1nc2n(c(=O)n(c(=O)c2n1[H])C([H])([H])[H])C([H])([H])C([H])(C([H])([H])[H])C([H])([H])[H]	1-methyl-3-(2-methylpropyl)-7H-purine-2,6-dione	222.248	Inactive	-6.2
440	PUBCHEM_CID_6610352	[H]O[C@]1(C(=O)OC([H])([H])[H])C([H])([H])[C@]2([H])O[C@]1(n1c3c([H])c([H])c([H])c([H])c3c3c4c(C(=O)N([H])C4([H])[H])c4c5c([H])c([H])c([H])c([H])c5n2c4c13)C([H])([H])[H]	methyl (15R,16R,18S)-16-hydroxy-15-methyl-3-oxo-28-oxa-4,14,19-triazaoctacyclo[12.11.2.115,18.02,6.07,27.08,13.019,26.020,25]octacosa-1,6,8,10,12,20,22,24,26-nonaene-16-carboxylate	467.481	Inactive	-9.4
441	PUBCHEM_CID_6610354	[H]SC([H])([H])[C@]([H])(N([H])[H])C([H])([H])N([H])[C@]([H])(C([H])([H])O[C@]([H])(C(=O)N([H])[C@]([H])(C(=O)OC([H])(C([H])([H])[H])C([H])([H])[H])C([H])([H])C([H])([H])S(=O)(=O)C([H])([H])[H])C([H])([H])c1c([H])c([H])c([H])c([H])c1[H])[C@]([H])(C([H])([H])[H])C([H])([H])C([H])([H])[H]	propan-2-yl (2S)-2-[[(2S)-2-[(2S)-2-[[(2R)-2-amino-3-sulfanylpropyl]amino]-3-methylpentoxy]-3-phenylpropanoyl]amino]-4-methylsulfonylbutanoate	559.78	Inactive	-7.2
442	PUBCHEM_CID_6610355	[H]OC([H])([H])C([H])([H])N([H])c1nc(N([H])C([H])([H])c2c([H])c([H])c([H])c([H])c2[H])c2nc([H])n(c2n1)C([H])(C([H])([H])[H])C([H])([H])[H]	2-[[6-(benzylamino)-9-propan-2-ylpurin-2-yl]amino]ethanol	326.404	Inactive	-8.2
443	PUBCHEM_CID_5353431	[H]\C(C#N)=C(\[H])S(=O)(=O)c1c([H])c([H])c(c([H])c1[H])C([H])([H])[H]	(E)-3-(4-methylphenyl)sulfonylprop-2-enenitrile	207.25	Inactive	-7.6
444	PUBCHEM_CID_3973	[H]c1c([H])c([H])c(c([H])c1[H])-c1c([H])c([H])c([H])c2c1oc(c([H])c2=O)N1C([H])([H])C([H])([H])OC([H])([H])C1([H])[H]	2-morpholin-4-yl-8-phenylchromen-4-one	307.349	Inactive	-9.3
445	PUBCHEM_CID_3976	[H]N(C1=C([H])C(=O)c2nc([H])c([H])c([H])c2C1=O)c1c([H])c([H])c([H])c([H])c1[H]	6-anilinoquinoline-5,8-dione	250.257	Inactive	-10
446	PUBCHEM_CID_44483259	[H]O[C@@]1(\C([H])=C(/[H])\C(\[H])=C(/[H])\C(\[H])=C(/[H])C(=O)N([H])C2([H])C(=O)C([H])([H])C([H])([H])C2=O)C([H])=C(N([H])C(=O)C(=C(/[H])\C(=C(/[H])[C@]([H])(C([H])([H])[H])C([H])([H])C([H])([H])C([H])([H])C([H])([H])[H])\C([H])([H])[H])\C([H])([H])[H])C(=O)[C@@]2([H])O[C@@]12[H]	(2E,4E,6R)-N-[(1S,5S,6R)-5-[(1E,3E,5E)-7-[(2,5-dioxocyclopentyl)amino]-7-oxohepta-1,3,5-trienyl]-5-hydroxy-2-oxo-7-oxabicyclo[4.1.0]hept-3-en-3-yl]-2,4,6-trimethyldeca-2,4-dienamide	550.652	Inactive	-10.2
447	PUBCHEM_CID_5746	[H]N([H])C(=O)OC([H])([H])[C@]1([H])C2=C(N3C([H])([H])[C@]4([H])N([H])[C@]4([H])[C@]13OC([H])([H])[H])C(=O)C(=C(N([H])[H])C2=O)C([H])([H])[H]	[(4S,6S,7R,8S)-11-amino-7-methoxy-12-methyl-10,13-dioxo-2,5-diazatetracyclo[7.4.0.02,7.04,6]trideca-1(9),11-dien-8-yl]methyl carbamate	334.332	Inactive	-6.5
448	PUBCHEM_CID_4216	[H]N1C([H])([H])C([H])([H])N(C([H])([H])C([H])([H])C1([H])[H])S(=O)(=O)c1c([H])c([H])c([H])c2c(I)c([H])c([H])c([H])c12	1-(5-iodonaphthalen-1-yl)sulfonyl-1,4-diazepane	416.28	Inactive	-8
449	PUBCHEM_CID_4217	[H]N1C([H])([H])C([H])([H])N(C([H])([H])C([H])([H])C1([H])[H])S(=O)(=O)c1c([H])c([H])c([H])c2c(Cl)c([H])c([H])c([H])c12	1-(5-chloronaphthalen-1-yl)sulfonyl-1,4-diazepane	324.82	Inactive	-8
450	PUBCHEM_CID_1779	[H]OC(=O)c1c([H])c(=O)c2c(Cl)c([H])c(Cl)c([H])c2n1[H]	5,7-dichloro-4-oxo-1H-quinoline-2-carboxylic acid	258.05	Inactive	-7.5
451	PUBCHEM_CID_3899541	[H]c1c(c(c([H])c2n([H])c(=O)c(=O)n([H])c12)[N+]([O-])=O)[N+]([O-])=O	6,7-dinitro-1,4-dihydroquinoxaline-2,3-dione	252.142	Inactive	-7.4
452	PUBCHEM_CID_54687453	[H]Oc1c(C(=O)C2([H])C([H])([H])C2([H])[H])c(=O)n([H])c2c([H])c(Cl)c([H])c([H])c12	7-chloro-3-(cyclopropanecarbonyl)-4-hydroxy-1H-quinolin-2-one	263.68	Inactive	-9.1
453	PUBCHEM_CID_3721046	[H]c1c(C#N)c(c([H])c2n([H])c(=O)c(=O)n([H])c12)[N+]([O-])=O	7-nitro-2,3-dioxo-1,4-dihydroquinoxaline-6-carbonitrile	232.155	Inactive	-7.4
454	PUBCHEM_CID_3331	[H]N([H])C(=O)OC([H])([H])C([H])(c1c([H])c([H])c([H])c([H])c1[H])C([H])([H])OC(=O)N([H])[H]	(3-carbamoyloxy-2-phenylpropyl) carbamate	238.243	Inactive	-6.7
455	PUBCHEM_CID_54682505	[H]Oc1c(-c2c([H])c([H])c([H])c(Oc3c([H])c([H])c([H])c([H])c3[H])c2[H])c(=O)n([H])c2c([H])c(Cl)c([H])c([H])c12	7-chloro-4-hydroxy-3-(3-phenoxyphenyl)-1H-quinolin-2-one	363.8	Inactive	-11.2
456	PUBCHEM_CID_446916	[H]OC(=O)c1n([H])c2c([H])c(Cl)c([H])c(Cl)c2c1C([H])([H])C([H])([H])C(=O)O[H]	3-(2-carboxyethyl)-4,6-dichloro-1H-indole-2-carboxylic acid	302.11	Inactive	-7.2
457	PUBCHEM_CID_180081	[H]N1[C@@]2([H])c3c([H])c([H])c([H])c([H])c3[C@@]1(c1c([H])c([H])c([H])c([H])c1C2([H])[H])C([H])([H])[H]	(1S,9R)-1-methyl-16-azatetracyclo[7.6.1.02,7.010,15]hexadeca-2,4,6,10,12,14-hexaene	221.303	Inactive	-7.9
458	PUBCHEM_CID_3272524	[H]N([H])S(=O)(=O)c1c([H])c([H])c([H])c2c1c(c([H])c1n([H])c(=O)c(=O)n([H])c21)[N+]([O-])=O	6-nitro-2,3-dioxo-1,4-dihydrobenzo[f]quinoxaline-7-sulfonamide	336.28	Inactive	-7.9
459	PUBCHEM_CID_2196	[H]c1c([H])c(c([H])c([H])c1OC([H])([H])[H])C(=O)N1C(=O)C([H])([H])C([H])([H])C1([H])[H]	1-(4-methoxybenzoyl)pyrrolidin-2-one	219.24	Inactive	-8.5
460	PUBCHEM_CID_1370	[H]c1c([H])c(c([H])c2OC([H])([H])Oc12)C(=O)N1C([H])([H])C([H])([H])C([H])([H])C([H])([H])C1([H])[H]	1,3-benzodioxol-5-yl(piperidin-1-yl)methanone	233.267	Inactive	-8.7
461	PUBCHEM_CID_2910	[H]N([H])S(=O)(=O)c1c([H])c2c(N([H])[C@]([H])(N([H])S2(=O)=O)[C@@]2([H])C([H])([H])[C@@]3([H])C([H])=C([H])[C@]2([H])C3([H])[H])c([H])c1Cl	3-(2-bicyclo[2.2.1]hept-5-enyl)-6-chloro-1,1-dioxo-3,4-dihydro-2H-1lambda6,2,4-benzothiadiazine-7-sulfonamide	389.87	Inactive	-8.8
462	PUBCHEM_CID_3688	[H]N1c2c([H])c([H])c(Cl)c([H])c2S(=O)(=O)N([H])[C@]1([H])C([H])([H])[H]	7-chloro-3-methyl-3,4-dihydro-2H-1lambda6,2,4-benzothiadiazine 1,1-dioxide	232.68	Inactive	-7.4
463	PUBCHEM_CID_65854	[H]N1C([H])([H])C([H])([H])C([H])(Sc2nc(Cl)c([H])c([H])c2[H])C([H])([H])C1([H])[H]	2-chloro-6-piperidin-4-ylsulfanylpyridine	228.74	Inactive	-7.2
464	PUBCHEM_CID_49381	[H]c1c([H])c([H])c2c(c1[H])C(=Nc1c([H])c(F)c([H])c([H])c1C2([H])[H])N1C([H])([H])C([H])([H])N(C([H])([H])[H])C([H])([H])C1([H])[H]	3-fluoro-6-(4-methylpiperazin-1-yl)-11H-benzo[c][1]benzazepine	309.388	Inactive	-7.9
465	PUBCHEM_CID_4106	[H]c1c([H])c([H])c2c(Sc3c([H])c([H])c(SC([H])([H])[H])c([H])c3[C@]([H])(N3C([H])([H])C([H])([H])N(C([H])([H])[H])C([H])([H])C3([H])[H])C2([H])[H])c1[H]	1-methyl-4-(3-methylsulfanyl-5,6-dihydrobenzo[b][1]benzothiepin-5-yl)piperazine	356.55	Inactive	-6.9
466	PUBCHEM_CID_1220	[H]Oc1c([H])c([H])c([H])c2c1C([H])([H])[C@]([H])(N(C([H])([H])C([H])([H])C([H])([H])[H])C([H])([H])C([H])([H])C([H])([H])[H])C([H])([H])C2([H])[H]	7-(dipropylamino)-5,6,7,8-tetrahydronaphthalen-1-ol	247.382	Inactive	-7.9
467	PUBCHEM_CID_3822	[H]c1c([H])c([H])c2c(c1[H])n([H])c(=O)n(c2=O)C([H])([H])C([H])([H])N1C([H])([H])C([H])([H])C([H])(C(=O)c2c([H])c([H])c(F)c([H])c2[H])C([H])([H])C1([H])[H]	3-[2-[4-(4-fluorobenzoyl)piperidin-1-yl]ethyl]-1H-quinazoline-2,4-dione	395.434	Inactive	-11
468	PUBCHEM_CID_1683	[H]c1c(Cl)c([H])c(c([H])c1Cl)C(=O)O[C@@]1([H])C([H])([H])[C@@]2([H])N(C([H])([H])[H])[C@]([H])(C([H])([H])C2([H])[H])C1([H])[H]	(8-methyl-8-azabicyclo[3.2.1]octan-3-yl) 3,5-dichlorobenzoate	314.21	Inactive	-7.3
469	PUBCHEM_CID_5012	[H]N1C([H])([H])C([H])([H])N(c2nc3c([H])c([H])c(c([H])c3c([H])c2[H])[N+]([O-])=O)C([H])([H])C1([H])[H]	6-nitro-2-piperazin-1-ylquinoline	258.281	Inactive	-8.4
470	PUBCHEM_CID_27400	[H]c1sc2c(c1[H])C(=C1C([H])([H])C([H])([H])N(C([H])([H])[H])C([H])([H])C1([H])[H])c1c([H])c([H])c([H])c([H])c1C([H])([H])C2([H])[H]	1-methyl-4-(6-thiatricyclo[8.4.0.03,7]tetradeca-1(14),3(7),4,10,12-pentaen-2-ylidene)piperidine	295.44	Inactive	-7.2
471	PUBCHEM_CID_2264	[H]N(C(=O)c1c([H])c(Cl)c([H])c2N(C(=O)C([H])([H])Oc12)C([H])([H])[H])[C@]1([H])C([H])([H])[N@]2C([H])([H])C([H])([H])[C@]1([H])C([H])([H])C2([H])[H]	N-(1-azabicyclo[2.2.2]octan-3-yl)-6-chloro-4-methyl-3-oxo-1,4-benzoxazine-8-carboxamide	349.82	Inactive	-7.4
472	PUBCHEM_CID_2477	[H]c1nc(nc([H])c1[H])N1C([H])([H])C([H])([H])N(C([H])([H])C([H])([H])C([H])([H])C([H])([H])N2C(=O)C([H])([H])C3(C([H])([H])C([H])([H])C([H])([H])C3([H])[H])C([H])([H])C2=O)C([H])([H])C1([H])[H]	8-[4-(4-pyrimidin-2-ylpiperazin-1-yl)butyl]-8-azaspiro[4.5]decane-7,9-dione	385.512	Inactive	-9
473	PUBCHEM_CID_4595	[H]c1nc(n(c1[H])C([H])([H])[C@@]1([H])C(=O)c2c(n(c3c([H])c([H])c([H])c([H])c23)C([H])([H])[H])C([H])([H])C1([H])[H])C([H])([H])[H]	9-methyl-3-[(2-methylimidazol-1-yl)methyl]-2,3-dihydro-1H-carbazol-4-one	293.37	Inactive	-8.8
474	PUBCHEM_CID_60769	[H]N(C([H])([H])C([H])([H])N1C(=O)C([H])([H])C2(C([H])([H])C([H])([H])C([H])([H])C2([H])[H])C([H])([H])C1=O)C([H])([H])[C@]1([H])Oc2c([H])c([H])c([H])c([H])c2OC1([H])[H]	8-[2-(2,3-dihydro-1,4-benzodioxin-3-ylmethylamino)ethyl]-8-azaspiro[4.5]decane-7,9-dione	358.438	Inactive	-10
475	PUBCHEM_CID_16759997	[H]O[C@]([H])(C([H])([H])Oc1c([H])c([H])c([H])c2n([H])c(C#N)c([H])c12)C([H])([H])N([H])C(C([H])([H])[H])(C([H])([H])[H])C([H])([H])[H]	4-[(2S)-3-(tert-butylamino)-2-hydroxypropoxy]-1H-indole-2-carbonitrile	287.363	Inactive	-7.9
476	PUBCHEM_CID_182585	[H]N(C([H])([H])C([H])([H])C([H])([H])C([H])([H])N1C(=O)C([H])([H])C2(C([H])([H])C([H])([H])C([H])([H])C2([H])[H])C([H])([H])C1=O)C([H])([H])[C@]1([H])Oc2c([H])c([H])c([H])c([H])c2OC1([H])[H]	8-[4-(2,3-dihydro-1,4-benzodioxin-3-ylmethylamino)butyl]-8-azaspiro[4.5]decane-7,9-dione	386.492	Inactive	-10.1
477	PUBCHEM_CID_4013695	[H]c1c([H])c([H])c(N2C([H])([H])C([H])([H])N(C([H])([H])C([H])([H])n3c(=O)n([H])c4c5c([H])c([H])c([H])c([H])c5n([H])c4c3=O)C([H])([H])C2([H])[H])c(OC([H])([H])[H])c1[H]	3-[2-[4-(2-methoxyphenyl)piperazin-1-yl]ethyl]-1,5-dihydropyrimido[5,4-b]indole-2,4-dione	419.485	Inactive	-11.2
478	PUBCHEM_CID_2913	[H]c1c([H])c([H])c2c(c1[H])C([H])=C([H])c1c([H])c([H])c([H])c([H])c1C2=C1C([H])([H])C([H])([H])N(C([H])([H])[H])C([H])([H])C1([H])[H]	1-methyl-4-(2-tricyclo[9.4.0.03,8]pentadeca-1(15),3,5,7,9,11,13-heptaenylidene)piperidine	287.406	Inactive	-7.7
479	PUBCHEM_CID_1354	[H]N([H])C(\N=C(N([H])[H])N([H])[H])=N\c1c([H])c([H])c([H])c(Cl)c1[H]	2-(3-chlorophenyl)-1-(diaminomethylidene)guanidine	211.65	Inactive	-7.8
480	PUBCHEM_CID_6604789	[H]N(C(=O)C(=O)c1c([H])n(c2c([H])c([H])c([H])c([H])c12)C([H])([H])[H])[C@@]1([H])C([H])([H])[N@]2C([H])([H])C([H])([H])[C@]1([H])C([H])([H])C2([H])[H]	N-[(3R)-1-azabicyclo[2.2.2]octan-3-yl]-2-(1-methylindol-3-yl)-2-oxoacetamide	311.385	Inactive	-9
481	PUBCHEM_CID_131747	[H]N([H])C1([H])C([H])([H])C([H])([H])N(c2nc(Cl)c([H])c([H])c2[H])C([H])([H])C1([H])[H]	1-(6-chloropyridin-2-yl)piperidin-4-amine	211.69	Inactive	-6.7
482	PUBCHEM_CID_9921349	[H]c1c(-c2noc(n2)C([H])([H])N(C([H])([H])[H])C([H])([H])[H])c2c([H])c([H])c([H])c([H])c2n1C([H])([H])[H]	N,N-dimethyl-1-[3-(1-methylindol-3-yl)-1,2,4-oxadiazol-5-yl]methanamine	256.309	Inactive	-8.1
483	PUBCHEM_CID_2837530	[H]c1c(c([H])c(c([H])c1C([H])([H])[H])C([H])([H])[H])C(=O)O[C@@]1([H])C([H])([H])[C@@]2([H])N(C([H])([H])[H])[C@]([H])(C([H])([H])C2([H])[H])C1([H])[H]	(8-methyl-8-azabicyclo[3.2.1]octan-3-yl) 3,5-dimethylbenzoate	273.376	Inactive	-9.1
484	PUBCHEM_CID_73333	[H]N(C(=O)N1C([H])([H])C([H])([H])N(C([H])([H])C([H])([H])C([H])([H])C([H])(c2c([H])c([H])c(F)c([H])c2[H])c2c([H])c([H])c(F)c([H])c2[H])C([H])([H])C1([H])[H])C([H])([H])C([H])([H])[H]	4-[4,4-bis(4-fluorophenyl)butyl]-N-ethylpiperazine-1-carboxamide	401.502	Inactive	-8.9
485	PUBCHEM_CID_127902	[H]c1c([H])c([H])c2sc(nc2c1[H])N1C([H])([H])C([H])([H])N(C([H])([H])c2c([H])c([H])c3OC([H])([H])Oc3c2[H])C([H])([H])C1([H])[H]	2-[4-(1,3-benzodioxol-5-ylmethyl)piperazin-1-yl]-1,3-benzothiazole	353.44	Inactive	-9.2
486	PUBCHEM_CID_5656	[H]OC1(C([H])([H])C([H])([H])C([H])([H])C([H])([H])C1([H])[H])[C@]([H])(c1c([H])c([H])c(OC([H])([H])[H])c([H])c1[H])C([H])([H])N(C([H])([H])[H])C([H])([H])[H]	1-[2-(dimethylamino)-1-(4-methoxyphenyl)ethyl]cyclohexan-1-ol	277.408	Inactive	-6.7
487	PUBCHEM_CID_182593	[H]N([H])c1c([H])c(OC([H])([H])[H])c(c([H])c1Cl)C(=O)OC([H])([H])C([H])([H])C([H])([H])N1C([H])([H])C([H])([H])C([H])([H])C([H])([H])C1([H])[H]	3-piperidin-1-ylpropyl 4-amino-5-chloro-2-methoxybenzoate	326.82	Inactive	-6
488	PUBCHEM_CID_5145950	[H]N([H])c1c([H])c(OC([H])([H])c2c([H])c(OC([H])([H])[H])c([H])c(OC([H])([H])[H])c2[H])c(c([H])c1Cl)C(=O)C([H])([H])C([H])([H])C1([H])C([H])([H])C([H])([H])N(C([H])([H])C([H])([H])N([H])S(=O)(=O)C([H])([H])[H])C([H])([H])C1([H])[H]	N-[2-[4-[3-[4-amino-5-chloro-2-[(3,5-dimethoxyphenyl)methoxy]phenyl]-3-oxopropyl]piperidin-1-yl]ethyl]methanesulfonamide	554.1	Inactive	-8.9
489	PUBCHEM_CID_3386	[H]N(C([H])([H])[H])C([H])([H])C([H])([H])[C@@]([H])(Oc1c([H])c([H])c(c([H])c1[H])C(F)(F)F)c1c([H])c([H])c([H])c([H])c1[H]	N-methyl-3-phenyl-3-[4-(trifluoromethyl)phenoxy]propan-1-amine	309.332	Inactive	-7.9
490	PUBCHEM_CID_1833	[H]N([H])C([H])([H])C([H])([H])c1c([H])n([H])c2c([H])c([H])c(OC([H])([H])[H])c([H])c12	2-(5-methoxy-1H-indol-3-yl)ethanamine	190.246	Inactive	-7.2
491	PUBCHEM_CID_5191	[H]N([H])c1c([H])c(OC([H])([H])[H])c(c([H])c1Cl)C(=O)OC([H])([H])C([H])([H])N(C([H])([H])C([H])([H])[H])C([H])([H])C([H])([H])[H]	2-(diethylamino)ethyl 4-amino-5-chloro-2-methoxybenzoate	300.78	Inactive	-7
492	PUBCHEM_CID_5595	[H]c1n([H])c2c([H])c([H])c([H])c([H])c2c1C(=O)O[C@@]1([H])C([H])([H])[C@@]2([H])N(C([H])([H])[H])[C@]([H])(C([H])([H])C2([H])[H])C1([H])[H]	(8-methyl-8-azabicyclo[3.2.1]octan-3-yl) 1H-indole-3-carboxylate	284.359	Inactive	-8.3
493	PUBCHEM_CID_4636	[H]Oc1c(c(c(c([H])c1C(C([H])([H])[H])(C([H])([H])[H])C([H])([H])[H])C([H])([H])[H])C([H])([H])C1=NC([H])([H])C([H])([H])N1[H])C([H])([H])[H]	6-tert-butyl-3-(4,5-dihydro-1H-imidazol-2-ylmethyl)-2,4-dimethylphenol	260.381	Inactive	-6.7
494	PUBCHEM_CID_3970	[H]N(C(=O)c1nn(c2c([H])c([H])c([H])c([H])c12)C([H])([H])[H])[C@@]1([H])C([H])([H])[C@@]2([H])N(C([H])([H])[H])[C@]([H])(C([H])([H])C2([H])[H])C1([H])[H]	1-methyl-N-(8-methyl-8-azabicyclo[3.2.1]octan-3-yl)indazole-3-carboxamide	298.39	Inactive	-9.6
495	PUBCHEM_CID_4199	[H]N(c1nnc(c([H])c1C([H])([H])[H])-c1c([H])c([H])c([H])c([H])c1[H])C([H])([H])C([H])([H])N1C([H])([H])C([H])([H])OC([H])([H])C1([H])[H]	4-methyl-N-(2-morpholin-4-ylethyl)-6-phenylpyridazin-3-amine	298.39	Inactive	-9.9
496	PUBCHEM_CID_1989	[H]N(C(=O)N([H])S(=O)(=O)c1c([H])c([H])c(c([H])c1[H])C(=O)C([H])([H])[H])C1([H])C([H])([H])C([H])([H])C([H])([H])C([H])([H])C1([H])[H]	1-(4-acetylphenyl)sulfonyl-3-cyclohexylurea	324.4	Inactive	-9.3
497	PUBCHEM_CID_441975	[H]C1=C(C(=O)OC([H])([H])[H])[C@@]2([H])C([H])([H])[C@]3([H])N(C([H])([H])C([H])([H])c4c3n([H])c3c([H])c([H])c([H])c([H])c43)C([H])([H])[C@]2([H])[C@@]([H])(O1)C([H])([H])[H]	methyl (1S,15R,16S,20S)-16-methyl-17-oxa-3,13-diazapentacyclo[11.8.0.02,10.04,9.015,20]henicosa-2(10),4,6,8,18-pentaene-19-carboxylate	352.434	Inactive	-8.1
498	PUBCHEM_CID_2160	[H]C(=C1c2c([H])c([H])c([H])c([H])c2C([H])([H])C([H])([H])c2c([H])c([H])c([H])c([H])c12)C([H])([H])C([H])([H])N(C([H])([H])[H])C([H])([H])[H]	N,N-dimethyl-3-(2-tricyclo[9.4.0.03,8]pentadeca-1(15),3,5,7,11,13-hexaenylidene)propan-1-amine	277.411	Inactive	-7.5
499	PUBCHEM_CID_10767	[H]c1c([H])c([H])c(c([H])c1[H])C(=O)O[C@](C([H])([H])[H])(C([H])([H])N(C([H])([H])[H])C([H])([H])[H])C([H])([H])C([H])([H])[H]	[1-(dimethylamino)-2-methylbutan-2-yl] benzoate	235.327	Inactive	-7.4
500	PUBCHEM_CID_2247	[H]N(c1nc2c([H])c([H])c([H])c([H])c2n1C([H])([H])c1c([H])c([H])c(F)c([H])c1[H])C1([H])C([H])([H])C([H])([H])N(C([H])([H])C([H])([H])c2c([H])c([H])c(OC([H])([H])[H])c([H])c2[H])C([H])([H])C1([H])[H]	1-[(4-fluorophenyl)methyl]-N-[1-[2-(4-methoxyphenyl)ethyl]piperidin-4-yl]benzimidazol-2-amine	458.581	Inactive	-10
501	PUBCHEM_CID_2265	[H]c1nc2nc([H])nc(Sc3c(nc([H])n3C([H])([H])[H])[N+]([O-])=O)c2n1[H]	6-(3-methyl-5-nitroimidazol-4-yl)sulfanyl-7H-purine	277.26	Inactive	-7.5
502	PUBCHEM_CID_3476	[H]N(C(=O)N1C(=O)C(=C(C([H])([H])[H])C1([H])[H])C([H])([H])C([H])([H])[H])C([H])([H])C([H])([H])c1c([H])c([H])c(c([H])c1[H])S(=O)(=O)N([H])C(=O)N([H])[C@@]1([H])C([H])([H])C([H])([H])[C@]([H])(C([H])([H])[H])C([H])([H])C1([H])[H]	4-ethyl-3-methyl-N-[2-[4-[(4-methylcyclohexyl)carbamoylsulfamoyl]phenyl]ethyl]-5-oxo-2H-pyrrole-1-carboxamide	490.62	Inactive	-10.6
503	PUBCHEM_CID_2725	[H]c1nc(c([H])c([H])c1[H])[C@]([H])(c1c([H])c([H])c(Cl)c([H])c1[H])C([H])([H])C([H])([H])N(C([H])([H])[H])C([H])([H])[H]	3-(4-chlorophenyl)-N,N-dimethyl-3-pyridin-2-ylpropan-1-amine	274.79	Inactive	-7.3
504	PUBCHEM_CID_2733	[H]c1c([H])c2oc(=O)n([H])c2c([H])c1Cl	5-chloro-3H-1,3-benzoxazol-2-one	169.56	Inactive	-6.8
505	PUBCHEM_CID_2764	[H]OC(=O)c1c([H])n(c2c([H])c(N3C([H])([H])C([H])([H])N([H])C([H])([H])C3([H])[H])c(F)c([H])c2c1=O)C1([H])C([H])([H])C1([H])[H]	1-cyclopropyl-6-fluoro-4-oxo-7-piperazin-1-ylquinoline-3-carboxylic acid	331.347	Inactive	-7.5
506	PUBCHEM_CID_6602476	[H]O[C@@]1([H])[C@]([H])(O[C@]([H])([C@]([H])(N([H])C(=O)[C@@]2([H])N(C([H])([H])[H])C([H])([H])[C@]([H])(C([H])([H])C([H])([H])C([H])([H])[H])C2([H])[H])[C@@]([H])(Cl)C([H])([H])[H])[C@]([H])(O[H])[C@]1([H])O[H])SC([H])([H])[H]	(2S,4R)-N-[(1S,2S)-2-chloro-1-[(3R,4S,5R,6R)-3,4,5-trihydroxy-6-methylsulfanyloxan-2-yl]propyl]-1-methyl-4-propylpyrrolidine-2-carboxamide	424.98	Inactive	-6.6
507	PUBCHEM_CID_2353	[H]c1c([H])c2c([H])c3-c4c([H])c5OC([H])([H])Oc5c([H])c4C([H])([H])C([H])([H])[n+]3c([H])c2c(OC([H])([H])[H])c1OC([H])([H])[H]	16,17-dimethoxy-5,7-dioxa-13-azoniapentacyclo[11.8.0.02,10.04,8.015,20]henicosa-1(13),2,4(8),9,14,16,18,20-octaene	336.366	Inactive	-9.3
508	PUBCHEM_CID_3033	[H]OC(=O)C([H])([H])c1c([H])c([H])c([H])c([H])c1N([H])c1c(Cl)c([H])c([H])c([H])c1Cl	2-[2-(2,6-dichloroanilino)phenyl]acetic acid	296.15	Inactive	-8
509	PUBCHEM_CID_5411	[H]N(c1c([H])c([H])c(c([H])c1[H])C(=O)OC([H])([H])C([H])([H])N(C([H])([H])[H])C([H])([H])[H])C([H])([H])C([H])([H])C([H])([H])C([H])([H])[H]	2-(dimethylamino)ethyl 4-(butylamino)benzoate	264.369	Inactive	-7.4
510	PUBCHEM_CID_4057	[H]OC(C(=O)O[C@]1([H])C([H])([H])C([H])([H])C([H])([H])[N+](C([H])([H])[H])(C([H])([H])[H])C1([H])[H])(c1c([H])c([H])c([H])c([H])c1[H])c1c([H])c([H])c([H])c([H])c1[H]	(1,1-dimethylpiperidin-1-ium-3-yl) 2-hydroxy-2,2-diphenylacetate	340.442	Inactive	-8.7
511	PUBCHEM_CID_2554	[H]N([H])C(=O)N1c2c([H])c([H])c([H])c([H])c2C([H])=C([H])c2c([H])c([H])c([H])c([H])c12	benzo[b][1]benzazepine-11-carboxamide	236.274	Inactive	-7.5
512	PUBCHEM_CID_5362	[H]OC(=O)C([H])([H])C([H])([H])C(=O)OC([H])([H])C1(C(=O)N(N(C1=O)c1c([H])c([H])c([H])c([H])c1[H])c1c([H])c([H])c([H])c([H])c1[H])C([H])([H])C([H])([H])C([H])([H])C([H])([H])[H]	4-[(4-butyl-3,5-dioxo-1,2-diphenylpyrazolidin-4-yl)methoxy]-4-oxobutanoic acid	438.48	Inactive	-7.9
513	PUBCHEM_CID_854019	[H]c1nc([H])c(c([H])c1[H])[C@@]1([H])N(C(=O)C([H])([H])C1([H])[H])C([H])([H])[H]	(5S)-1-methyl-5-pyridin-3-ylpyrrolidin-2-one	176.219	Inactive	-5.9
514	PUBCHEM_CID_10235	[H]N1C([H])([H])[C@]2([H])c3c([H])c([H])c([H])c(=O)n3C([H])([H])[C@]([H])(C1([H])[H])C2([H])[H]	(1R,9S)-7,11-diazatricyclo[7.3.1.02,7]trideca-2,4-dien-6-one	190.246	Inactive	-7.6
515	PUBCHEM_CID_24041599	[H]O[C@]12C([H])([H])[C@@]3([H])O[C@]33C(=O)O[C@]([H])([C@]4([H])OC(=O)[C@@]1([H])[C@@]4([H])C(=C([H])[H])C([H])([H])[H])[C@]23C([H])([H])[H]	(1R,5S,8S,9R,13R,14S)-1-hydroxy-13-methyl-14-prop-1-en-2-yl-4,7,10-trioxapentacyclo[6.4.1.19,12.03,5.05,13]tetradecane-6,11-dione	292.287	Inactive	-7.9
516	PUBCHEM_CID_28417	[H]O[C@@]1(C#C[H])C([H])([H])C([H])([H])[C@@]2([H])[C@]3([H])C([H])([H])C([H])([H])C4=C([H])c5onc([H])c5C([H])([H])[C@]4(C([H])([H])[H])[C@@]3([H])C([H])([H])C([H])([H])[C@]12C([H])([H])[H]	(1S,2R,13R,14S,17R,18S)-17-ethynyl-2,18-dimethyl-7-oxa-6-azapentacyclo[11.7.0.02,10.04,8.014,18]icosa-4(8),5,9-trien-17-ol	337.463	Inactive	-8.1
517	PUBCHEM_CID_236702	[H]O[C@@]1([H])C([H])([H])[C@@]2(C([H])([H])[H])[C@@]([H])(C([H])([H])[C@@]([H])(C([H])([H])[H])[C@]2(O[H])C(=O)C([H])([H])OC(=O)C([H])([H])[H])[C@]2([H])C([H])([H])C([H])([H])C3=C([H])C(=O)C([H])=C([H])[C@]3(C([H])([H])[H])[C@@]12F	[2-[(8S,9R,10S,11S,13S,14S,16R,17R)-9-fluoro-11,17-dihydroxy-10,13,16-trimethyl-3-oxo-6,7,8,11,12,14,15,16-octahydrocyclopenta[a]phenanthren-17-yl]-2-oxoethyl] acetate	434.504	Inactive	-8
518	PUBCHEM_CID_3100	[H]c1c([H])c([H])c(c([H])c1[H])C([H])(OC([H])([H])C([H])([H])N(C([H])([H])[H])C([H])([H])[H])c1c([H])c([H])c([H])c([H])c1[H]	2-benzhydryloxy-N,N-dimethylethanamine	255.361	Inactive	-6.7
519	PUBCHEM_CID_3117	[H]C([H])([H])C([H])([H])N(C(=S)SSC(=S)N(C([H])([H])C([H])([H])[H])C([H])([H])C([H])([H])[H])C([H])([H])C([H])([H])[H]	diethylcarbamothioylsulfanyl N,N-diethylcarbamodithioate	296.52	Inactive	-4.1
520	PUBCHEM_CID_71203	[H]c1c([H])c([H])c2n3c4c(c2c1[H])C([H])([H])C([H])([H])N1C([H])([H])C([H])([H])C([H])([H])[C@@](C([H])([H])C([H])([H])[H])(C([H])([H])C3=O)[C@@]41[H]	(15S,19S)-15-ethyl-1,11-diazapentacyclo[9.6.2.02,7.08,18.015,19]nonadeca-2,4,6,8(18)-tetraen-17-one	294.398	Inactive	-7.5
521	PUBCHEM_CID_3213	[H]c1nc([H])c2c(c3c4c([H])c([H])c([H])c([H])c4n([H])c3c(c2c1[H])C([H])([H])[H])C([H])([H])[H]	5,11-dimethyl-6H-pyrido[4,3-b]carbazole	246.313	Inactive	-7.8
522	PUBCHEM_CID_10219	[H]N1C([H])([H])C([H])([H])c2c([H])c(OC([H])([H])[H])c(OC([H])([H])[H])c([H])c2[C@@]1([H])C([H])([H])[C@@]1([H])C([H])([H])[C@]2([H])N(C([H])([H])C([H])([H])c3c([H])c(OC([H])([H])[H])c(OC([H])([H])[H])c([H])c23)C([H])([H])[C@]1([H])C([H])([H])C([H])([H])[H]	(2S,3R,11bS)-2-[[(1R)-6,7-dimethoxy-1,2,3,4-tetrahydroisoquinolin-1-yl]methyl]-3-ethyl-9,10-dimethoxy-2,3,4,6,7,11b-hexahydro-1H-benzo[a]quinolizine	480.649	Inactive	-7.5
523	PUBCHEM_CID_442649	[H]c1nc([H])c(c([H])c1[H])C1=NC([H])([H])C([H])([H])C1([H])[H]	3-(3,4-dihydro-2H-pyrrol-5-yl)pyridine	146.193	Inactive	-6.6
524	PUBCHEM_CID_1892	[H]OC([H])([H])C([H])([H])n1c([H])nc2n(c(=O)n(c(=O)c12)C([H])([H])[H])C([H])([H])[H]	7-(2-hydroxyethyl)-1,3-dimethylpurine-2,6-dione	224.22	Inactive	-6.5
525	PUBCHEM_CID_5353622	[H]N([H])C(=Nc1nc(c([H])s1)C([H])([H])SC([H])([H])C([H])([H])C(=N/S(=O)(=O)N([H])[H])\N([H])[H])N([H])[H]	3-[[2-(diaminomethylideneamino)-1,3-thiazol-4-yl]methylsulfanyl]-N'-sulfamoylpropanimidamide	337.44	Inactive	-7.2
526	PUBCHEM_CID_3397	[H]N(C(=O)C([H])(C([H])([H])[H])C([H])([H])[H])c1c([H])c([H])c(c(c1[H])C(F)(F)F)[N+]([O-])=O	2-methyl-N-[4-nitro-3-(trifluoromethyl)phenyl]propanamide	276.215	Inactive	-8.7
527	PUBCHEM_CID_9651	[H]O[C@@]1([H])C([H])=C([H])[C@@]23c4c(O[C@@]2([H])C1([H])[H])c(OC([H])([H])[H])c([H])c([H])c4C([H])([H])N(C([H])([H])[H])C([H])([H])C3([H])[H]	(1S,12S,14R)-9-methoxy-4-methyl-11-oxa-4-azatetracyclo[8.6.1.01,12.06,17]heptadeca-6(17),7,9,15-tetraen-14-ol	287.359	Inactive	-7
528	PUBCHEM_CID_3565	[H]Oc1c([H])c([H])c2c3c(n([H])c2c1[H])C(=NC([H])([H])C3([H])[H])C([H])([H])[H]	1-methyl-4,9-dihydro-3H-pyrido[3,4-b]indol-7-ol	200.241	Inactive	-8.2
529	PUBCHEM_CID_5281404	[H]c1nc(c2n([H])c3c([H])c([H])c([H])c([H])c3c2c1[H])C([H])([H])[H]	1-methyl-9H-pyrido[3,4-b]indole	182.226	Inactive	-8.3
530	PUBCHEM_CID_5280953	[H]c1nc(c2n([H])c3c([H])c(OC([H])([H])[H])c([H])c([H])c3c2c1[H])C([H])([H])[H]	7-methoxy-1-methyl-9H-pyrido[3,4-b]indole	212.252	Inactive	-8.4
531	PUBCHEM_CID_5282593	[H]O[C@]([H])(C(=O)O[C@@]1([H])C([H])([H])[C@@]2([H])N(C([H])([H])[H])[C@]([H])(C([H])([H])C2([H])[H])C1([H])[H])c1c([H])c([H])c([H])c([H])c1[H]	[(1S,5R)-8-methyl-8-azabicyclo[3.2.1]octan-3-yl] 2-hydroxy-2-phenylacetate	275.348	Inactive	-7.3
532	PUBCHEM_CID_3646	[H]c1c2OC([H])([H])Oc2c(OC([H])([H])[H])c2c1C([H])([H])C([H])([H])N(C([H])([H])[H])C2([H])[H]	4-methoxy-6-methyl-7,8-dihydro-5H-[1,3]dioxolo[4,5-g]isoquinoline	221.256	Inactive	-7.7
533	PUBCHEM_CID_3658	[H]OC([H])([H])C([H])([H])OC([H])([H])C([H])([H])N1C([H])([H])C([H])([H])N(C([H])([H])C1([H])[H])[C@]([H])(c1c([H])c([H])c([H])c([H])c1[H])c1c([H])c([H])c(Cl)c([H])c1[H]	2-[2-[4-[(4-chlorophenyl)-phenylmethyl]piperazin-1-yl]ethoxy]ethanol	374.91	Inactive	-8.3
535	PUBCHEM_CID_3748	[H]N(N([H])C([H])(C([H])([H])[H])C([H])([H])[H])C(=O)c1c([H])c([H])nc([H])c1[H]	N'-propan-2-ylpyridine-4-carbohydrazide	179.223	Inactive	-6.8
536	PUBCHEM_CID_3828	[H]c1oc2c(OC([H])([H])[H])c3oc(c([H])c(=O)c3c(OC([H])([H])[H])c2c1[H])C([H])([H])[H]	4,9-dimethoxy-7-methylfuro[3,2-g]chromen-5-one	260.245	Inactive	-6.7
537	PUBCHEM_CID_15548	[H]c1c([H])c(c([H])c(OC([H])([H])[H])c1OC([H])([H])[H])C([H])([H])[C@@]1([H])N(C([H])([H])[H])C([H])([H])C([H])([H])c2c([H])c(OC([H])([H])[H])c(OC([H])([H])[H])c([H])c12	1-[(3,4-dimethoxyphenyl)methyl]-6,7-dimethoxy-2-methyl-3,4-dihydro-1H-isoquinoline	357.45	Inactive	-8.1
538	PUBCHEM_CID_101616	[H]O[C@]([H])(c1c([H])c([H])c([H])c([H])c1[H])C([H])([H])[C@@]1([H])N(C([H])([H])[H])[C@@]([H])(C([H])([H])C(=O)c2c([H])c([H])c([H])c([H])c2[H])C([H])([H])C([H])([H])C1([H])[H]	2-[(2R,6S)-6-[(2S)-2-hydroxy-2-phenylethyl]-1-methylpiperidin-2-yl]-1-phenylethanone	337.463	Inactive	-9.3
539	PUBCHEM_CID_3964	[H]c1c([H])c([H])c2N=C(N3C([H])([H])C([H])([H])N(C([H])([H])[H])C([H])([H])C3([H])[H])c3c([H])c(Cl)c([H])c([H])c3Oc2c1[H]	8-chloro-6-(4-methylpiperazin-1-yl)benzo[b][1,4]benzoxazepine	327.81	Inactive	-7.7
540	PUBCHEM_CID_4170	[H]N([H])S(=O)(=O)c1c([H])c2C(=O)N(c3c([H])c([H])c([H])c([H])c3C([H])([H])[H])[C@]([H])(N([H])c2c([H])c1Cl)C([H])([H])[H]	7-chloro-2-methyl-3-(2-methylphenyl)-4-oxo-1,2-dihydroquinazoline-6-sulfonamide	365.83	Inactive	-7.4
541	PUBCHEM_CID_9415	[H]O[C@]1(C(=O)OC([H])([H])C2=C([H])C([H])([H])N3C([H])([H])C([H])([H])[C@@]([H])(OC(=O)[C@]([H])(C([H])([H])[H])[C@]1(O[H])C([H])([H])[H])[C@@]23[H])C([H])([H])[H]	(1R,4R,5R,6R,16R)-5,6-dihydroxy-4,5,6-trimethyl-2,8-dioxa-13-azatricyclo[8.5.1.013,16]hexadec-10-ene-3,7-dione	325.361	Inactive	-7.7
542	PUBCHEM_CID_5311304	[H]Oc1c([H])c([H])c2c3c1O[C@@]1([H])[C@@]([H])(O[H])C([H])([H])C([H])([H])[C@@]4(O[H])[C@]([H])(N(C([H])([H])C5([H])C([H])([H])C([H])([H])C5([H])[H])C([H])([H])C([H])([H])[C@]314)C2([H])[H]	(4R,4aS,7S,7aR,12bS)-3-(cyclobutylmethyl)-1,2,4,5,6,7,7a,13-octahydro-4,12-methanobenzofuro[3,2-e]isoquinoline-4a,7,9-triol	357.45	Inactive	-7.9
543	PUBCHEM_CID_5360515	[H]Oc1c([H])c([H])c2c3c1O[C@@]1([H])C(=O)C([H])([H])C([H])([H])[C@@]4(O[H])[C@]([H])(N(C([H])([H])C5([H])C([H])([H])C5([H])[H])C([H])([H])C([H])([H])[C@]314)C2([H])[H]	(4R,4aS,7aR,12bS)-3-(cyclopropylmethyl)-4a,9-dihydroxy-2,4,5,6,7a,13-hexahydro-1H-4,12-methanobenzofuro[3,2-e]isoquinolin-7-one	341.407	Inactive	-7.6
544	PUBCHEM_CID_453131	[H]Oc1c([H])c([H])c2-c3c(OC([H])([H])[H])c(OC([H])([H])[H])c(OC([H])([H])[H])c([H])c3C([H])([H])C([H])([H])[C@]([H])(N([H])[H])c2c([H])c1=O	(7S)-7-amino-10-hydroxy-1,2,3-trimethoxy-6,7-dihydro-5H-benzo[a]heptalen-9-one	343.379	Inactive	-7.1
545	PUBCHEM_CID_64945	[H]OC(=O)[C@]12C([H])([H])C([H])([H])[C@@]([H])(C([H])([H])[H])[C@]([H])(C([H])([H])[H])[C@@]1([H])C1=C([H])C([H])([H])[C@]3([H])[C@@]4(C([H])([H])[H])C([H])([H])C([H])([H])[C@]([H])(O[H])C(C([H])([H])[H])(C([H])([H])[H])[C@]4([H])C([H])([H])C([H])([H])[C@@]3(C([H])([H])[H])[C@]1(C([H])([H])[H])C([H])([H])C2([H])[H]	(1S,2R,4aS,6aR,6aS,6bR,8aR,10S,12aR,14bS)-10-hydroxy-1,2,6a,6b,9,9,12a-heptamethyl-2,3,4,5,6,6a,7,8,8a,10,11,12,13,14b-tetradecahydro-1H-picene-4a-carboxylic acid	456.711	Inactive	-8.3
546	PUBCHEM_CID_6604200	[H]N1C(=O)N(\N=C(/[H])c2oc(c([H])c2[H])[N+]([O-])=O)C([H])([H])C1=O	1-[(E)-(5-nitrofuran-2-yl)methylideneamino]imidazolidine-2,4-dione	238.159	Inactive	-8.3
547	PUBCHEM_CID_4528	[H]N([H])c1c([H])c([H])c([H])c2c1C([H])([H])N(C([H])([H])[H])C([H])([H])[C@@]2([H])c1c([H])c([H])c([H])c([H])c1[H]	2-methyl-4-phenyl-3,4-dihydro-1H-isoquinolin-8-amine	238.334	Inactive	-8.1
548	PUBCHEM_CID_19009	[H]c1c([H])c2c([H])c3-c4c([H])c(OC([H])([H])[H])c(OC([H])([H])[H])c([H])c4C([H])([H])C([H])([H])[n+]3c([H])c2c(OC([H])([H])[H])c1OC([H])([H])[H]	2,3,9,10-tetramethoxy-5,6-dihydroisoquinolino[2,1-b]isoquinolin-7-ium	352.409	Inactive	-9.1
549	PUBCHEM_CID_4680	[H]c1nc(c2c([H])c(OC([H])([H])[H])c(OC([H])([H])[H])c([H])c2c1[H])C([H])([H])c1c([H])c([H])c(OC([H])([H])[H])c(OC([H])([H])[H])c1[H]	1-[(3,4-dimethoxyphenyl)methyl]-6,7-dimethoxyisoquinoline	339.391	Inactive	-8.7
550	PUBCHEM_CID_4688	[H]C#CC([H])([H])N(C([H])([H])[H])C([H])([H])c1c([H])c([H])c([H])c([H])c1[H]	N-benzyl-N-methylprop-2-yn-1-amine	159.232	Inactive	-6.3
551	PUBCHEM_CID_4848	[H]N1c2c([H])c([H])c([H])nc2N(C(=O)C([H])([H])N2C([H])([H])C([H])([H])N(C([H])([H])[H])C([H])([H])C2([H])[H])c2c([H])c([H])c([H])c([H])c2C1=O	11-[2-(4-methylpiperazin-1-yl)acetyl]-5H-pyrido[2,3-b][1,4]benzodiazepin-6-one	351.41	Inactive	-8
552	PUBCHEM_CID_5865	[H]OC([H])([H])C(=O)[C@@]1(O[H])C([H])([H])C([H])([H])[C@@]2([H])[C@]3([H])C([H])([H])C([H])([H])C4=C([H])C(=O)C([H])=C([H])[C@]4(C([H])([H])[H])[C@@]3([H])C(=O)C([H])([H])[C@]12C([H])([H])[H]	(8S,9S,10R,13S,14S,17R)-17-hydroxy-17-(2-hydroxyacetyl)-10,13-dimethyl-6,7,8,9,12,14,15,16-octahydrocyclopenta[a]phenanthrene-3,11-dione	358.434	Inactive	-7.9
553	PUBCHEM_CID_11096	[H]C([H])([H])N1[C@@]2([H])C([H])([H])C(=O)C([H])([H])[C@]1([H])C([H])([H])C([H])([H])C2([H])[H]	9-methyl-9-azabicyclo[3.3.1]nonan-3-one	153.225	Inactive	-5.7
554	PUBCHEM_CID_31307	[H]OC([H])([H])C(=O)[C@@]1(O[H])[C@]([H])(O[H])C([H])([H])[C@@]2([H])[C@]3([H])C([H])([H])C([H])([H])C4=C([H])C(=O)C([H])=C([H])[C@]4(C([H])([H])[H])[C@@]3(F)[C@@]([H])(O[H])C([H])([H])[C@]12C([H])([H])[H]	(8S,9R,10S,11S,13S,14S,16R,17S)-9-fluoro-11,16,17-trihydroxy-17-(2-hydroxyacetyl)-10,13-dimethyl-6,7,8,11,12,14,15,16-octahydrocyclopenta[a]phenanthren-3-one	394.439	Inactive	-8.2
555	PUBCHEM_CID_2520	[H]c1c([H])c(c([H])c(OC([H])([H])[H])c1OC([H])([H])[H])C([H])([H])C([H])([H])N(C([H])([H])[H])C([H])([H])C([H])([H])C([H])([H])[C@](C#N)(c1c([H])c([H])c(OC([H])([H])[H])c(OC([H])([H])[H])c1[H])C([H])(C([H])([H])[H])C([H])([H])[H]	2-(3,4-dimethoxyphenyl)-5-[2-(3,4-dimethoxyphenyl)ethyl-methylamino]-2-propan-2-ylpentanenitrile	454.611	Inactive	-5.4
556	PUBCHEM_CID_5329	[H]N([H])c1c([H])c([H])c(c([H])c1[H])S(=O)(=O)N([H])c1noc(c1[H])C([H])([H])[H]	4-amino-N-(5-methyl-1,2-oxazol-3-yl)benzenesulfonamide	253.28	Inactive	-8.1
557	PUBCHEM_CID_1548887	[H]OC(=O)C([H])([H])C1=C(\C(=C(/[H])c2c([H])c([H])c(c([H])c2[H])[S@@](=O)C([H])([H])[H])c2c([H])c([H])c(F)c([H])c12)C([H])([H])[H]	2-[(3Z)-6-fluoro-2-methyl-3-[(4-methylsulfinylphenyl)methylidene]inden-1-yl]acetic acid	356.41	Inactive	-8.1
558	PUBCHEM_CID_36314	[H]O[C@@]([H])(C(=O)O[C@]1([H])C(=C2[C@@]([H])(OC(=O)C([H])([H])[H])C(=O)[C@]3(C([H])([H])[H])[C@@]([H])(O[H])C([H])([H])[C@@]4([H])OC([H])([H])[C@@]4(OC(=O)C([H])([H])[H])[C@@]3([H])[C@]([H])(OC(=O)c3c([H])c([H])c([H])c([H])c3[H])[C@](O[H])(C1([H])[H])C2(C([H])([H])[H])C([H])([H])[H])C([H])([H])[H])[C@@]([H])(N([H])C(=O)c1c([H])c([H])c([H])c([H])c1[H])c1c([H])c([H])c([H])c([H])c1[H]	[(1S,2S,3R,4S,7R,9S,10S,12R,15S)-4,12-diacetyloxy-15-[(2R,3S)-3-benzamido-2-hydroxy-3-phenylpropanoyl]oxy-1,9-dihydroxy-10,14,17,17-tetramethyl-11-oxo-6-oxatetracyclo[11.3.1.03,10.04,7]heptadec-13-en-2-yl] benzoate	853.918	Inactive	-8.5
559	PUBCHEM_CID_5405	[H]O[C@]([H])(c1c([H])c([H])c(c([H])c1[H])C(C([H])([H])[H])(C([H])([H])[H])C([H])([H])[H])C([H])([H])C([H])([H])C([H])([H])N1C([H])([H])C([H])([H])C([H])(C([H])([H])C1([H])[H])C(O[H])(c1c([H])c([H])c([H])c([H])c1[H])c1c([H])c([H])c([H])c([H])c1[H]	1-(4-tert-butylphenyl)-4-[4-[hydroxy(diphenyl)methyl]piperidin-1-yl]butan-1-ol	471.685	Inactive	-9.5
560	PUBCHEM_CID_26070	[H]N([H])[C@@]1([H])C([H])([H])[C@]1([H])c1c([H])c([H])c([H])c([H])c1[H]	(1S,2R)-2-phenylcyclopropan-1-amine	133.194	Inactive	-6.8
561	PUBCHEM_CID_6713947	[H]Oc1c([H])c([H])c2c([H])c1Oc1c([H])c3c(c([H])c1OC([H])([H])[H])C([H])([H])C([H])([H])N(C([H])([H])[H])[C@@]3([H])C([H])([H])c1c([H])c([H])c([H])c(Oc3c(O[H])c(OC([H])([H])[H])c([H])c4c3[C@@]([H])(C2([H])[H])[N+](C([H])([H])[H])(C([H])([H])[H])C([H])([H])C4([H])[H])c1[H]	(1S,17R)-11,26-dimethoxy-16,16,31-trimethyl-8,24-dioxa-31-aza-16-azoniaheptacyclo[23.6.2.13,7.19,13.119,23.028,32.017,35]hexatriaconta-3(36),4,6,9(35),10,12,19(34),20,22,25,27,32-dodecaene-10,22-diol	609.742	Inactive	-8
562	PUBCHEM_CID_72131	[H]OC(=O)[C@@]1([H])[C@@]([H])(O[H])C([H])([H])C([H])([H])[C@@]2([H])C([H])([H])N3C([H])([H])C([H])([H])c4c(n([H])c5c([H])c([H])c([H])c([H])c45)[C@]3([H])C([H])([H])[C@]12[H]	(1S,15R,18S,19R,20S)-18-hydroxy-1,3,11,12,14,15,16,17,18,19,20,21-dodecahydroyohimban-19-carboxylic acid	340.423	Inactive	-8.5
563	PUBCHEM_CID_2170	[H]N1C([H])([H])C([H])([H])N(C2=Nc3c([H])c([H])c([H])c([H])c3Oc3c([H])c([H])c(Cl)c([H])c23)C([H])([H])C1([H])[H]	8-chloro-6-piperazin-1-ylbenzo[b][1,4]benzoxazepine	313.79	Inactive	-7.3
564	PUBCHEM_CID_4044	[H]OC(=O)c1c([H])c([H])c([H])c([H])c1N([H])c1c([H])c([H])c([H])c(c1C([H])([H])[H])C([H])([H])[H]	2-(2,3-dimethylanilino)benzoic acid	241.29	Inactive	-9.8
565	PUBCHEM_CID_1978	[H]O[C@@]([H])(C([H])([H])Oc1c([H])c([H])c(N([H])C(=O)C([H])([H])C([H])([H])C([H])([H])[H])c([H])c1C(=O)C([H])([H])[H])C([H])([H])N([H])C([H])(C([H])([H])[H])C([H])([H])[H]	N-[3-acetyl-4-[2-hydroxy-3-(propan-2-ylamino)propoxy]phenyl]butanamide	336.432	Inactive	-8.1
566	PUBCHEM_CID_6127	[H]c1c([H])c([H])c(c([H])c1[H])C(=C1C([H])([H])C([H])([H])[N+](C([H])([H])[H])(C([H])([H])[H])C([H])([H])C1([H])[H])c1c([H])c([H])c([H])c([H])c1[H]	4-benzhydrylidene-1,1-dimethylpiperidin-1-ium	278.418	Inactive	-8
567	PUBCHEM_CID_9549171	[H]OC([H])([H])[C@@]1([H])O[C@@]([H])(O[C@@]2([H])[C@@]([H])(O[H])[C@]([H])(O[C@@]([H])(O[C@]3([H])C([H])([H])C4=C([H])C([H])([H])[C@@]5([H])[C@]6([H])C([H])([H])[C@]7([H])N8C([H])([H])[C@@]([H])(C([H])([H])[H])C([H])([H])C([H])([H])[C@]8([H])[C@@]([H])(C([H])([H])[H])[C@]7([H])[C@@]6(C([H])([H])[H])C([H])([H])C([H])([H])[C@]5([H])[C@@]4(C([H])([H])[H])C([H])([H])C3([H])[H])[C@]2([H])O[C@]2([H])O…	(2S,3R,4R,5R,6S)-2-[(2R,3R,4S,5S,6R)-5-hydroxy-6-(hydroxymethyl)-2-[[(1S,2S,7S,10R,11S,14S,15R,16S,17R,20S,23S)-10,14,16,20-tetramethyl-22-azahexacyclo[12.10.0.02,11.05,10.015,23.017,22]tetracos-4-en-7-yl]oxy]-4-[(2S,3R,4S,5S,6R)-3,4,5-trihydroxy-6-(hydroxymethyl)oxan-2-yl]oxyoxan-3-yl]oxy-6-methyloxane-3,4,5-triol	868.071	Inactive	-8
568	PUBCHEM_CID_5577	[H]N(C(=O)c1c([H])c(OC([H])([H])[H])c(OC([H])([H])[H])c(OC([H])([H])[H])c1[H])C([H])([H])c1c([H])c([H])c(OC([H])([H])C([H])([H])N(C([H])([H])[H])C([H])([H])[H])c([H])c1[H]	N-[[4-[2-(dimethylamino)ethoxy]phenyl]methyl]-3,4,5-trimethoxybenzamide	388.464	Inactive	-8.4
569	PUBCHEM_CID_3760	[H]c1nc([H])n(c1[H])C([H])([H])[C@]([H])(OC([H])([H])c1c(Cl)c([H])c([H])c([H])c1Cl)c1c([H])c([H])c(Cl)c([H])c1Cl	1-[2-(2,4-dichlorophenyl)-2-[(2,6-dichlorophenyl)methoxy]ethyl]imidazole	416.12	Inactive	-7.8
570	PUBCHEM_CID_4046	[H]O[C@@]([H])(c1c([H])c(nc2c(c([H])c([H])c([H])c12)C(F)(F)F)C(F)(F)F)[C@@]1([H])N([H])C([H])([H])C([H])([H])C([H])([H])C1([H])[H]	[2,8-bis(trifluoromethyl)quinolin-4-yl]-piperidin-2-ylmethanol	378.318	Inactive	-8.2
571	PUBCHEM_CID_4814	[H]N(C(=O)c1c([H])c([H])c(OC([H])([H])[H])c(c1[H])C(=O)N([H])C([H])([H])c1c([H])nc([H])c([H])c1[H])C([H])([H])c1c([H])nc([H])c([H])c1[H]	4-methoxy-1-N,3-N-bis(pyridin-3-ylmethyl)benzene-1,3-dicarboxamide	376.416	Inactive	-10
572	PUBCHEM_CID_10745	[H]OC(=O)c1c([H])c([H])c([H])c([H])c1OC(=O)c1c([H])c([H])c([H])c([H])c1OC(=O)C([H])([H])[H]	2-(2-acetyloxybenzoyl)oxybenzoic acid	300.266	Inactive	-8.5
573	PUBCHEM_CID_5281743	[H]OC([H])([H])[C@]1(O[H])C(=O)OC([H])([H])C2=C([H])C([H])([H])N3C([H])([H])C([H])([H])[C@@]([H])(OC(=O)\C(=C(\[H])C([H])([H])[H])C([H])([H])[C@@]1([H])C([H])([H])[H])[C@@]23[H]	(1R,4Z,6R,7S,17R)-4-ethylidene-7-hydroxy-7-(hydroxymethyl)-6-methyl-2,9-dioxa-14-azatricyclo[9.5.1.014,17]heptadec-11-ene-3,8-dione	351.399	Inactive	-7.8
574	PUBCHEM_CID_28061	[H]O[C@]([H])(C([H])([H])Cl)C([H])([H])n1c(nc([H])c1[N+]([O-])=O)C([H])([H])[H]	1-chloro-3-(2-methyl-5-nitroimidazol-1-yl)propan-2-ol	219.63	Inactive	-6.3
575	PUBCHEM_CID_4107	[H]O[C@]([H])(C([H])([H])OC(=O)N([H])[H])C([H])([H])Oc1c([H])c([H])c([H])c([H])c1OC([H])([H])[H]	[2-hydroxy-3-(2-methoxyphenoxy)propyl] carbamate	241.243	Inactive	-7.1
576	PUBCHEM_CID_8249	[H]N([H])C(\N=C(N([H])[H])N([H])[H])=N/C([H])([H])C([H])([H])c1c([H])c([H])c([H])c([H])c1[H]	1-(diaminomethylidene)-2-(2-phenylethyl)guanidine	205.265	Inactive	-8.1
578	PUBCHEM_CID_5070	[H]N([H])c1nc2c([H])c([H])c(OC(F)(F)F)c([H])c2s1	6-(trifluoromethoxy)-1,3-benzothiazol-2-amine	234.2	Inactive	-6.6
579	PUBCHEM_CID_643606	[H]O[C@@]1([H])C([H])([H])C([H])([H])[C@]2([H])C([H])([H])N3C([H])([H])C([H])([H])c4c(n([H])c5c([H])c([H])c([H])c([H])c45)[C@]3([H])C([H])([H])[C@]2([H])[C@]1([H])C(=O)OC([H])([H])[H]	methyl (1S,15S,18S,19S,20S)-18-hydroxy-1,3,11,12,14,15,16,17,18,19,20,21-dodecahydroyohimban-19-carboxylate	354.45	Inactive	-8
580	PUBCHEM_CID_107715	[H]O[C@@]12O[C@@](N([H])C(=O)[C@@]3([H])C([H])([H])N(C([H])([H])[H])[C@]4([H])C([H])([H])c5c([H])n([H])c6c([H])c([H])c([H])c(c56)[C@@]4([H])C3([H])[H])(C(=O)N1[C@]([H])(C(=O)N1C([H])([H])C([H])([H])C([H])([H])[C@@]21[H])C([H])([H])c1c([H])c([H])c([H])c([H])c1[H])C([H])(C([H])([H])[H])C([H])([H])[H]	(6aR,9R,10aR)-N-[(1S,2S,4R,7S)-7-benzyl-2-hydroxy-5,8-dioxo-4-propan-2-yl-3-oxa-6,9-diazatricyclo[7.3.0.02,6]dodecan-4-yl]-7-methyl-6,6a,8,9,10,10a-hexahydro-4H-indolo[4,3-fg]quinoline-9-carboxamide	611.743	Inactive	-10.1
581	PUBCHEM_CID_197810	[H]O[C@@]1([H])C([H])([H])c2c([H])c3OC([H])([H])Oc3c([H])c2[C@@]2([H])N(C([H])([H])[H])C([H])([H])c3c4OC([H])([H])Oc4c([H])c([H])c3[C@@]12[H]	(1S,12S,13R)-24-methyl-5,7,18,20-tetraoxa-24-azahexacyclo[11.11.0.02,10.04,8.014,22.017,21]tetracosa-2,4(8),9,14(22),15,17(21)-hexaen-12-ol	353.374	Inactive	-8.1
582	PUBCHEM_CID_4621	[H]OC([H])([H])C([H])([H])N(C([H])([H])C(=O)N(C([H])([H])[H])C(C([H])([H])[H])(C([H])([H])[H])C([H])([H])c1c([H])c([H])c([H])c([H])c1[H])C([H])([H])C(=O)N(C([H])([H])[H])C(C([H])([H])[H])(C([H])([H])[H])C([H])([H])c1c([H])c([H])c([H])c([H])c1[H]	2-[2-hydroxyethyl-[2-[methyl-(2-methyl-1-phenylpropan-2-yl)amino]-2-oxoethyl]amino]-N-methyl-N-(2-methyl-1-phenylpropan-2-yl)acetamide	467.654	Inactive	-7.3
583	PUBCHEM_CID_4761	[H]c1nc(c([H])c([H])c1[H])[C@]([H])(c1c([H])c([H])c([H])c([H])c1[H])C([H])([H])C([H])([H])N(C([H])([H])[H])C([H])([H])[H]	N,N-dimethyl-3-phenyl-3-pyridin-2-ylpropan-1-amine	240.35	Inactive	-7.1
584	PUBCHEM_CID_5504	[H]N1C(=NC([H])([H])C1([H])[H])C([H])([H])c1c([H])c([H])c([H])c([H])c1[H]	2-benzyl-4,5-dihydro-1H-imidazole	160.22	Inactive	-7.2
585	PUBCHEM_CID_5284353	[H]O[C@@]12O[C@@](N([H])C(=O)[C@]3([H])C([H])=C4c5c([H])c([H])c([H])c6n([H])c(Br)c(c56)C([H])([H])[C@]4([H])N(C([H])([H])[H])C3([H])[H])(C(=O)N1[C@]([H])(C(=O)N1C([H])([H])C([H])([H])C([H])([H])[C@@]21[H])C([H])([H])C([H])(C([H])([H])[H])C([H])([H])[H])C([H])(C([H])([H])[H])C([H])([H])[H]	(9R)-5-bromo-N-[(1S,2S,4R,7S)-2-hydroxy-7-(2-methylpropyl)-5,8-dioxo-4-propan-2-yl-3-oxa-6,9-diazatricyclo[7.3.0.02,6]dodecan-4-yl]-7-methyl-6,6a,8,9-tetrahydro-4H-indolo[4,3-fg]quinoline-9-carboxamide	654.606	Inactive	-8.8
586	PUBCHEM_CID_71771	[H]OC(=O)C([H])([H])OC(=O)C([H])([H])c1c([H])c([H])c([H])c([H])c1N([H])c1c(Cl)c([H])c([H])c([H])c1Cl	2-[2-[2-(2,6-dichloroanilino)phenyl]acetyl]oxyacetic acid	354.18	Inactive	-7.8
587	PUBCHEM_CID_2448	[H]OC1(c2c([H])c([H])c(Br)c([H])c2[H])C([H])([H])C([H])([H])N(C([H])([H])C([H])([H])C([H])([H])C(=O)c2c([H])c([H])c(F)c([H])c2[H])C([H])([H])C1([H])[H]	4-[4-(4-bromophenyl)-4-hydroxypiperidin-1-yl]-1-(4-fluorophenyl)butan-1-one	420.322	Inactive	-10.2
588	PUBCHEM_CID_6726	[H]c1c([H])c([H])c(c([H])c1[H])C([H])(N1C([H])([H])C([H])([H])N(C([H])([H])[H])C([H])([H])C1([H])[H])c1c([H])c([H])c([H])c([H])c1[H]	1-benzhydryl-4-methylpiperazine	266.388	Inactive	-7.1
589	PUBCHEM_CID_9918	[H]N(C([H])([H])[H])C([H])([H])C([H])([H])C([H])=C1c2c([H])c([H])c([H])c([H])c2C([H])=C([H])c2c([H])c([H])c([H])c([H])c12	N-methyl-3-(2-tricyclo[9.4.0.03,8]pentadeca-1(15),3,5,7,9,11,13-heptaenylidene)propan-1-amine	261.368	Inactive	-7.7
590	PUBCHEM_CID_4911	[H]OC(=O)c1c([H])c([H])c(c([H])c1[H])S(=O)(=O)N(C([H])([H])C([H])([H])C([H])([H])[H])C([H])([H])C([H])([H])C([H])([H])[H]	4-(dipropylsulfamoyl)benzoic acid	285.36	Inactive	-7.7
591	PUBCHEM_CID_5430	[H]c1nc(c([H])s1)-c1nc2c([H])c([H])c([H])c([H])c2n1[H]	4-(1H-benzimidazol-2-yl)-1,3-thiazole	201.25	Inactive	-7.7
592	PUBCHEM_CID_446541	[H]OC(=O)C([H])([H])C([H])([H])C(=C([H])C([H])([H])c1c(O[H])c2C(=O)OC([H])([H])c2c(c1OC([H])([H])[H])C([H])([H])[H])C([H])([H])[H]	(E)-6-(4-hydroxy-6-methoxy-7-methyl-3-oxo-1H-2-benzofuran-5-yl)-4-methylhex-4-enoic acid	320.341	Inactive	-8.5
593	PUBCHEM_CID_4421	[H]OC(=O)c1c([H])n(c2nc(c([H])c([H])c2c1=O)C([H])([H])[H])C([H])([H])C([H])([H])[H]	1-ethyl-7-methyl-4-oxo-1,8-naphthyridine-3-carboxylic acid	232.239	Inactive	-7.2
594	PUBCHEM_CID_2734756	[H]O[C@]([H])(c1c([H])c([H])nc2c([H])c([H])c(OC([H])([H])[H])c([H])c12)[C@@]1([H])[N@@]2C([H])([H])C([H])([H])[C@]([H])(C1([H])[H])[C@@]([H])(C([H])([H])C([H])([H])[H])C2([H])[H]	(R)-[(2S,5R)-5-ethyl-1-azabicyclo[2.2.2]octan-2-yl]-(6-methoxyquinolin-4-yl)methanol	326.44	Inactive	-8
595	PUBCHEM_CID_2366	[H]N(C([H])([H])[H])C([H])([H])C([H])([H])c1nc([H])c([H])c([H])c1[H]	N-methyl-2-pyridin-2-ylethanamine	136.198	Inactive	-6
596	PUBCHEM_CID_5281004	[H]OC([H])([H])C(=O)[C@@]12O[C@@]([H])(O[C@]1([H])C([H])([H])[C@@]1([H])[C@]3([H])C([H])([H])C([H])([H])C4=C([H])C(=O)C([H])=C([H])[C@]4(C([H])([H])[H])[C@@]3([H])[C@@]([H])(O[H])C([H])([H])[C@]21C([H])([H])[H])C([H])([H])C([H])([H])C([H])([H])[H]	(1S,2S,4R,8S,9S,11S,12S,13R)-11-hydroxy-8-(2-hydroxyacetyl)-9,13-dimethyl-6-propyl-5,7-dioxapentacyclo[10.8.0.02,9.04,8.013,18]icosa-14,17-dien-16-one	430.541	Inactive	-8
597	PUBCHEM_CID_26757	[H]C#CC([H])([H])N(C([H])([H])[H])[C@]([H])(C([H])([H])[H])C([H])([H])c1c([H])c([H])c([H])c([H])c1[H]	(2R)-N-methyl-1-phenyl-N-prop-2-ynylpropan-2-amine	187.286	Inactive	-7.1
598	PUBCHEM_CID_5339	[H]OC(=O)c1c([H])c(\N=N\c2c([H])c([H])c(c([H])c2[H])S(=O)(=O)N([H])c2nc([H])c([H])c([H])c2[H])c([H])c([H])c1O[H]	2-hydroxy-5-[[4-(pyridin-2-ylsulfamoyl)phenyl]diazenyl]benzoic acid	398.39	Inactive	-10.7
599	PUBCHEM_CID_9927768	[H]N(C(=O)[C@@]1([H])N(C([H])([H])[H])S(=O)(=O)c2c([H])c([H])sc2C1=O)c1nc([H])c([H])c([H])c1[H]	2-methyl-1,1,4-trioxo-N-pyridin-2-yl-3H-thieno[2,3-e]thiazine-3-carboxamide	337.37	Inactive	-8.7
600	PUBCHEM_CID_4078	[H]c1c([H])c([H])c2N(c3c([H])c(c([H])c([H])c3Sc2c1[H])[S@@](=O)C([H])([H])[H])C([H])([H])C([H])([H])[C@@]1([H])N(C([H])([H])[H])C([H])([H])C([H])([H])C([H])([H])C1([H])[H]	10-[2-(1-methylpiperidin-2-yl)ethyl]-2-methylsulfinylphenothiazine	386.57	Inactive	-6.8
601	PUBCHEM_CID_4847	[H]c1c([H])c([H])n2c(nc(c(c2=O)C([H])([H])C([H])([H])N2C([H])([H])C([H])([H])C([H])(C(=O)c3c([H])c([H])c(F)c([H])c3[H])C([H])([H])C2([H])[H])C([H])([H])[H])c1[H]	3-[2-[4-(4-fluorobenzoyl)piperidin-1-yl]ethyl]-2-methylpyrido[1,2-a]pyrimidin-4-one	393.462	Inactive	-9.4
602	PUBCHEM_CID_10302	[H]N1C([H])([H])C([H])([H])c2c([H])c(OC([H])([H])[H])c(OC([H])([H])[H])c([H])c2[C@]1([H])C([H])([H])[H]	6,7-dimethoxy-1-methyl-1,2,3,4-tetrahydroisoquinoline	207.273	Inactive	-5.8
603	PUBCHEM_CID_4754	[H]N(C(=O)C([H])([H])[H])c1c([H])c([H])c(OC([H])([H])C([H])([H])[H])c([H])c1[H]	N-(4-ethoxyphenyl)acetamide	179.219	Inactive	-6.8
604	PUBCHEM_CID_5360788	[H]c1c([N-]C(=O)OC([H])([H])C([H])([H])[H])on[n+]1N1C([H])([H])C([H])([H])OC([H])([H])C1([H])[H]	(1Z)-1-ethoxy-N-(3-morpholin-4-yloxadiazol-3-ium-5-yl)methanimidate	242.235	Inactive	-7.1
605	PUBCHEM_CID_3475	[H]N(N1C([H])([H])[C@@]2([H])C([H])([H])C([H])([H])C([H])([H])[C@@]2([H])C1([H])[H])C(=O)N([H])S(=O)(=O)c1c([H])c([H])c(c([H])c1[H])C([H])([H])[H]	1-(3,3a,4,5,6,6a-hexahydro-1H-cyclopenta[c]pyrrol-2-yl)-3-(4-methylphenyl)sulfonylurea	323.41	Inactive	-8.8
606	PUBCHEM_CID_21109	[H]N1C([H])([H])C([H])([H])N(C([H])([H])c2c([H])c([H])c(OC([H])([H])[H])c(OC([H])([H])[H])c2OC([H])([H])[H])C([H])([H])C1([H])[H]	1-[(2,3,4-trimethoxyphenyl)methyl]piperazine	266.341	Inactive	-6
607	PUBCHEM_CID_5337997	[H]Oc1c([H])c([H])c(c([H])c1[H])C(=O)N([H])\N=C(/[H])c1oc(c([H])c1[H])[N+]([O-])=O	4-hydroxy-N-[(E)-(5-nitrofuran-2-yl)methylideneamino]benzamide	275.22	Inactive	-9.6
608	PUBCHEM_CID_72067	[H]OC([H])([H])[C@@]1([H])O[C@@]([H])(Oc2c([H])c3c(c(OC([H])([H])[H])c2OC([H])([H])[H])-c2c([H])c([H])c(SC([H])([H])[H])c(=O)c([H])c2[C@@]([H])(N([H])C(=O)C([H])([H])[H])C([H])([H])C3([H])[H])[C@]([H])(O[H])[C@@]([H])(O[H])[C@]1([H])O[H]	N-[1,2-dimethoxy-10-methylsulfanyl-9-oxo-3-[(2S,3R,4S,5S,6R)-3,4,5-trihydroxy-6-(hydroxymethyl)oxan-2-yl]oxy-6,7-dihydro-5H-benzo[a]heptalen-7-yl]acetamide	563.62	Inactive	-7.1
609	PUBCHEM_CID_72281	[H]Oc1c([H])c(O[H])c2C(=O)C([H])([H])[C@]([H])(Oc2c1[H])c1c([H])c([H])c(OC([H])([H])[H])c(O[H])c1[H]	(2S)-5,7-dihydroxy-2-(3-hydroxy-4-methoxyphenyl)-2,3-dihydrochromen-4-one	302.282	Inactive	-9.9
610	PUBCHEM_CID_656615	[H]OC(=O)C([H])([H])C([H])([H])[C@]1(O[H])C([H])([H])C([H])([H])[C@@]2([H])[C@]3([H])C([H])=C([H])C4=C([H])C(=O)C([H])([H])C([H])([H])[C@]4(C([H])([H])[H])[C@@]3([H])C([H])([H])C([H])([H])[C@]12C([H])([H])[H]	3-[(8R,9S,10R,13S,14S,17R)-17-hydroxy-10,13-dimethyl-3-oxo-2,8,9,11,12,14,15,16-octahydro-1H-cyclopenta[a]phenanthren-17-yl]propanoic acid	358.478	Inactive	-7.9
611	PUBCHEM_CID_3678	[H]c1c([H])c([H])c(c([H])c1[H])C([H])([H])C([H])([H])C([H])([H])N(C([H])([H])C([H])([H])[H])C([H])([H])C([H])([H])C([H])([H])c1c([H])c([H])c([H])c([H])c1[H]	N-ethyl-3-phenyl-N-(3-phenylpropyl)propan-1-amine	281.443	Inactive	-9.2
612	PUBCHEM_CID_5742832	[H]OC(=O)C(O\N=C(/C(=O)N([H])[C@]1([H])C(=O)N([C@@]1([H])C([H])([H])[H])S(=O)(=O)O[H])c1nc(sc1[H])N([H])[H])(C([H])([H])[H])C([H])([H])[H]	2-[(Z)-[1-(2-amino-1,3-thiazol-4-yl)-2-[[(2S,3S)-2-methyl-4-oxo-1-sulfoazetidin-3-yl]amino]-2-oxoethylidene]amino]oxy-2-methylpropanoic acid	435.43	Inactive	-7.1
613	PUBCHEM_CID_6098	[H]OC(=O)[C@]1([H])N2C(=O)[C@@]([H])(N([H])C(=O)c3c(noc3C([H])([H])[H])-c3c([H])c([H])c([H])c([H])c3Cl)[C@@]2([H])SC1(C([H])([H])[H])C([H])([H])[H]	(2S,5R,6R)-6-[[3-(2-chlorophenyl)-5-methyl-1,2-oxazole-4-carbonyl]amino]-3,3-dimethyl-7-oxo-4-thia-1-azabicyclo[3.2.0]heptane-2-carboxylic acid	435.88	Inactive	-8.5
614	PUBCHEM_CID_441336	[H]O[C@@]1([H])C([H])([H])[C@@]2(C([H])([H])[H])[C@@]([H])(C([H])([H])[C@@]([H])(C([H])([H])[H])[C@]2(OC(=O)c2oc([H])c([H])c2[H])C(=O)C([H])([H])Cl)[C@]2([H])C([H])([H])C([H])([H])C3=C([H])C(=O)C([H])=C([H])[C@]3(C([H])([H])[H])[C@@]12Cl	[(8S,9R,10S,11S,13S,14S,16R,17R)-9-chloro-17-(2-chloroacetyl)-11-hydroxy-10,13,16-trimethyl-3-oxo-6,7,8,11,12,14,15,16-octahydrocyclopenta[a]phenanthren-17-yl] furan-2-carboxylate	521.43	Inactive	-7.5
615	PUBCHEM_CID_275196	[H]c1c([H])c(OC([H])([H])[H])c(OC([H])([H])[H])c2C(=O)O[C@@]([H])(c12)[C@]1([H])N(C([H])([H])[H])C([H])([H])C([H])([H])c2c([H])c3OC([H])([H])Oc3c(OC([H])([H])[H])c12	(3S)-6,7-dimethoxy-3-[(5R)-4-methoxy-6-methyl-7,8-dihydro-5H-[1,3]dioxolo[4,5-g]isoquinolin-5-yl]-3H-2-benzofuran-1-one	413.426	Inactive	-7.4
616	PUBCHEM_CID_5707	[H]N(C1=NC([H])([H])C([H])([H])C([H])([H])S1)c1c(c([H])c([H])c([H])c1C([H])([H])[H])C([H])([H])[H]	N-(2,6-dimethylphenyl)-5,6-dihydro-4H-1,3-thiazin-2-amine	220.33	Inactive	-7
617	PUBCHEM_CID_3830	[H]N(c1nc([H])nc2nc([H])n([H])c12)C([H])([H])c1oc([H])c([H])c1[H]	N-(furan-2-ylmethyl)-7H-purin-6-amine	215.216	Inactive	-7.9
618	PUBCHEM_CID_5353	[H]c1nc2nc(n([H])c2c([H])c1[H])-c1c([H])c([H])c(c([H])c1OC([H])([H])[H])[S@@](=O)C([H])([H])[H]	2-(2-methoxy-4-methylsulfinylphenyl)-1H-imidazo[4,5-b]pyridine	287.34	Inactive	-8.9
619	PUBCHEM_CID_6713958	[H]Oc1c([H])c([H])c(c([H])c1[H])-c1oc2c(c(O[H])c([H])c(O[H])c2c(=O)c1[H])[C@]1([H])O[C@]([H])(C([H])([H])O[H])[C@@]([H])(O[H])[C@]([H])(O[H])[C@@]1([H])O[H]	5,7-dihydroxy-2-(4-hydroxyphenyl)-8-[(3R,4R,5S,6R)-3,4,5-trihydroxy-6-(hydroxymethyl)oxan-2-yl]chromen-4-one	432.381	Inactive	-9.2
620	PUBCHEM_CID_15209	[H]OC([H])([H])C(=O)[C@@]12OC(O[C@]1([H])C([H])([H])[C@@]1([H])[C@]3([H])C([H])([H])[C@]([H])(F)C4=C([H])C(=O)C([H])([H])C([H])([H])[C@]4(C([H])([H])[H])[C@@]3([H])[C@@]([H])(O[H])C([H])([H])[C@]21C([H])([H])[H])(C([H])([H])[H])C([H])([H])[H]	(1S,2S,4R,8S,9S,11S,12S,13R,19S)-19-fluoro-11-hydroxy-8-(2-hydroxyacetyl)-6,6,9,13-tetramethyl-5,7-dioxapentacyclo[10.8.0.02,9.04,8.013,18]icos-17-en-16-one	436.52	Inactive	-8.2
621	PUBCHEM_CID_443943	[H]O[C@@]1([H])C([H])([H])[C@@]2(C([H])([H])[H])[C@@]([H])(C([H])([H])[C@@]3([H])OC(O[C@@]23C(=O)C([H])([H])Cl)(C([H])([H])[H])C([H])([H])[H])[C@]2([H])C([H])([H])C([H])([H])C3=C([H])C(=O)C([H])([H])C([H])([H])[C@]3(C([H])([H])[H])[C@@]12F	(1S,2S,4R,8S,9S,11S,12R,13S)-8-(2-chloroacetyl)-12-fluoro-11-hydroxy-6,6,9,13-tetramethyl-5,7-dioxapentacyclo[10.8.0.02,9.04,8.013,18]icos-17-en-16-one	454.96	Inactive	-8
622	PUBCHEM_CID_44483269	[H]c1c([H])c([H])c2C(=O)[C@@]([H])(C(=O)C(=O)c2c1[H])[C@@]1([H])C([H])([H])C([H])([H])[C@]([H])(c2c([H])c([H])c(Cl)c([H])c2[H])C([H])([H])C1([H])[H]	3-[4-(4-chlorophenyl)cyclohexyl]naphthalene-1,2,4-trione	366.84	Inactive	-11
623	PUBCHEM_CID_43231	[H]N([H])c1c([H])c(C(Cl)=C(Cl)Cl)c(c([H])c1S(=O)(=O)N([H])[H])S(=O)(=O)N([H])[H]	4-amino-6-(1,2,2-trichloroethenyl)benzene-1,3-disulfonamide	380.64	Inactive	-7.1
624	PUBCHEM_CID_71414	[H]O[C@@]1([H])C([H])([H])[C@@]2(C([H])([H])[H])[C@@]([H])(C([H])([H])[C@]([H])(C([H])([H])[H])[C@]2(OC(=O)C([H])([H])[H])C(=O)C([H])([H])OC(=O)C([H])([H])[H])[C@]2([H])C([H])([H])[C@]([H])(F)C3=C([H])C(=O)C([H])=C([H])[C@]3(C([H])([H])[H])[C@@]12F	[2-[(6S,8S,9R,10S,11S,13S,14S,16S,17R)-17-acetyloxy-6,9-difluoro-11-hydroxy-10,13,16-trimethyl-3-oxo-6,7,8,11,12,14,15,16-octahydrocyclopenta[a]phenanthren-17-yl]-2-oxoethyl] acetate	494.532	Inactive	-8.3
625	PUBCHEM_CID_3105	[H]O[C@]([H])(c1c([H])c([H])c(OC(=O)C(C([H])([H])[H])(C([H])([H])[H])C([H])([H])[H])c(OC(=O)C(C([H])([H])[H])(C([H])([H])[H])C([H])([H])[H])c1[H])C([H])([H])N([H])C([H])([H])[H]	[2-(2,2-dimethylpropanoyloxy)-4-[1-hydroxy-2-(methylamino)ethyl]phenyl] 2,2-dimethylpropanoate	351.443	Inactive	-7.2
626	PUBCHEM_CID_180559	[H]O[C@@]([H])(C([H])([H])Oc1c([H])c([H])c(c([H])c1[H])C([H])([H])C(=O)N([H])[H])C([H])([H])N([H])C([H])(C([H])([H])[H])C([H])([H])[H]	2-[4-[(2R)-2-hydroxy-3-(propan-2-ylamino)propoxy]phenyl]acetamide	266.341	Inactive	-8.1
627	PUBCHEM_CID_5280804	[H]Oc1c([H])c(O[H])c2c(oc(-c3c([H])c([H])c(O[H])c(O[H])c3[H])c(O[C@]3([H])O[C@]([H])(C([H])([H])O[H])[C@@]([H])(O[H])[C@]([H])(O[H])[C@@]3([H])O[H])c2=O)c1[H]	2-(3,4-dihydroxyphenyl)-5,7-dihydroxy-3-[(2S,3R,4S,5S,6R)-3,4,5-trihydroxy-6-(hydroxymethyl)oxan-2-yl]oxychromen-4-one	464.379	Inactive	-8.3
628	PUBCHEM_CID_72344	[H]c1c([H])c(c([H])c(OC([H])([H])[H])c1OC([H])([H])[H])-c1oc2c(OC([H])([H])[H])c(OC([H])([H])[H])c(OC([H])([H])[H])c(OC([H])([H])[H])c2c(=O)c1[H]	2-(3,4-dimethoxyphenyl)-5,6,7,8-tetramethoxychromen-4-one	402.399	Inactive	-9
629	PUBCHEM_CID_86	[H]OC(=O)c1c([H])c([H])c([H])c(O[H])c1N([H])[H]	2-amino-3-hydroxybenzoic acid	153.137	Inactive	-6.7
630	PUBCHEM_CID_22407	[H]N1C([H])([H])[C@]2([H])c3c([H])c([H])c([H])c(=O)n3C([H])([H])[C@]([H])(C1([H])[H])C2([H])[H]	7,11-diazatricyclo[7.3.1.02,7]trideca-2,4-dien-6-one	190.246	Inactive	-6.4
631	PUBCHEM_CID_10168	[H]OC(=O)c1c([H])c(O[H])c2C(=O)c3c(O[H])c([H])c([H])c([H])c3C(=O)c2c1[H]	4,5-dihydroxy-9,10-dioxoanthracene-2-carboxylic acid	284.223	Inactive	-8.1
632	PUBCHEM_CID_4544	[H]c1c([H])c(OC([H])([H])[H])c(OC([H])([H])[H])c2C(=O)O[C@]([H])(c12)[C@@]1([H])N(C([H])([H])[H])C([H])([H])C([H])([H])c2c([H])c3OC([H])([H])Oc3c(OC([H])([H])[H])c12	6,7-dimethoxy-3-(4-methoxy-6-methyl-7,8-dihydro-5H-[1,3]dioxolo[4,5-g]isoquinolin-5-yl)-3H-2-benzofuran-1-one	413.426	Inactive	-7.1
633	PUBCHEM_CID_44483363	[H]OC([H])([H])[C@]([H])(N1C(=O)c2c([H])c(N([H])S(=O)(=O)c3c([H])c([H])c(c([H])c3[H])C([H])([H])[H])c([H])c([H])c2O[C@]([H])(C([H])([H])N(C([H])([H])[H])C([H])([H])c2c([H])c([H])nc([H])c2[H])[C@@]([H])(C([H])([H])[H])C1([H])[H])C([H])([H])[H]	N-[(2S,3S)-5-[(2R)-1-hydroxypropan-2-yl]-3-methyl-2-[[methyl(pyridin-4-ylmethyl)amino]methyl]-6-oxo-3,4-dihydro-2H-1,5-benzoxazocin-8-yl]-4-methylbenzenesulfonamide	552.69	Inactive	-8.7
634	PUBCHEM_CID_44202611	[H]OC([H])([H])[C@]([H])(N1C(=O)c2c([H])c(N([H])C(=O)C([H])([H])n3nnnc3[H])c([H])c([H])c2O[C@]([H])(C([H])([H])N(C([H])([H])[H])S(=O)(=O)c2c([H])c([H])c(OC([H])([H])[H])c([H])c2[H])[C@@]([H])(C([H])([H])[H])C1([H])[H])C([H])([H])[H]	N-[(2S,3S)-5-[(2R)-1-hydroxypropan-2-yl]-2-[[(4-methoxyphenyl)sulfonyl-methylamino]methyl]-3-methyl-6-oxo-3,4-dihydro-2H-1,5-benzoxazocin-8-yl]-2-(tetrazol-1-yl)acetamide	587.65	Inactive	-8.3
635	PUBCHEM_CID_44483364	[H]OC([H])([H])[C@]([H])(N1C(=O)c2c([H])c(N([H])S(=O)(=O)c3c([H])c([H])c(OC([H])([H])[H])c([H])c3[H])c([H])c([H])c2O[C@]([H])(C([H])([H])N(C([H])([H])[H])C([H])([H])c2c([H])c([H])c(c([H])c2[H])-c2c([H])c([H])c([H])c([H])c2[H])[C@@]([H])(C([H])([H])[H])C1([H])[H])C([H])([H])[H]	N-[(2S,3S)-5-[(2R)-1-hydroxypropan-2-yl]-3-methyl-2-[[methyl-[(4-phenylphenyl)methyl]amino]methyl]-6-oxo-3,4-dihydro-2H-1,5-benzoxazocin-8-yl]-4-methoxybenzenesulfonamide	643.8	Inactive	-9.8
636	PUBCHEM_CID_44202775	[H]OC([H])([H])[C@]([H])(N1C(=O)c2c([H])c(N([H])C(=O)N([H])c3c(noc3C([H])([H])[H])C([H])([H])[H])c([H])c([H])c2O[C@]([H])(C([H])([H])N(C([H])([H])[H])S(=O)(=O)c2c([H])c([H])c(OC([H])([H])[H])c([H])c2[H])[C@@]([H])(C([H])([H])[H])C1([H])[H])C([H])([H])[H]	1-(3,5-dimethyl-1,2-oxazol-4-yl)-3-[(2S,3S)-5-[(2R)-1-hydroxypropan-2-yl]-2-[[(4-methoxyphenyl)sulfonyl-methylamino]methyl]-3-methyl-6-oxo-3,4-dihydro-2H-1,5-benzoxazocin-8-yl]urea	615.7	Inactive	-7.9
637	PUBCHEM_CID_44483365	[H]OC([H])([H])[C@]([H])(N1C(=O)c2c([H])c(N([H])S(=O)(=O)c3c([H])c([H])c(F)c([H])c3[H])c([H])c([H])c2O[C@]([H])(C([H])([H])N(C([H])([H])[H])C([H])([H])c2c([H])c([H])c(c([H])c2[H])C(F)(F)F)[C@@]([H])(C([H])([H])[H])C1([H])[H])C([H])([H])[H]	4-fluoro-N-[(2S,3S)-5-[(2R)-1-hydroxypropan-2-yl]-3-methyl-2-[[methyl-[[4-(trifluoromethyl)phenyl]methyl]amino]methyl]-6-oxo-3,4-dihydro-2H-1,5-benzoxazocin-8-yl]benzenesulfonamide	623.66	Inactive	-9.4
638	PUBCHEM_CID_44483366	[H]OC([H])([H])[C@]([H])(N1C(=O)c2c([H])c(N([H])S(=O)(=O)c3nc([H])n(c3[H])C([H])([H])[H])c([H])c([H])c2O[C@]([H])(C([H])([H])N(C([H])([H])[H])C([H])([H])C2([H])C([H])([H])C([H])([H])C([H])([H])C([H])([H])C2([H])[H])[C@@]([H])(C([H])([H])[H])C1([H])[H])C([H])([H])[H]	N-[(2S,3S)-2-[[cyclohexylmethyl(methyl)amino]methyl]-5-[(2R)-1-hydroxypropan-2-yl]-3-methyl-6-oxo-3,4-dihydro-2H-1,5-benzoxazocin-8-yl]-1-methylimidazole-4-sulfonamide	547.72	Inactive	-8
639	PUBCHEM_CID_44202314	[H]OC([H])([H])[C@]([H])(N1C(=O)c2c([H])c(N([H])S(=O)(=O)c3c([H])c([H])c(F)c([H])c3[H])c([H])c([H])c2O[C@]([H])(C([H])([H])N(C([H])([H])[H])S(=O)(=O)c2c([H])c([H])c(F)c([H])c2[H])[C@@]([H])(C([H])([H])[H])C1([H])[H])C([H])([H])[H]	4-fluoro-N-[(2S,3S)-2-[[(4-fluorophenyl)sulfonyl-methylamino]methyl]-5-[(2R)-1-hydroxypropan-2-yl]-3-methyl-6-oxo-3,4-dihydro-2H-1,5-benzoxazocin-8-yl]benzenesulfonamide	623.69	Inactive	-8.9
640	PUBCHEM_CID_44483367	[H]OC([H])([H])[C@]([H])(N1C(=O)c2c([H])c(N([H])C(=O)C([H])([H])c3c([H])n(c4c([H])c([H])c([H])c([H])c34)C([H])([H])[H])c([H])c([H])c2O[C@]([H])(C([H])([H])N(C(=O)N([H])C([H])(C([H])([H])[H])C([H])([H])[H])C([H])([H])[H])[C@@]([H])(C([H])([H])[H])C1([H])[H])C([H])([H])[H]	N-[(2S,3S)-5-[(2R)-1-hydroxypropan-2-yl]-3-methyl-2-[[methyl(propan-2-ylcarbamoyl)amino]methyl]-6-oxo-3,4-dihydro-2H-1,5-benzoxazocin-8-yl]-2-(1-methylindol-3-yl)acetamide	563.699	Inactive	-8
641	PUBCHEM_CID_44483368	[H]OC([H])([H])[C@]([H])(N1C(=O)c2c([H])c(N([H])C(=O)N([H])C([H])(C([H])([H])[H])C([H])([H])[H])c([H])c([H])c2O[C@]([H])(C([H])([H])N(C([H])([H])[H])C([H])([H])c2c([H])c([H])c(Cl)c(Cl)c2[H])[C@@]([H])(C([H])([H])[H])C1([H])[H])C([H])([H])[H]	1-[(2S,3S)-2-[[(3,4-dichlorophenyl)methyl-methylamino]methyl]-5-[(2R)-1-hydroxypropan-2-yl]-3-methyl-6-oxo-3,4-dihydro-2H-1,5-benzoxazocin-8-yl]-3-propan-2-ylurea	551.51	Inactive	-9.9
642	PUBCHEM_CID_44483369	[H]OC([H])([H])[C@]([H])(N1C(=O)c2c([H])c(N([H])C(=O)N([H])C([H])(C([H])([H])[H])C([H])([H])[H])c([H])c([H])c2O[C@]([H])(C([H])([H])N(C([H])([H])[H])C([H])([H])c2c([H])c([H])c([H])c([H])c2[H])[C@@]([H])(C([H])([H])[H])C1([H])[H])C([H])([H])[H]	1-[(2S,3S)-2-[[benzyl(methyl)amino]methyl]-5-[(2R)-1-hydroxypropan-2-yl]-3-methyl-6-oxo-3,4-dihydro-2H-1,5-benzoxazocin-8-yl]-3-propan-2-ylurea	482.625	Inactive	-7.2
643	PUBCHEM_CID_44483370	[H]OC([H])([H])[C@]([H])(N1C(=O)c2c([H])c(N([H])S(=O)(=O)c3c([H])c([H])c(c([H])c3[H])C([H])([H])[H])c([H])c([H])c2O[C@]([H])(C([H])([H])N(C([H])([H])[H])S(=O)(=O)c2c([H])c([H])c(F)c([H])c2[H])[C@@]([H])(C([H])([H])[H])C1([H])[H])C([H])([H])[H]	N-[(2S,3S)-2-[[(4-fluorophenyl)sulfonyl-methylamino]methyl]-5-[(2R)-1-hydroxypropan-2-yl]-3-methyl-6-oxo-3,4-dihydro-2H-1,5-benzoxazocin-8-yl]-4-methylbenzenesulfonamide	619.72	Inactive	-9.7
644	PUBCHEM_CID_44483371	[H]OC([H])([H])[C@]([H])(N1C(=O)c2c([H])c(N([H])C(=O)N([H])C3([H])C([H])([H])C([H])([H])C([H])([H])C([H])([H])C3([H])[H])c([H])c([H])c2O[C@]([H])(C([H])([H])N(C([H])([H])[H])C([H])([H])c2c([H])c([H])c(Cl)c(Cl)c2[H])[C@@]([H])(C([H])([H])[H])C1([H])[H])C([H])([H])[H]	1-cyclohexyl-3-[(2S,3S)-2-[[(3,4-dichlorophenyl)methyl-methylamino]methyl]-5-[(2R)-1-hydroxypropan-2-yl]-3-methyl-6-oxo-3,4-dihydro-2H-1,5-benzoxazocin-8-yl]urea	591.57	Inactive	-10.8
645	PUBCHEM_CID_44483372	[H]OC([H])([H])[C@]([H])(N1C(=O)c2c([H])c(N([H])C(=O)N([H])c3c([H])c([H])c(F)c([H])c3[H])c([H])c([H])c2O[C@]([H])(C([H])([H])N(C([H])([H])[H])C([H])([H])c2c([H])c([H])c(Cl)c(Cl)c2[H])[C@@]([H])(C([H])([H])[H])C1([H])[H])C([H])([H])[H]	1-[(2S,3S)-2-[[(3,4-dichlorophenyl)methyl-methylamino]methyl]-5-[(2R)-1-hydroxypropan-2-yl]-3-methyl-6-oxo-3,4-dihydro-2H-1,5-benzoxazocin-8-yl]-3-(4-fluorophenyl)urea	603.52	Inactive	-8
646	PUBCHEM_CID_44202794	[H]OC([H])([H])[C@]([H])(N1C(=O)c2c([H])c(N([H])C(=O)c3c([H])c([H])nc([H])c3[H])c([H])c([H])c2O[C@]([H])(C([H])([H])N(C(=O)N([H])c2c([H])c([H])c(c([H])c2[H])C(F)(F)F)C([H])([H])[H])[C@@]([H])(C([H])([H])[H])C1([H])[H])C([H])([H])[H]	N-[(2S,3S)-5-[(2R)-1-hydroxypropan-2-yl]-3-methyl-2-[[methyl-[[4-(trifluoromethyl)phenyl]carbamoyl]amino]methyl]-6-oxo-3,4-dihydro-2H-1,5-benzoxazocin-8-yl]pyridine-4-carboxamide	599.611	Inactive	-10
647	PUBCHEM_CID_44202019	[H]OC([H])([H])[C@]([H])(N1C(=O)c2c([H])c(N([H])C(=O)C3([H])C([H])([H])C3([H])[H])c([H])c([H])c2O[C@]([H])(C([H])([H])N(C(=O)N([H])C2([H])C([H])([H])C([H])([H])C([H])([H])C([H])([H])C2([H])[H])C([H])([H])[H])[C@@]([H])(C([H])([H])[H])C1([H])[H])C([H])([H])[H]	N-[(2S,3S)-2-[[cyclohexylcarbamoyl(methyl)amino]methyl]-5-[(2R)-1-hydroxypropan-2-yl]-3-methyl-6-oxo-3,4-dihydro-2H-1,5-benzoxazocin-8-yl]cyclopropanecarboxamide	500.64	Inactive	-9.1
648	PUBCHEM_CID_44483373	[H]OC([H])([H])[C@]([H])(N1C(=O)c2c([H])c(N([H])C(=O)N([H])c3c([H])c([H])c(OC([H])([H])[H])c([H])c3[H])c([H])c([H])c2O[C@]([H])(C([H])([H])N(C([H])([H])[H])C([H])([H])c2c([H])c([H])nc([H])c2[H])[C@@]([H])(C([H])([H])[H])C1([H])[H])C([H])([H])[H]	1-[(2S,3S)-5-[(2R)-1-hydroxypropan-2-yl]-3-methyl-2-[[methyl(pyridin-4-ylmethyl)amino]methyl]-6-oxo-3,4-dihydro-2H-1,5-benzoxazocin-8-yl]-3-(4-methoxyphenyl)urea	547.656	Inactive	-7.5
649	PUBCHEM_CID_44483374	[H]OC([H])([H])[C@]([H])(N1C(=O)c2c([H])c(N([H])C(=O)N([H])c3c([H])c([H])c(F)c([H])c3[H])c([H])c([H])c2O[C@]([H])(C([H])([H])N(C([H])([H])[H])S(=O)(=O)c2c([H])c([H])c([H])c([H])c2[H])[C@@]([H])(C([H])([H])[H])C1([H])[H])C([H])([H])[H]	1-[(2S,3S)-2-[[benzenesulfonyl(methyl)amino]methyl]-5-[(2R)-1-hydroxypropan-2-yl]-3-methyl-6-oxo-3,4-dihydro-2H-1,5-benzoxazocin-8-yl]-3-(4-fluorophenyl)urea	584.66	Inactive	-9.7
650	PUBCHEM_CID_44483375	[H]OC([H])([H])[C@]([H])(N1C(=O)c2c([H])c(N([H])C(=O)c3c([H])c([H])nc([H])c3[H])c([H])c([H])c2O[C@]([H])(C([H])([H])N(C(=O)N([H])c2c([H])c([H])c(F)c([H])c2[H])C([H])([H])[H])[C@@]([H])(C([H])([H])[H])C1([H])[H])C([H])([H])[H]	N-[(2S,3S)-2-[[(4-fluorophenyl)carbamoyl-methylamino]methyl]-5-[(2R)-1-hydroxypropan-2-yl]-3-methyl-6-oxo-3,4-dihydro-2H-1,5-benzoxazocin-8-yl]pyridine-4-carboxamide	549.603	Inactive	-10.7
651	PUBCHEM_CID_44483376	[H]OC([H])([H])[C@]([H])(N1C(=O)c2c([H])c(N([H])S(=O)(=O)c3nc([H])n(c3[H])C([H])([H])[H])c([H])c([H])c2O[C@]([H])(C([H])([H])N(C([H])([H])[H])C([H])([H])[H])[C@@]([H])(C([H])([H])[H])C1([H])[H])C([H])([H])[H]	N-[(2S,3S)-2-[(dimethylamino)methyl]-5-[(2R)-1-hydroxypropan-2-yl]-3-methyl-6-oxo-3,4-dihydro-2H-1,5-benzoxazocin-8-yl]-1-methylimidazole-4-sulfonamide	465.57	Inactive	-7.1
652	PUBCHEM_CID_44202959	[H]OC([H])([H])[C@]([H])(N1C(=O)c2c([H])c(N([H])C(=O)N([H])c3c([H])c([H])c(OC([H])([H])[H])c([H])c3[H])c([H])c([H])c2O[C@]([H])(C([H])([H])N(C([H])([H])[H])S(=O)(=O)c2c([H])c([H])c(OC([H])([H])[H])c([H])c2[H])[C@@]([H])(C([H])([H])[H])C1([H])[H])C([H])([H])[H]	1-[(2S,3S)-5-[(2R)-1-hydroxypropan-2-yl]-2-[[(4-methoxyphenyl)sulfonyl-methylamino]methyl]-3-methyl-6-oxo-3,4-dihydro-2H-1,5-benzoxazocin-8-yl]-3-(4-methoxyphenyl)urea	626.73	Inactive	-8.5
653	PUBCHEM_CID_44483377	[H]OC([H])([H])[C@]([H])(N1C(=O)c2c([H])c(N([H])S(=O)(=O)c3c([H])c([H])c(Cl)c([H])c3[H])c([H])c([H])c2O[C@]([H])(C([H])([H])N(C(=O)N([H])c2c([H])c([H])c3OC([H])([H])Oc3c2[H])C([H])([H])[H])[C@@]([H])(C([H])([H])[H])C1([H])[H])C([H])([H])[H]	3-(1,3-benzodioxol-5-yl)-1-[[(2S,3S)-8-[(4-chlorophenyl)sulfonylamino]-5-[(2R)-1-hydroxypropan-2-yl]-3-methyl-6-oxo-3,4-dihydro-2H-1,5-benzoxazocin-2-yl]methyl]-1-methylurea	645.12	Inactive	-9.6
654	PUBCHEM_CID_44483378	[H]OC([H])([H])[C@]([H])(N1C(=O)c2c([H])c(N([H])S(=O)(=O)c3c([H])c([H])c(c([H])c3[H])C([H])([H])[H])c([H])c([H])c2O[C@]([H])(C([H])([H])N(C(=O)N([H])C2([H])C([H])([H])C([H])([H])C([H])([H])C([H])([H])C2([H])[H])C([H])([H])[H])[C@@]([H])(C([H])([H])[H])C1([H])[H])C([H])([H])[H]	3-cyclohexyl-1-[[(2S,3S)-5-[(2R)-1-hydroxypropan-2-yl]-3-methyl-8-[(4-methylphenyl)sulfonylamino]-6-oxo-3,4-dihydro-2H-1,5-benzoxazocin-2-yl]methyl]-1-methylurea	586.75	Inactive	-9.5
655	PUBCHEM_CID_44483379	[H]OC([H])([H])[C@]([H])(N1C(=O)c2c([H])c(N([H])S(=O)(=O)c3nc([H])n(c3[H])C([H])([H])[H])c([H])c([H])c2O[C@@]([H])(C([H])([H])N(C(=O)N([H])c2c([H])c([H])c(c([H])c2[H])C(F)(F)F)C([H])([H])[H])[C@]([H])(C([H])([H])[H])C1([H])[H])C([H])([H])[H]	1-[[(2R,3R)-5-[(2R)-1-hydroxypropan-2-yl]-3-methyl-8-[(1-methylimidazol-4-yl)sulfonylamino]-6-oxo-3,4-dihydro-2H-1,5-benzoxazocin-2-yl]methyl]-1-methyl-3-[4-(trifluoromethyl)phenyl]urea	638.66	Inactive	-10.2
656	PUBCHEM_CID_44483380	[H]OC([H])([H])[C@]([H])(N1C(=O)c2c([H])c(N([H])C(=O)C([H])([H])c3c([H])n(c4c([H])c([H])c([H])c([H])c34)C([H])([H])[H])c([H])c([H])c2O[C@@]([H])(C([H])([H])N(C(=O)N([H])c2c([H])c([H])c(OC([H])([H])[H])c([H])c2[H])C([H])([H])[H])[C@]([H])(C([H])([H])[H])C1([H])[H])C([H])([H])[H]	N-[(2R,3R)-5-[(2R)-1-hydroxypropan-2-yl]-2-[[(4-methoxyphenyl)carbamoyl-methylamino]methyl]-3-methyl-6-oxo-3,4-dihydro-2H-1,5-benzoxazocin-8-yl]-2-(1-methylindol-3-yl)acetamide	627.742	Inactive	-9.2
657	PUBCHEM_CID_44483381	[H]OC([H])([H])[C@@]([H])(N1C(=O)c2c([H])c(N([H])S(=O)(=O)c3c([H])c([H])c(Cl)c([H])c3[H])c([H])c([H])c2O[C@]([H])(C([H])([H])N(C([H])([H])[H])C([H])([H])c2c([H])c([H])c([H])c([H])c2[H])[C@@]([H])(C([H])([H])[H])C1([H])[H])C([H])([H])[H]	N-[(2S,3S)-2-[[benzyl(methyl)amino]methyl]-5-[(2S)-1-hydroxypropan-2-yl]-3-methyl-6-oxo-3,4-dihydro-2H-1,5-benzoxazocin-8-yl]-4-chlorobenzenesulfonamide	572.12	Inactive	-8.5
658	PUBCHEM_CID_44483382	[H]OC([H])([H])[C@]([H])(N1C(=O)c2c([H])c(N([H])S(=O)(=O)c3c([H])c([H])c(c([H])c3[H])C([H])([H])[H])c([H])c([H])c2O[C@@]([H])(C([H])([H])N(C([H])([H])[H])S(=O)(=O)c2c([H])c([H])c(Cl)c([H])c2[H])[C@]([H])(C([H])([H])[H])C1([H])[H])C([H])([H])[H]	N-[(2R,3R)-2-[[(4-chlorophenyl)sulfonyl-methylamino]methyl]-5-[(2R)-1-hydroxypropan-2-yl]-3-methyl-6-oxo-3,4-dihydro-2H-1,5-benzoxazocin-8-yl]-4-methylbenzenesulfonamide	636.18	Inactive	-9.1
659	PUBCHEM_CID_44483383	[H]OC([H])([H])[C@]([H])(N1C(=O)c2c([H])c(N([H])S(=O)(=O)c3c([H])c([H])c(F)c([H])c3[H])c([H])c([H])c2O[C@@]([H])(C([H])([H])N(C([H])([H])[H])S(=O)(=O)c2c([H])c([H])c([H])c([H])c2[H])[C@]([H])(C([H])([H])[H])C1([H])[H])C([H])([H])[H]	N-[(2R,3R)-2-[[benzenesulfonyl(methyl)amino]methyl]-5-[(2R)-1-hydroxypropan-2-yl]-3-methyl-6-oxo-3,4-dihydro-2H-1,5-benzoxazocin-8-yl]-4-fluorobenzenesulfonamide	605.7	Inactive	-8.9
660	PUBCHEM_CID_44483384	[H]OC([H])([H])[C@]([H])(N1C(=O)c2c([H])c(N([H])C(=O)N([H])c3c([H])c([H])c([H])c4c([H])c([H])c([H])c([H])c34)c([H])c([H])c2O[C@@]([H])(C([H])([H])N(C([H])([H])[H])S(=O)(=O)c2nc([H])n(c2[H])C([H])([H])[H])[C@]([H])(C([H])([H])[H])C1([H])[H])C([H])([H])[H]	1-[(2R,3R)-5-[(2R)-1-hydroxypropan-2-yl]-3-methyl-2-[[methyl-(1-methylimidazol-4-yl)sulfonylamino]methyl]-6-oxo-3,4-dihydro-2H-1,5-benzoxazocin-8-yl]-3-naphthalen-1-ylurea	620.73	Inactive	-7.8
661	PUBCHEM_CID_44483385	[H]OC([H])([H])[C@]([H])(N1C(=O)c2c([H])c(N([H])C(=O)C([H])([H])c3c([H])n(c4c([H])c([H])c([H])c([H])c34)C([H])([H])[H])c([H])c([H])c2O[C@@]([H])(C([H])([H])N(C([H])([H])[H])S(=O)(=O)c2c([H])c([H])c([H])c([H])c2[H])[C@]([H])(C([H])([H])[H])C1([H])[H])C([H])([H])[H]	N-[(2R,3R)-2-[[benzenesulfonyl(methyl)amino]methyl]-5-[(2R)-1-hydroxypropan-2-yl]-3-methyl-6-oxo-3,4-dihydro-2H-1,5-benzoxazocin-8-yl]-2-(1-methylindol-3-yl)acetamide	618.75	Inactive	-8.4
662	PUBCHEM_CID_44483386	[H]OC([H])([H])[C@]([H])(N1C(=O)c2c([H])c(N([H])S(=O)(=O)c3c([H])c([H])c(Cl)c([H])c3[H])c([H])c([H])c2O[C@@]([H])(C([H])([H])N(C([H])([H])[H])S(=O)(=O)c2c([H])c([H])c(OC([H])([H])[H])c([H])c2[H])[C@]([H])(C([H])([H])[H])C1([H])[H])C([H])([H])[H]	N-[[(2R,3R)-8-[(4-chlorophenyl)sulfonylamino]-5-[(2R)-1-hydroxypropan-2-yl]-3-methyl-6-oxo-3,4-dihydro-2H-1,5-benzoxazocin-2-yl]methyl]-4-methoxy-N-methylbenzenesulfonamide	652.17	Inactive	-8.9
663	PUBCHEM_CID_44483387	[H]OC([H])([H])[C@]([H])(N1C(=O)c2c([H])c(N([H])C(=O)C([H])([H])c3c([H])n(c4c([H])c([H])c([H])c([H])c34)C([H])([H])[H])c([H])c([H])c2O[C@@]([H])(C([H])([H])N(C([H])([H])[H])C([H])([H])c2c([H])c([H])c(c([H])c2[H])C(F)(F)F)[C@]([H])(C([H])([H])[H])C1([H])[H])C([H])([H])[H]	N-[(2R,3R)-5-[(2R)-1-hydroxypropan-2-yl]-3-methyl-2-[[methyl-[[4-(trifluoromethyl)phenyl]methyl]amino]methyl]-6-oxo-3,4-dihydro-2H-1,5-benzoxazocin-8-yl]-2-(1-methylindol-3-yl)acetamide	636.716	Inactive	-9
664	PUBCHEM_CID_44483388	[H]OC([H])([H])[C@]([H])(N1C(=O)c2c([H])c(N([H])C(=O)C([H])([H])C([H])([H])N3C([H])([H])C([H])([H])OC([H])([H])C3([H])[H])c([H])c([H])c2O[C@@]([H])(C([H])([H])N(C([H])([H])[H])S(=O)(=O)c2nc([H])n(c2[H])C([H])([H])[H])[C@]([H])(C([H])([H])[H])C1([H])[H])C([H])([H])[H]	N-[(2R,3R)-5-[(2R)-1-hydroxypropan-2-yl]-3-methyl-2-[[methyl-(1-methylimidazol-4-yl)sulfonylamino]methyl]-6-oxo-3,4-dihydro-2H-1,5-benzoxazocin-8-yl]-3-morpholin-4-ylpropanamide	592.71	Inactive	-8.7
665	PUBCHEM_CID_44483389	[H]OC([H])([H])[C@]([H])(N1C(=O)c2c([H])c(N([H])C(=O)C3([H])C([H])([H])C([H])([H])C([H])([H])C([H])([H])C3([H])[H])c([H])c([H])c2O[C@@]([H])(C([H])([H])N(C(=O)N([H])c2c([H])c([H])c3OC([H])([H])Oc3c2[H])C([H])([H])[H])[C@]([H])(C([H])([H])[H])C1([H])[H])C([H])([H])[H]	N-[(2R,3R)-2-[[1,3-benzodioxol-5-ylcarbamoyl(methyl)amino]methyl]-5-[(2R)-1-hydroxypropan-2-yl]-3-methyl-6-oxo-3,4-dihydro-2H-1,5-benzoxazocin-8-yl]cyclohexanecarboxamide	580.682	Inactive	-11.3
666	PUBCHEM_CID_44483390	[H]OC([H])([H])[C@]([H])(N1C(=O)c2c([H])c(N([H])S(=O)(=O)c3c([H])c([H])c(OC([H])([H])[H])c([H])c3[H])c([H])c([H])c2O[C@@]([H])(C([H])([H])N(C(=O)N([H])C2([H])C([H])([H])C([H])([H])C([H])([H])C([H])([H])C2([H])[H])C([H])([H])[H])[C@]([H])(C([H])([H])[H])C1([H])[H])C([H])([H])[H]	3-cyclohexyl-1-[[(2R,3R)-5-[(2R)-1-hydroxypropan-2-yl]-8-[(4-methoxyphenyl)sulfonylamino]-3-methyl-6-oxo-3,4-dihydro-2H-1,5-benzoxazocin-2-yl]methyl]-1-methylurea	602.75	Inactive	-9.3
667	PUBCHEM_CID_44483391	[H]OC([H])([H])[C@]([H])(N1C(=O)c2c([H])c(N([H])S(=O)(=O)c3sc([H])c([H])c3[H])c([H])c([H])c2O[C@@]([H])(C([H])([H])N(C([H])([H])[H])S(=O)(=O)c2c([H])c([H])c(OC([H])([H])[H])c([H])c2[H])[C@]([H])(C([H])([H])[H])C1([H])[H])C([H])([H])[H]	N-[(2R,3R)-5-[(2R)-1-hydroxypropan-2-yl]-2-[[(4-methoxyphenyl)sulfonyl-methylamino]methyl]-3-methyl-6-oxo-3,4-dihydro-2H-1,5-benzoxazocin-8-yl]thiophene-2-sulfonamide	623.75	Inactive	-7.6
668	PUBCHEM_CID_44483392	[H]OC([H])([H])[C@]([H])(N1C(=O)c2c([H])c(N([H])S(=O)(=O)c3sc([H])c([H])c3[H])c([H])c([H])c2O[C@@]([H])(C([H])([H])N(C(=O)N([H])C([H])(C([H])([H])[H])C([H])([H])[H])C([H])([H])[H])[C@]([H])(C([H])([H])[H])C1([H])[H])C([H])([H])[H]	1-[[(2R,3R)-5-[(2R)-1-hydroxypropan-2-yl]-3-methyl-6-oxo-8-(thiophen-2-ylsulfonylamino)-3,4-dihydro-2H-1,5-benzoxazocin-2-yl]methyl]-1-methyl-3-propan-2-ylurea	538.68	Inactive	-7.8
669	PUBCHEM_CID_44483393	[H]OC([H])([H])[C@]([H])(N1C(=O)c2c([H])c(N([H])C(=O)C([H])([H])c3c([H])n(c4c([H])c([H])c([H])c([H])c34)C([H])([H])[H])c([H])c([H])c2O[C@@]([H])(C([H])([H])N(C([H])([H])[H])C([H])([H])c2c([H])c([H])c3OC([H])([H])Oc3c2[H])[C@]([H])(C([H])([H])[H])C1([H])[H])C([H])([H])[H]	N-[(2R,3R)-2-[[1,3-benzodioxol-5-ylmethyl(methyl)amino]methyl]-5-[(2R)-1-hydroxypropan-2-yl]-3-methyl-6-oxo-3,4-dihydro-2H-1,5-benzoxazocin-8-yl]-2-(1-methylindol-3-yl)acetamide	612.727	Inactive	-9.4
670	PUBCHEM_CID_44483394	[H]OC([H])([H])[C@]([H])(N1C(=O)c2c([H])c(N([H])S(=O)(=O)c3sc([H])c([H])c3[H])c([H])c([H])c2O[C@@]([H])(C([H])([H])N(C([H])([H])[H])C([H])([H])c2c([H])c([H])c(Cl)c(Cl)c2[H])[C@]([H])(C([H])([H])[H])C1([H])[H])C([H])([H])[H]	N-[(2R,3R)-2-[[(3,4-dichlorophenyl)methyl-methylamino]methyl]-5-[(2R)-1-hydroxypropan-2-yl]-3-methyl-6-oxo-3,4-dihydro-2H-1,5-benzoxazocin-8-yl]thiophene-2-sulfonamide	612.58	Inactive	-8.2
671	PUBCHEM_CID_44483395	[H]OC([H])([H])[C@]([H])(N1C(=O)c2c([H])c(N([H])C(=O)N([H])c3c([H])c([H])c(OC([H])([H])[H])c([H])c3[H])c([H])c([H])c2O[C@@]([H])(C([H])([H])N(C([H])([H])[H])C([H])([H])c2c([H])c([H])c(Cl)c(Cl)c2[H])[C@]([H])(C([H])([H])[H])C1([H])[H])C([H])([H])[H]	1-[(2R,3R)-2-[[(3,4-dichlorophenyl)methyl-methylamino]methyl]-5-[(2R)-1-hydroxypropan-2-yl]-3-methyl-6-oxo-3,4-dihydro-2H-1,5-benzoxazocin-8-yl]-3-(4-methoxyphenyl)urea	615.55	Inactive	-10.7
672	PUBCHEM_CID_44483396	[H]OC([H])([H])[C@]([H])(N1C(=O)c2c([H])c(N([H])C(=O)N([H])c3c([H])c([H])c(F)c([H])c3[H])c([H])c([H])c2O[C@@]([H])(C([H])([H])N(C([H])([H])[H])C([H])([H])c2c([H])c([H])c3OC([H])([H])Oc3c2[H])[C@]([H])(C([H])([H])[H])C1([H])[H])C([H])([H])[H]	1-[(2R,3R)-2-[[1,3-benzodioxol-5-ylmethyl(methyl)amino]methyl]-5-[(2R)-1-hydroxypropan-2-yl]-3-methyl-6-oxo-3,4-dihydro-2H-1,5-benzoxazocin-8-yl]-3-(4-fluorophenyl)urea	578.641	Inactive	-11
673	PUBCHEM_CID_44483397	[H]OC(=O)c1c([H])c([H])c(c([H])c1[H])C([H])([H])N(C([H])([H])[H])C([H])([H])[C@]1([H])Oc2c([H])c([H])c(N([H])S(=O)(=O)c3c([H])c([H])c(OC([H])([H])[H])c([H])c3[H])c([H])c2C(=O)N(C([H])([H])[C@@]1([H])C([H])([H])[H])[C@]([H])(C([H])([H])[H])C([H])([H])O[H]	4-[[[(2R,3R)-5-[(2R)-1-hydroxypropan-2-yl]-8-[(4-methoxyphenyl)sulfonylamino]-3-methyl-6-oxo-3,4-dihydro-2H-1,5-benzoxazocin-2-yl]methyl-methylamino]methyl]benzoic acid	611.71	Inactive	-9
674	PUBCHEM_CID_44483398	[H]OC([H])([H])[C@]([H])(N1C(=O)c2c([H])c(N([H])S(=O)(=O)c3c([H])c([H])c(Cl)c([H])c3[H])c([H])c([H])c2O[C@@]([H])(C([H])([H])N(C([H])([H])[H])S(=O)(=O)c2c([H])c([H])c(F)c([H])c2[H])[C@]([H])(C([H])([H])[H])C1([H])[H])C([H])([H])[H]	N-[[(2R,3R)-8-[(4-chlorophenyl)sulfonylamino]-5-[(2R)-1-hydroxypropan-2-yl]-3-methyl-6-oxo-3,4-dihydro-2H-1,5-benzoxazocin-2-yl]methyl]-4-fluoro-N-methylbenzenesulfonamide	640.14	Inactive	-8.9
675	PUBCHEM_CID_44483399	[H]OC([H])([H])[C@]([H])(N1C(=O)c2c([H])c(N([H])S(=O)(=O)c3c([H])c([H])c(F)c([H])c3[H])c([H])c([H])c2O[C@@]([H])(C([H])([H])N(C([H])([H])[H])S(=O)(=O)c2c([H])c([H])c(OC([H])([H])[H])c([H])c2[H])[C@]([H])(C([H])([H])[H])C1([H])[H])C([H])([H])[H]	N-[[(2R,3R)-8-[(4-fluorophenyl)sulfonylamino]-5-[(2R)-1-hydroxypropan-2-yl]-3-methyl-6-oxo-3,4-dihydro-2H-1,5-benzoxazocin-2-yl]methyl]-4-methoxy-N-methylbenzenesulfonamide	635.72	Inactive	-8.9
676	PUBCHEM_CID_44483400	[H]OC([H])([H])[C@]([H])(N1C(=O)c2c([H])c(N([H])S(=O)(=O)c3c([H])c([H])c(c([H])c3[H])C([H])([H])[H])c([H])c([H])c2O[C@@]([H])(C([H])([H])N(C(=O)N([H])c2c([H])c([H])c(F)c([H])c2[H])C([H])([H])[H])[C@]([H])(C([H])([H])[H])C1([H])[H])C([H])([H])[H]	3-(4-fluorophenyl)-1-[[(2R,3R)-5-[(2R)-1-hydroxypropan-2-yl]-3-methyl-8-[(4-methylphenyl)sulfonylamino]-6-oxo-3,4-dihydro-2H-1,5-benzoxazocin-2-yl]methyl]-1-methylurea	598.69	Inactive	-9.4
677	PUBCHEM_CID_44483401	[H]OC([H])([H])[C@]([H])(N1C(=O)c2c([H])c(N([H])S(=O)(=O)c3nc([H])n(c3[H])C([H])([H])[H])c([H])c([H])c2O[C@@]([H])(C([H])([H])N(C([H])([H])[H])S(=O)(=O)c2c([H])c([H])c(F)c([H])c2[H])[C@]([H])(C([H])([H])[H])C1([H])[H])C([H])([H])[H]	N-[(2R,3R)-2-[[(4-fluorophenyl)sulfonyl-methylamino]methyl]-5-[(2R)-1-hydroxypropan-2-yl]-3-methyl-6-oxo-3,4-dihydro-2H-1,5-benzoxazocin-8-yl]-1-methylimidazole-4-sulfonamide	609.69	Inactive	-8
678	PUBCHEM_CID_44483402	[H]OC([H])([H])[C@]([H])(N1C(=O)c2c([H])c(N([H])S(=O)(=O)c3c([H])c([H])c(Cl)c([H])c3[H])c([H])c([H])c2O[C@@]([H])(C([H])([H])N(C([H])([H])[H])C([H])([H])c2c([H])c([H])c(Cl)c(Cl)c2[H])[C@]([H])(C([H])([H])[H])C1([H])[H])C([H])([H])[H]	4-chloro-N-[(2R,3R)-2-[[(3,4-dichlorophenyl)methyl-methylamino]methyl]-5-[(2R)-1-hydroxypropan-2-yl]-3-methyl-6-oxo-3,4-dihydro-2H-1,5-benzoxazocin-8-yl]benzenesulfonamide	641	Inactive	-9
679	PUBCHEM_CID_44483403	[H]OC([H])([H])[C@]([H])(N1C(=O)c2c([H])c(N([H])C(=O)N([H])c3c([H])c([H])c([H])c4c([H])c([H])c([H])c([H])c34)c([H])c([H])c2O[C@@]([H])(C([H])([H])N(C([H])([H])[H])C([H])([H])C2([H])C([H])([H])C([H])([H])C([H])([H])C([H])([H])C2([H])[H])[C@]([H])(C([H])([H])[H])C1([H])[H])C([H])([H])[H]	1-[(2R,3R)-2-[[cyclohexylmethyl(methyl)amino]methyl]-5-[(2R)-1-hydroxypropan-2-yl]-3-methyl-6-oxo-3,4-dihydro-2H-1,5-benzoxazocin-8-yl]-3-naphthalen-1-ylurea	572.75	Inactive	-8
680	PUBCHEM_CID_44483404	[H]OC([H])([H])[C@]([H])(N1C(=O)c2c([H])c(N([H])S(=O)(=O)c3c(noc3C([H])([H])[H])C([H])([H])[H])c([H])c([H])c2O[C@@]([H])(C([H])([H])N(C([H])([H])[H])C([H])([H])c2c([H])c([H])c(c([H])c2[H])C(F)(F)F)[C@]([H])(C([H])([H])[H])C1([H])[H])C([H])([H])[H]	N-[(2R,3R)-5-[(2R)-1-hydroxypropan-2-yl]-3-methyl-2-[[methyl-[[4-(trifluoromethyl)phenyl]methyl]amino]methyl]-6-oxo-3,4-dihydro-2H-1,5-benzoxazocin-8-yl]-3,5-dimethyl-1,2-oxazole-4-sulfonamide	624.68	Inactive	-9.4
681	PUBCHEM_CID_44202039	[H]OC([H])([H])[C@]([H])(N1C(=O)c2c([H])c(N([H])C(=O)N([H])c3c([H])c([H])c([H])c4c([H])c([H])c([H])c([H])c34)c([H])c([H])c2O[C@@]([H])(C([H])([H])N(C([H])([H])[H])C([H])([H])c2c([H])c([H])c(c([H])c2[H])C(F)(F)F)[C@]([H])(C([H])([H])[H])C1([H])[H])C([H])([H])[H]	1-[(2R,3R)-5-[(2R)-1-hydroxypropan-2-yl]-3-methyl-2-[[methyl-[[4-(trifluoromethyl)phenyl]methyl]amino]methyl]-6-oxo-3,4-dihydro-2H-1,5-benzoxazocin-8-yl]-3-naphthalen-1-ylurea	634.7	Inactive	-9
682	PUBCHEM_CID_44483405	[H]OC([H])([H])[C@]([H])(N1C(=O)c2c([H])c(N([H])S(=O)(=O)c3c([H])c([H])c(F)c([H])c3[H])c([H])c([H])c2O[C@@]([H])(C([H])([H])N(C([H])([H])[H])C([H])([H])c2c([H])c([H])c(c([H])c2[H])-c2c([H])c([H])c([H])c([H])c2[H])[C@]([H])(C([H])([H])[H])C1([H])[H])C([H])([H])[H]	4-fluoro-N-[(2R,3R)-5-[(2R)-1-hydroxypropan-2-yl]-3-methyl-2-[[methyl-[(4-phenylphenyl)methyl]amino]methyl]-6-oxo-3,4-dihydro-2H-1,5-benzoxazocin-8-yl]benzenesulfonamide	631.76	Inactive	-10.3
683	PUBCHEM_CID_44483406	[H]OC([H])([H])[C@]([H])(N1C(=O)c2c([H])c(N([H])C(=O)C([H])([H])c3c([H])n(c4c([H])c([H])c([H])c([H])c34)C([H])([H])[H])c([H])c([H])c2O[C@@]([H])(C([H])([H])N(C([H])([H])[H])S(=O)(=O)c2c([H])c([H])c(Cl)c([H])c2[H])[C@]([H])(C([H])([H])[H])C1([H])[H])C([H])([H])[H]	N-[(2R,3R)-2-[[(4-chlorophenyl)sulfonyl-methylamino]methyl]-5-[(2R)-1-hydroxypropan-2-yl]-3-methyl-6-oxo-3,4-dihydro-2H-1,5-benzoxazocin-8-yl]-2-(1-methylindol-3-yl)acetamide	653.19	Inactive	-8.9
684	PUBCHEM_CID_44483407	[H]OC([H])([H])[C@]([H])(N1C(=O)c2c([H])c(N([H])C(=O)N([H])C3([H])C([H])([H])C([H])([H])C([H])([H])C([H])([H])C3([H])[H])c([H])c([H])c2O[C@@]([H])(C([H])([H])N(C([H])([H])[H])C([H])([H])c2c([H])c([H])c(Oc3c([H])c([H])c([H])c([H])c3[H])c([H])c2[H])[C@]([H])(C([H])([H])[H])C1([H])[H])C([H])([H])[H]	1-cyclohexyl-3-[(2R,3R)-5-[(2R)-1-hydroxypropan-2-yl]-3-methyl-2-[[methyl-[(4-phenoxyphenyl)methyl]amino]methyl]-6-oxo-3,4-dihydro-2H-1,5-benzoxazocin-8-yl]urea	614.787	Inactive	-8
685	PUBCHEM_CID_44483408	[H]OC([H])([H])[C@]([H])(N1C(=O)c2c([H])c(N([H])S(=O)(=O)c3c([H])c([H])c(OC([H])([H])[H])c([H])c3[H])c([H])c([H])c2O[C@@]([H])(C([H])([H])N(C(=O)N([H])c2c([H])c([H])c3OC([H])([H])Oc3c2[H])C([H])([H])[H])[C@]([H])(C([H])([H])[H])C1([H])[H])C([H])([H])[H]	3-(1,3-benzodioxol-5-yl)-1-[[(2R,3R)-5-[(2R)-1-hydroxypropan-2-yl]-8-[(4-methoxyphenyl)sulfonylamino]-3-methyl-6-oxo-3,4-dihydro-2H-1,5-benzoxazocin-2-yl]methyl]-1-methylurea	640.71	Inactive	-9.6
686	PUBCHEM_CID_44483409	[H]OC([H])([H])[C@]([H])(N1C(=O)c2c([H])c(N([H])C(=O)C([H])([H])n3nnnc3[H])c([H])c([H])c2O[C@@]([H])(C([H])([H])N(C([H])([H])[H])C([H])([H])c2c([H])c([H])c(Oc3c([H])c([H])c([H])c([H])c3[H])c([H])c2[H])[C@]([H])(C([H])([H])[H])C1([H])[H])C([H])([H])[H]	N-[(2R,3R)-5-[(2R)-1-hydroxypropan-2-yl]-3-methyl-2-[[methyl-[(4-phenoxyphenyl)methyl]amino]methyl]-6-oxo-3,4-dihydro-2H-1,5-benzoxazocin-8-yl]-2-(tetrazol-1-yl)acetamide	599.692	Inactive	-10.3
687	PUBCHEM_CID_44483410	[H]OC([H])([H])[C@]([H])(N1C(=O)c2c([H])c(N([H])S(=O)(=O)c3c([H])c([H])c(OC([H])([H])[H])c([H])c3[H])c([H])c([H])c2O[C@@]([H])(C([H])([H])N(C([H])([H])[H])C([H])([H])c2c([H])c([H])c(c([H])c2[H])C(F)(F)F)[C@]([H])(C([H])([H])[H])C1([H])[H])C([H])([H])[H]	N-[(2R,3R)-5-[(2R)-1-hydroxypropan-2-yl]-3-methyl-2-[[methyl-[[4-(trifluoromethyl)phenyl]methyl]amino]methyl]-6-oxo-3,4-dihydro-2H-1,5-benzoxazocin-8-yl]-4-methoxybenzenesulfonamide	635.7	Inactive	-9.1
688	PUBCHEM_CID_44483411	[H]OC([H])([H])[C@]([H])(N1C(=O)c2c([H])c(N([H])S(=O)(=O)c3nc([H])n(c3[H])C([H])([H])[H])c([H])c([H])c2O[C@@]([H])(C([H])([H])N(C([H])([H])[H])C([H])([H])c2c([H])c([H])c(Oc3c([H])c([H])c([H])c([H])c3[H])c([H])c2[H])[C@]([H])(C([H])([H])[H])C1([H])[H])C([H])([H])[H]	N-[(2R,3R)-5-[(2R)-1-hydroxypropan-2-yl]-3-methyl-2-[[methyl-[(4-phenoxyphenyl)methyl]amino]methyl]-6-oxo-3,4-dihydro-2H-1,5-benzoxazocin-8-yl]-1-methylimidazole-4-sulfonamide	633.76	Inactive	-8
689	PUBCHEM_CID_44202907	[H]OC([H])([H])[C@]([H])(N1C(=O)c2c([H])c(N([H])C(=O)C([H])([H])c3c([H])c([H])c([H])c([H])c3[H])c([H])c([H])c2O[C@@]([H])(C([H])([H])N(C([H])([H])[H])C([H])([H])c2c([H])c([H])c(Oc3c([H])c([H])c([H])c([H])c3[H])c([H])c2[H])[C@]([H])(C([H])([H])[H])C1([H])[H])C([H])([H])[H]	N-[(2R,3R)-5-[(2R)-1-hydroxypropan-2-yl]-3-methyl-2-[[methyl-[(4-phenoxyphenyl)methyl]amino]methyl]-6-oxo-3,4-dihydro-2H-1,5-benzoxazocin-8-yl]-2-phenylacetamide	607.751	Inactive	-11.1
690	PUBCHEM_CID_44483412	[H]OC([H])([H])[C@]([H])(N1C(=O)c2c([H])c(N([H])S(=O)(=O)c3nc([H])n(c3[H])C([H])([H])[H])c([H])c([H])c2O[C@@]([H])(C([H])([H])N(C(=O)N([H])c2c([H])c([H])c(F)c([H])c2[H])C([H])([H])[H])[C@]([H])(C([H])([H])[H])C1([H])[H])C([H])([H])[H]	3-(4-fluorophenyl)-1-[[(2R,3R)-5-[(2R)-1-hydroxypropan-2-yl]-3-methyl-8-[(1-methylimidazol-4-yl)sulfonylamino]-6-oxo-3,4-dihydro-2H-1,5-benzoxazocin-2-yl]methyl]-1-methylurea	588.66	Inactive	-8.4
691	PUBCHEM_CID_44483413	[H]OC([H])([H])[C@]([H])(N1C(=O)c2c([H])c(N([H])S(=O)(=O)c3c(noc3C([H])([H])[H])C([H])([H])[H])c([H])c([H])c2O[C@@]([H])(C([H])([H])N(C(=O)N([H])C2([H])C([H])([H])C([H])([H])C([H])([H])C([H])([H])C2([H])[H])C([H])([H])[H])[C@]([H])(C([H])([H])[H])C1([H])[H])C([H])([H])[H]	3-cyclohexyl-1-[[(2R,3R)-8-[(3,5-dimethyl-1,2-oxazol-4-yl)sulfonylamino]-5-[(2R)-1-hydroxypropan-2-yl]-3-methyl-6-oxo-3,4-dihydro-2H-1,5-benzoxazocin-2-yl]methyl]-1-methylurea	591.72	Inactive	-9.7
692	PUBCHEM_CID_44483414	[H]OC([H])([H])[C@]([H])(N1C(=O)c2c([H])c(N([H])C(=O)N([H])c3c(noc3C([H])([H])[H])C([H])([H])[H])c([H])c([H])c2O[C@@]([H])(C([H])([H])N([H])C([H])([H])[H])[C@]([H])(C([H])([H])[H])C1([H])[H])C([H])([H])[H]	1-(3,5-dimethyl-1,2-oxazol-4-yl)-3-[(2R,3R)-5-[(2R)-1-hydroxypropan-2-yl]-3-methyl-2-(methylaminomethyl)-6-oxo-3,4-dihydro-2H-1,5-benzoxazocin-8-yl]urea	445.52	Inactive	-9.3
693	PUBCHEM_CID_44483415	[H]OC([H])([H])[C@]([H])(N1C(=O)c2c([H])c(N([H])C(=O)C([H])([H])C([H])([H])C(F)(F)F)c([H])c([H])c2O[C@@]([H])(C([H])([H])N(C(=O)N([H])c2c([H])c([H])c([H])c3c([H])c([H])c([H])c([H])c23)C([H])([H])[H])[C@]([H])(C([H])([H])[H])C1([H])[H])C([H])([H])[H]	4,4,4-trifluoro-N-[(2R,3R)-5-[(2R)-1-hydroxypropan-2-yl]-3-methyl-2-[[methyl(naphthalen-1-ylcarbamoyl)amino]methyl]-6-oxo-3,4-dihydro-2H-1,5-benzoxazocin-8-yl]butanamide	600.639	Inactive	-10.2
694	PUBCHEM_CID_44483416	[H]OC(=O)c1c([H])c([H])c(c([H])c1[H])C([H])([H])N(C([H])([H])[H])C([H])([H])[C@]1([H])Oc2c([H])c([H])c(N([H])C(=O)N([H])c3c([H])c([H])c([H])c4c([H])c([H])c([H])c([H])c34)c([H])c2C(=O)N(C([H])([H])[C@@]1([H])C([H])([H])[H])[C@]([H])(C([H])([H])[H])C([H])([H])O[H]	4-[[[(2R,3R)-5-[(2R)-1-hydroxypropan-2-yl]-3-methyl-8-(naphthalen-1-ylcarbamoylamino)-6-oxo-3,4-dihydro-2H-1,5-benzoxazocin-2-yl]methyl-methylamino]methyl]benzoic acid	610.711	Inactive	-8.4
695	PUBCHEM_CID_44483417	[H]OC([H])([H])[C@]([H])(N1C(=O)c2c([H])c(N([H])C(=O)C([H])([H])n3nnnc3[H])c([H])c([H])c2O[C@@]([H])(C([H])([H])N(C(=O)N([H])c2c([H])c([H])c(OC([H])([H])[H])c([H])c2[H])C([H])([H])[H])[C@]([H])(C([H])([H])[H])C1([H])[H])C([H])([H])[H]	N-[(2R,3R)-5-[(2R)-1-hydroxypropan-2-yl]-2-[[(4-methoxyphenyl)carbamoyl-methylamino]methyl]-3-methyl-6-oxo-3,4-dihydro-2H-1,5-benzoxazocin-8-yl]-2-(tetrazol-1-yl)acetamide	566.619	Inactive	-9.7
696	PUBCHEM_CID_44483418	[H]OC([H])([H])[C@]([H])(N1C(=O)c2c([H])c(N([H])C(=O)C([H])([H])c3c([H])c([H])c([H])c([H])c3[H])c([H])c([H])c2O[C@@]([H])(C([H])([H])N(C([H])([H])[H])C([H])([H])c2c([H])c([H])c3OC([H])([H])Oc3c2[H])[C@]([H])(C([H])([H])[H])C1([H])[H])C([H])([H])[H]	N-[(2R,3R)-2-[[1,3-benzodioxol-5-ylmethyl(methyl)amino]methyl]-5-[(2R)-1-hydroxypropan-2-yl]-3-methyl-6-oxo-3,4-dihydro-2H-1,5-benzoxazocin-8-yl]-2-phenylacetamide	559.663	Inactive	-10
697	PUBCHEM_CID_44483419	[H]OC([H])([H])[C@]([H])(N1C(=O)c2c([H])c(N([H])C(=O)C([H])([H])c3c([H])n(c4c([H])c([H])c([H])c([H])c34)C([H])([H])[H])c([H])c([H])c2O[C@@]([H])(C([H])([H])N(C(=O)N([H])c2c(noc2C([H])([H])[H])C([H])([H])[H])C([H])([H])[H])[C@]([H])(C([H])([H])[H])C1([H])[H])C([H])([H])[H]	N-[(2R,3R)-2-[[(3,5-dimethyl-1,2-oxazol-4-yl)carbamoyl-methylamino]methyl]-5-[(2R)-1-hydroxypropan-2-yl]-3-methyl-6-oxo-3,4-dihydro-2H-1,5-benzoxazocin-8-yl]-2-(1-methylindol-3-yl)acetamide	616.719	Inactive	-8.8
698	PUBCHEM_CID_44483420	[H]OC([H])([H])[C@]([H])(N1C(=O)c2c([H])c(N([H])S(=O)(=O)c3c([H])c([H])c(OC([H])([H])[H])c([H])c3[H])c([H])c([H])c2O[C@@]([H])(C([H])([H])N(C([H])([H])[H])C([H])([H])[H])[C@]([H])(C([H])([H])[H])C1([H])[H])C([H])([H])[H]	N-[(2R,3R)-2-[(dimethylamino)methyl]-5-[(2R)-1-hydroxypropan-2-yl]-3-methyl-6-oxo-3,4-dihydro-2H-1,5-benzoxazocin-8-yl]-4-methoxybenzenesulfonamide	491.6	Inactive	-9
699	PUBCHEM_CID_44483421	[H]OC([H])([H])[C@]([H])(N1C(=O)c2c([H])c(N([H])S(=O)(=O)c3c([H])c([H])c(Cl)c([H])c3[H])c([H])c([H])c2O[C@@]([H])(C([H])([H])N(C(=O)N([H])c2c([H])c([H])c(c([H])c2[H])C(F)(F)F)C([H])([H])[H])[C@]([H])(C([H])([H])[H])C1([H])[H])C([H])([H])[H]	1-[[(2R,3R)-8-[(4-chlorophenyl)sulfonylamino]-5-[(2R)-1-hydroxypropan-2-yl]-3-methyl-6-oxo-3,4-dihydro-2H-1,5-benzoxazocin-2-yl]methyl]-1-methyl-3-[4-(trifluoromethyl)phenyl]urea	669.11	Inactive	-9.2
700	PUBCHEM_CID_44483422	[H]OC([H])([H])[C@]([H])(N1C(=O)c2c([H])c(N([H])C(=O)N([H])c3c([H])c([H])c(c([H])c3[H])C(F)(F)F)c([H])c([H])c2O[C@@]([H])(C([H])([H])N(C(=O)N([H])c2c([H])c([H])c([H])c([H])c2[H])C([H])([H])[H])[C@]([H])(C([H])([H])[H])C1([H])[H])C([H])([H])[H]	1-[[(2R,3R)-5-[(2R)-1-hydroxypropan-2-yl]-3-methyl-6-oxo-8-[[4-(trifluoromethyl)phenyl]carbamoylamino]-3,4-dihydro-2H-1,5-benzoxazocin-2-yl]methyl]-1-methyl-3-phenylurea	613.638	Inactive	-11.8
701	PUBCHEM_CID_44483423	[H]OC([H])([H])[C@]([H])(N1C(=O)c2c([H])c(N([H])C(=O)C([H])([H])c3c([H])c([H])c([H])c([H])c3[H])c([H])c([H])c2O[C@@]([H])(C([H])([H])N(C([H])([H])[H])S(=O)(=O)c2c([H])c([H])c([H])c([H])c2[H])[C@]([H])(C([H])([H])[H])C1([H])[H])C([H])([H])[H]	N-[(2R,3R)-2-[[benzenesulfonyl(methyl)amino]methyl]-5-[(2R)-1-hydroxypropan-2-yl]-3-methyl-6-oxo-3,4-dihydro-2H-1,5-benzoxazocin-8-yl]-2-phenylacetamide	565.69	Inactive	-8.4
702	PUBCHEM_CID_44483424	[H]OC([H])([H])[C@]([H])(N1C(=O)c2c([H])c(N([H])S(=O)(=O)c3c([H])c([H])c(Cl)c([H])c3[H])c([H])c([H])c2O[C@@]([H])(C([H])([H])N(C([H])([H])[H])S(=O)(=O)c2c([H])c([H])c(c([H])c2[H])C([H])([H])[H])[C@]([H])(C([H])([H])[H])C1([H])[H])C([H])([H])[H]	N-[[(2R,3R)-8-[(4-chlorophenyl)sulfonylamino]-5-[(2R)-1-hydroxypropan-2-yl]-3-methyl-6-oxo-3,4-dihydro-2H-1,5-benzoxazocin-2-yl]methyl]-N,4-dimethylbenzenesulfonamide	636.18	Inactive	-9.2
703	PUBCHEM_CID_44483425	[H]OC([H])([H])[C@]([H])(N1C(=O)c2c([H])c(N([H])C(=O)N([H])c3c([H])c([H])c4OC([H])([H])Oc4c3[H])c([H])c([H])c2O[C@@]([H])(C([H])([H])N(C(=O)N([H])C2([H])C([H])([H])C([H])([H])C([H])([H])C([H])([H])C2([H])[H])C([H])([H])[H])[C@]([H])(C([H])([H])[H])C1([H])[H])C([H])([H])[H]	1-[[(2R,3R)-8-(1,3-benzodioxol-5-ylcarbamoylamino)-5-[(2R)-1-hydroxypropan-2-yl]-3-methyl-6-oxo-3,4-dihydro-2H-1,5-benzoxazocin-2-yl]methyl]-3-cyclohexyl-1-methylurea	595.697	Inactive	-8.6
704	PUBCHEM_CID_44483426	[H]OC([H])([H])[C@]([H])(N1C(=O)c2c([H])c(N([H])C(=O)N([H])c3c([H])c([H])c(c([H])c3[H])C(F)(F)F)c([H])c([H])c2O[C@@]([H])(C([H])([H])N(C([H])([H])[H])C([H])([H])[H])[C@]([H])(C([H])([H])[H])C1([H])[H])C([H])([H])[H]	1-[(2R,3R)-2-[(dimethylamino)methyl]-5-[(2R)-1-hydroxypropan-2-yl]-3-methyl-6-oxo-3,4-dihydro-2H-1,5-benzoxazocin-8-yl]-3-[4-(trifluoromethyl)phenyl]urea	508.542	Inactive	-11.2
705	PUBCHEM_CID_44483427	[H]OC([H])([H])[C@]([H])(N1C(=O)c2c([H])c(N([H])C(=O)N([H])C([H])(C([H])([H])[H])C([H])([H])[H])c([H])c([H])c2O[C@@]([H])(C([H])([H])N(C([H])([H])[H])S(=O)(=O)c2sc([H])c([H])c2[H])[C@]([H])(C([H])([H])[H])C1([H])[H])C([H])([H])[H]	1-[(2R,3R)-5-[(2R)-1-hydroxypropan-2-yl]-3-methyl-2-[[methyl(thiophen-2-ylsulfonyl)amino]methyl]-6-oxo-3,4-dihydro-2H-1,5-benzoxazocin-8-yl]-3-propan-2-ylurea	538.68	Inactive	-9.2
706	PUBCHEM_CID_44483428	[H]OC([H])([H])[C@]([H])(N1C(=O)c2c([H])c(N([H])S(=O)(=O)c3c([H])c([H])c([H])c([H])c3[H])c([H])c([H])c2O[C@@]([H])(C([H])([H])N(C([H])([H])[H])S(=O)(=O)c2sc([H])c([H])c2[H])[C@]([H])(C([H])([H])[H])C1([H])[H])C([H])([H])[H]	N-[[(2R,3R)-8-(benzenesulfonamido)-5-[(2R)-1-hydroxypropan-2-yl]-3-methyl-6-oxo-3,4-dihydro-2H-1,5-benzoxazocin-2-yl]methyl]-N-methylthiophene-2-sulfonamide	593.73	Inactive	-8.7
707	PUBCHEM_CID_44483429	[H]OC([H])([H])[C@]([H])(N1C(=O)c2c([H])c(N([H])C(=O)C([H])([H])n3nnnc3[H])c([H])c([H])c2O[C@@]([H])(C([H])([H])N(C([H])([H])[H])S(=O)(=O)c2c([H])c([H])c([H])c([H])c2[H])[C@]([H])(C([H])([H])[H])C1([H])[H])C([H])([H])[H]	N-[(2R,3R)-2-[[benzenesulfonyl(methyl)amino]methyl]-5-[(2R)-1-hydroxypropan-2-yl]-3-methyl-6-oxo-3,4-dihydro-2H-1,5-benzoxazocin-8-yl]-2-(tetrazol-1-yl)acetamide	557.63	Inactive	-8
708	PUBCHEM_CID_44483430	[H]OC([H])([H])[C@]([H])(N1C(=O)c2c([H])c(N([H])C(=O)C3([H])C([H])([H])C([H])([H])C([H])([H])C([H])([H])C3([H])[H])c([H])c([H])c2O[C@@]([H])(C([H])([H])N(C([H])([H])[H])S(=O)(=O)c2sc([H])c([H])c2[H])[C@]([H])(C([H])([H])[H])C1([H])[H])C([H])([H])[H]	N-[(2R,3R)-5-[(2R)-1-hydroxypropan-2-yl]-3-methyl-2-[[methyl(thiophen-2-ylsulfonyl)amino]methyl]-6-oxo-3,4-dihydro-2H-1,5-benzoxazocin-8-yl]cyclohexanecarboxamide	563.73	Inactive	-7.9
709	PUBCHEM_CID_44483431	[H]OC([H])([H])[C@]([H])(N1C(=O)c2c([H])c(N([H])C(=O)c3c([H])c([H])nc([H])c3[H])c([H])c([H])c2O[C@@]([H])(C([H])([H])N(C([H])([H])[H])C([H])([H])c2c([H])c([H])c3OC([H])([H])Oc3c2[H])[C@]([H])(C([H])([H])[H])C1([H])[H])C([H])([H])[H]	N-[(2R,3R)-2-[[1,3-benzodioxol-5-ylmethyl(methyl)amino]methyl]-5-[(2R)-1-hydroxypropan-2-yl]-3-methyl-6-oxo-3,4-dihydro-2H-1,5-benzoxazocin-8-yl]pyridine-4-carboxamide	546.624	Inactive	-10.3
710	PUBCHEM_CID_44202939	[H]OC([H])([H])[C@]([H])(N1C(=O)c2c([H])c(N([H])C(=O)N([H])c3c([H])c([H])c(c([H])c3[H])C(F)(F)F)c([H])c([H])c2O[C@@]([H])(C([H])([H])N(C([H])([H])[H])S(=O)(=O)c2sc([H])c([H])c2[H])[C@]([H])(C([H])([H])[H])C1([H])[H])C([H])([H])[H]	1-[(2R,3R)-5-[(2R)-1-hydroxypropan-2-yl]-3-methyl-2-[[methyl(thiophen-2-ylsulfonyl)amino]methyl]-6-oxo-3,4-dihydro-2H-1,5-benzoxazocin-8-yl]-3-[4-(trifluoromethyl)phenyl]urea	640.69	Inactive	-10.9
711	PUBCHEM_CID_44483432	[H]OC([H])([H])[C@]([H])(N1C(=O)c2c([H])c(N([H])S(=O)(=O)c3c([H])c([H])c(Cl)c([H])c3[H])c([H])c([H])c2O[C@@]([H])(C([H])([H])N(C(=O)N([H])c2c([H])c([H])c3OC([H])([H])Oc3c2[H])C([H])([H])[H])[C@]([H])(C([H])([H])[H])C1([H])[H])C([H])([H])[H]	3-(1,3-benzodioxol-5-yl)-1-[[(2R,3R)-8-[(4-chlorophenyl)sulfonylamino]-5-[(2R)-1-hydroxypropan-2-yl]-3-methyl-6-oxo-3,4-dihydro-2H-1,5-benzoxazocin-2-yl]methyl]-1-methylurea	645.12	Inactive	-9.7
712	PUBCHEM_CID_44483433	[H]OC([H])([H])[C@]([H])(N1C(=O)c2c([H])c(N([H])C(=O)N([H])c3c([H])c([H])c(OC([H])([H])[H])c([H])c3[H])c([H])c([H])c2O[C@@]([H])(C([H])([H])N(C([H])([H])[H])S(=O)(=O)c2sc([H])c([H])c2[H])[C@]([H])(C([H])([H])[H])C1([H])[H])C([H])([H])[H]	1-[(2R,3R)-5-[(2R)-1-hydroxypropan-2-yl]-3-methyl-2-[[methyl(thiophen-2-ylsulfonyl)amino]methyl]-6-oxo-3,4-dihydro-2H-1,5-benzoxazocin-8-yl]-3-(4-methoxyphenyl)urea	602.72	Inactive	-10.2
713	PUBCHEM_CID_44483434	[H]OC([H])([H])[C@@]([H])(N1C(=O)c2c([H])c(N([H])C(=O)C3([H])C([H])([H])C([H])([H])C([H])([H])C([H])([H])C3([H])[H])c([H])c([H])c2O[C@]([H])(C([H])([H])N(C(=O)N([H])C2([H])C([H])([H])C([H])([H])C([H])([H])C([H])([H])C2([H])[H])C([H])([H])[H])[C@@]([H])(C([H])([H])[H])C1([H])[H])C([H])([H])[H]	N-[(2S,3S)-2-[[cyclohexylcarbamoyl(methyl)amino]methyl]-5-[(2S)-1-hydroxypropan-2-yl]-3-methyl-6-oxo-3,4-dihydro-2H-1,5-benzoxazocin-8-yl]cyclohexanecarboxamide	542.721	Inactive	-10.7
714	PUBCHEM_CID_44483435	[H]OC([H])([H])[C@@]([H])(N1C(=O)c2c([H])c(N([H])C(=O)N([H])c3c(noc3C([H])([H])[H])C([H])([H])[H])c([H])c([H])c2O[C@]([H])(C([H])([H])N(C([H])([H])[H])C([H])([H])c2c([H])c([H])nc([H])c2[H])[C@@]([H])(C([H])([H])[H])C1([H])[H])C([H])([H])[H]	1-(3,5-dimethyl-1,2-oxazol-4-yl)-3-[(2S,3S)-5-[(2S)-1-hydroxypropan-2-yl]-3-methyl-2-[[methyl(pyridin-4-ylmethyl)amino]methyl]-6-oxo-3,4-dihydro-2H-1,5-benzoxazocin-8-yl]urea	536.633	Inactive	-9.1
715	PUBCHEM_CID_44483436	[H]OC([H])([H])[C@@]([H])(N1C(=O)c2c([H])c(N([H])C(=O)C3([H])C([H])([H])C3([H])[H])c([H])c([H])c2O[C@]([H])(C([H])([H])N(C([H])([H])[H])C([H])([H])[H])[C@@]([H])(C([H])([H])[H])C1([H])[H])C([H])([H])[H]	N-[(2S,3S)-2-[(dimethylamino)methyl]-5-[(2S)-1-hydroxypropan-2-yl]-3-methyl-6-oxo-3,4-dihydro-2H-1,5-benzoxazocin-8-yl]cyclopropanecarboxamide	389.496	Inactive	-7.2
716	PUBCHEM_CID_44483437	[H]OC([H])([H])[C@]([H])(N1C(=O)c2c([H])c(N([H])C(=O)N([H])C3([H])C([H])([H])C([H])([H])C([H])([H])C([H])([H])C3([H])[H])c([H])c([H])c2O[C@@]([H])(C([H])([H])N(C([H])([H])[H])S(=O)(=O)c2sc([H])c([H])c2[H])[C@]([H])(C([H])([H])[H])C1([H])[H])C([H])([H])[H]	1-cyclohexyl-3-[(2R,3R)-5-[(2R)-1-hydroxypropan-2-yl]-3-methyl-2-[[methyl(thiophen-2-ylsulfonyl)amino]methyl]-6-oxo-3,4-dihydro-2H-1,5-benzoxazocin-8-yl]urea	578.74	Inactive	-10.8
717	PUBCHEM_CID_44483438	[H]OC([H])([H])[C@@]([H])(N1C(=O)c2c([H])c(N([H])C(=O)C3([H])C([H])([H])C([H])([H])C([H])([H])C([H])([H])C3([H])[H])c([H])c([H])c2O[C@]([H])(C([H])([H])N(C([H])([H])[H])C([H])([H])c2c([H])c([H])c([H])c([H])c2[H])[C@@]([H])(C([H])([H])[H])C1([H])[H])C([H])([H])[H]	N-[(2S,3S)-2-[[benzyl(methyl)amino]methyl]-5-[(2S)-1-hydroxypropan-2-yl]-3-methyl-6-oxo-3,4-dihydro-2H-1,5-benzoxazocin-8-yl]cyclohexanecarboxamide	507.675	Inactive	-10.5
718	PUBCHEM_CID_44483439	[H]OC([H])([H])[C@@]([H])(N1C(=O)c2c([H])c(N([H])S(=O)(=O)c3c([H])c([H])c([H])c([H])c3[H])c([H])c([H])c2O[C@]([H])(C([H])([H])N(C(=O)N([H])c2c([H])c([H])c(F)c([H])c2[H])C([H])([H])[H])[C@@]([H])(C([H])([H])[H])C1([H])[H])C([H])([H])[H]	1-[[(2S,3S)-8-(benzenesulfonamido)-5-[(2S)-1-hydroxypropan-2-yl]-3-methyl-6-oxo-3,4-dihydro-2H-1,5-benzoxazocin-2-yl]methyl]-3-(4-fluorophenyl)-1-methylurea	584.66	Inactive	-9
719	PUBCHEM_CID_44483440	[H]OC([H])([H])[C@@]([H])(N1C(=O)c2c([H])c(N([H])C(=O)C([H])([H])C([H])([H])C(F)(F)F)c([H])c([H])c2O[C@]([H])(C([H])([H])N(C([H])([H])[H])C([H])([H])C2([H])C([H])([H])C([H])([H])C([H])([H])C([H])([H])C2([H])[H])[C@@]([H])(C([H])([H])[H])C1([H])[H])C([H])([H])[H]	N-[(2S,3S)-2-[[cyclohexylmethyl(methyl)amino]methyl]-5-[(2S)-1-hydroxypropan-2-yl]-3-methyl-6-oxo-3,4-dihydro-2H-1,5-benzoxazocin-8-yl]-4,4,4-trifluorobutanamide	527.629	Inactive	-9.7
720	PUBCHEM_CID_44483441	[H]OC([H])([H])[C@]([H])(N1C(=O)c2c([H])c(N([H])C(=O)C3([H])C([H])([H])C3([H])[H])c([H])c([H])c2O[C@@]([H])(C([H])([H])N(C([H])([H])[H])S(=O)(=O)c2c([H])c([H])c(F)c([H])c2[H])[C@]([H])(C([H])([H])[H])C1([H])[H])C([H])([H])[H]	N-[(2R,3R)-2-[[(4-fluorophenyl)sulfonyl-methylamino]methyl]-5-[(2R)-1-hydroxypropan-2-yl]-3-methyl-6-oxo-3,4-dihydro-2H-1,5-benzoxazocin-8-yl]cyclopropanecarboxamide	533.62	Inactive	-9.4
721	PUBCHEM_CID_44483442	[H]OC([H])([H])[C@]([H])(N1C(=O)c2c([H])c(N([H])S(=O)(=O)c3sc([H])c([H])c3[H])c([H])c([H])c2O[C@@]([H])(C([H])([H])N([H])C([H])([H])[H])[C@]([H])(C([H])([H])[H])C1([H])[H])C([H])([H])[H]	N-[(2R,3R)-5-[(2R)-1-hydroxypropan-2-yl]-3-methyl-2-(methylaminomethyl)-6-oxo-3,4-dihydro-2H-1,5-benzoxazocin-8-yl]thiophene-2-sulfonamide	453.57	Inactive	-7.7
722	PUBCHEM_CID_44483443	[H]OC([H])([H])[C@]([H])(N1C(=O)c2c([H])c(N([H])S(=O)(=O)c3nc([H])n(c3[H])C([H])([H])[H])c([H])c([H])c2O[C@@]([H])(C([H])([H])N(C([H])([H])[H])S(=O)(=O)c2c([H])c([H])c(c([H])c2[H])C([H])([H])[H])[C@]([H])(C([H])([H])[H])C1([H])[H])C([H])([H])[H]	N-[(2R,3R)-5-[(2R)-1-hydroxypropan-2-yl]-3-methyl-2-[[methyl-(4-methylphenyl)sulfonylamino]methyl]-6-oxo-3,4-dihydro-2H-1,5-benzoxazocin-8-yl]-1-methylimidazole-4-sulfonamide	605.73	Inactive	-8.3
723	PUBCHEM_CID_44483444	[H]OC([H])([H])[C@@]([H])(N1C(=O)c2c([H])c(N([H])C(=O)N([H])c3c([H])c([H])c(F)c([H])c3[H])c([H])c([H])c2O[C@]([H])(C([H])([H])N(C([H])([H])[H])S(=O)(=O)c2c([H])c([H])c(F)c([H])c2[H])[C@@]([H])(C([H])([H])[H])C1([H])[H])C([H])([H])[H]	1-(4-fluorophenyl)-3-[(2S,3S)-2-[[(4-fluorophenyl)sulfonyl-methylamino]methyl]-5-[(2S)-1-hydroxypropan-2-yl]-3-methyl-6-oxo-3,4-dihydro-2H-1,5-benzoxazocin-8-yl]urea	602.65	Inactive	-9.9
724	PUBCHEM_CID_44483445	[H]OC([H])([H])[C@@]([H])(N1C(=O)c2c([H])c(N([H])C(=O)N([H])c3c([H])c([H])c(OC([H])([H])[H])c([H])c3[H])c([H])c([H])c2O[C@]([H])(C([H])([H])N(C([H])([H])[H])S(=O)(=O)c2c([H])c([H])c(Cl)c([H])c2[H])[C@@]([H])(C([H])([H])[H])C1([H])[H])C([H])([H])[H]	1-[(2S,3S)-2-[[(4-chlorophenyl)sulfonyl-methylamino]methyl]-5-[(2S)-1-hydroxypropan-2-yl]-3-methyl-6-oxo-3,4-dihydro-2H-1,5-benzoxazocin-8-yl]-3-(4-methoxyphenyl)urea	631.14	Inactive	-9.8
725	PUBCHEM_CID_44483446	[H]OC(=O)c1c([H])c([H])c(c([H])c1[H])C([H])([H])N(C([H])([H])[H])C([H])([H])[C@]1([H])Oc2c([H])c([H])c(N([H])C(=O)N([H])c3c([H])c([H])c(F)c([H])c3[H])c([H])c2C(=O)N(C([H])([H])[C@@]1([H])C([H])([H])[H])[C@]([H])(C([H])([H])[H])C([H])([H])O[H]	4-[[[(2R,3R)-8-[(4-fluorophenyl)carbamoylamino]-5-[(2R)-1-hydroxypropan-2-yl]-3-methyl-6-oxo-3,4-dihydro-2H-1,5-benzoxazocin-2-yl]methyl-methylamino]methyl]benzoic acid	578.641	Inactive	-9.9
726	PUBCHEM_CID_44483447	[H]OC([H])([H])[C@]([H])(N1C(=O)c2c([H])c(N([H])C(=O)C([H])([H])c3c([H])c([H])c([H])c([H])c3[H])c([H])c([H])c2O[C@@]([H])(C([H])([H])N(C([H])([H])[H])S(=O)(=O)c2sc([H])c([H])c2[H])[C@]([H])(C([H])([H])[H])C1([H])[H])C([H])([H])[H]	N-[(2R,3R)-5-[(2R)-1-hydroxypropan-2-yl]-3-methyl-2-[[methyl(thiophen-2-ylsulfonyl)amino]methyl]-6-oxo-3,4-dihydro-2H-1,5-benzoxazocin-8-yl]-2-phenylacetamide	571.71	Inactive	-10.2
727	PUBCHEM_CID_44483448	[H]OC([H])([H])[C@]([H])(N1C(=O)c2c([H])c(N([H])C(=O)N([H])C([H])(C([H])([H])[H])C([H])([H])[H])c([H])c([H])c2O[C@@]([H])(C([H])([H])N([H])C([H])([H])[H])[C@]([H])(C([H])([H])[H])C1([H])[H])C([H])([H])[H]	1-[(2R,3R)-5-[(2R)-1-hydroxypropan-2-yl]-3-methyl-2-(methylaminomethyl)-6-oxo-3,4-dihydro-2H-1,5-benzoxazocin-8-yl]-3-propan-2-ylurea	392.5	Inactive	-7.3
728	PUBCHEM_CID_44483449	[H]OC([H])([H])[C@@]([H])(N1C(=O)c2c([H])c(N([H])C(=O)C([H])([H])C([H])([H])C(F)(F)F)c([H])c([H])c2O[C@]([H])(C([H])([H])N(C([H])([H])[H])C([H])([H])c2c([H])c([H])c(Cl)c(Cl)c2[H])[C@@]([H])(C([H])([H])[H])C1([H])[H])C([H])([H])[H]	N-[(2S,3S)-2-[[(3,4-dichlorophenyl)methyl-methylamino]methyl]-5-[(2S)-1-hydroxypropan-2-yl]-3-methyl-6-oxo-3,4-dihydro-2H-1,5-benzoxazocin-8-yl]-4,4,4-trifluorobutanamide	590.47	Inactive	-7.9
729	PUBCHEM_CID_44483450	[H]OC([H])([H])[C@@]([H])(N1C(=O)c2c([H])c(N([H])C(=O)c3c([H])c([H])nc([H])c3[H])c([H])c([H])c2O[C@]([H])(C([H])([H])N(C(=O)N([H])c2c(noc2C([H])([H])[H])C([H])([H])[H])C([H])([H])[H])[C@@]([H])(C([H])([H])[H])C1([H])[H])C([H])([H])[H]	N-[(2S,3S)-2-[[(3,5-dimethyl-1,2-oxazol-4-yl)carbamoyl-methylamino]methyl]-5-[(2S)-1-hydroxypropan-2-yl]-3-methyl-6-oxo-3,4-dihydro-2H-1,5-benzoxazocin-8-yl]pyridine-4-carboxamide	550.616	Inactive	-8.4
730	PUBCHEM_CID_44483451	[H]OC([H])([H])[C@@]([H])(N1C(=O)c2c([H])c(N([H])C(=O)C([H])([H])C([H])([H])C([H])([H])N(C([H])([H])[H])C([H])([H])[H])c([H])c([H])c2O[C@]([H])(C([H])([H])N(C([H])([H])[H])S(=O)(=O)c2c([H])c([H])c(Cl)c([H])c2[H])[C@@]([H])(C([H])([H])[H])C1([H])[H])C([H])([H])[H]	N-[(2S,3S)-2-[[(4-chlorophenyl)sulfonyl-methylamino]methyl]-5-[(2S)-1-hydroxypropan-2-yl]-3-methyl-6-oxo-3,4-dihydro-2H-1,5-benzoxazocin-8-yl]-4-(dimethylamino)butanamide	595.15	Inactive	-7.9
731	PUBCHEM_CID_44483452	[H]OC([H])([H])[C@@]([H])(N1C(=O)c2c([H])c(N([H])C(=O)C3([H])C([H])([H])C3([H])[H])c([H])c([H])c2O[C@]([H])(C([H])([H])N(C([H])([H])[H])C([H])([H])c2c([H])c([H])c(c([H])c2[H])C(F)(F)F)[C@@]([H])(C([H])([H])[H])C1([H])[H])C([H])([H])[H]	N-[(2S,3S)-5-[(2S)-1-hydroxypropan-2-yl]-3-methyl-2-[[methyl-[[4-(trifluoromethyl)phenyl]methyl]amino]methyl]-6-oxo-3,4-dihydro-2H-1,5-benzoxazocin-8-yl]cyclopropanecarboxamide	533.592	Inactive	-7.1
732	PUBCHEM_CID_44483453	[H]OC([H])([H])[C@@]([H])(N1C(=O)c2c([H])c(N([H])C(=O)N([H])C([H])(C([H])([H])[H])C([H])([H])[H])c([H])c([H])c2O[C@]([H])(C([H])([H])N(C([H])([H])[H])C([H])([H])c2c([H])c([H])c3OC([H])([H])Oc3c2[H])[C@@]([H])(C([H])([H])[H])C1([H])[H])C([H])([H])[H]	1-[(2S,3S)-2-[[1,3-benzodioxol-5-ylmethyl(methyl)amino]methyl]-5-[(2S)-1-hydroxypropan-2-yl]-3-methyl-6-oxo-3,4-dihydro-2H-1,5-benzoxazocin-8-yl]-3-propan-2-ylurea	526.634	Inactive	-7.9
733	PUBCHEM_CID_44483454	[H]OC([H])([H])[C@@]([H])(N1C(=O)c2c([H])c(N([H])C(=O)N([H])C([H])(C([H])([H])[H])C([H])([H])[H])c([H])c([H])c2O[C@]([H])(C([H])([H])N(C([H])([H])[H])C([H])([H])c2c([H])c([H])c(Cl)c(Cl)c2[H])[C@@]([H])(C([H])([H])[H])C1([H])[H])C([H])([H])[H]	1-[(2S,3S)-2-[[(3,4-dichlorophenyl)methyl-methylamino]methyl]-5-[(2S)-1-hydroxypropan-2-yl]-3-methyl-6-oxo-3,4-dihydro-2H-1,5-benzoxazocin-8-yl]-3-propan-2-ylurea	551.51	Inactive	-7.8
734	PUBCHEM_CID_44483455	[H]OC([H])([H])[C@@]([H])(N1C(=O)c2c([H])c(N([H])S(=O)(=O)c3c([H])c([H])c(OC([H])([H])[H])c([H])c3[H])c([H])c([H])c2O[C@]([H])(C([H])([H])N(C(=O)N([H])C2([H])C([H])([H])C([H])([H])C([H])([H])C([H])([H])C2([H])[H])C([H])([H])[H])[C@@]([H])(C([H])([H])[H])C1([H])[H])C([H])([H])[H]	3-cyclohexyl-1-[[(2S,3S)-5-[(2S)-1-hydroxypropan-2-yl]-8-[(4-methoxyphenyl)sulfonylamino]-3-methyl-6-oxo-3,4-dihydro-2H-1,5-benzoxazocin-2-yl]methyl]-1-methylurea	602.75	Inactive	-9.4
735	PUBCHEM_CID_44483456	[H]OC([H])([H])[C@@]([H])(N1C(=O)c2c([H])c(N([H])C(=O)N([H])C3([H])C([H])([H])C([H])([H])C([H])([H])C([H])([H])C3([H])[H])c([H])c([H])c2O[C@]([H])(C([H])([H])N(C([H])([H])[H])S(=O)(=O)c2c([H])c([H])c(OC([H])([H])[H])c([H])c2[H])[C@@]([H])(C([H])([H])[H])C1([H])[H])C([H])([H])[H]	1-cyclohexyl-3-[(2S,3S)-5-[(2S)-1-hydroxypropan-2-yl]-2-[[(4-methoxyphenyl)sulfonyl-methylamino]methyl]-3-methyl-6-oxo-3,4-dihydro-2H-1,5-benzoxazocin-8-yl]urea	602.75	Inactive	-9.2
736	PUBCHEM_CID_44483457	[H]OC([H])([H])[C@@]([H])(N1C(=O)c2c([H])c(N([H])C(=O)C([H])([H])n3nnnc3[H])c([H])c([H])c2O[C@]([H])(C([H])([H])N(C([H])([H])[H])C([H])([H])c2c([H])c([H])c([H])c([H])c2[H])[C@@]([H])(C([H])([H])[H])C1([H])[H])C([H])([H])[H]	N-[(2S,3S)-2-[[benzyl(methyl)amino]methyl]-5-[(2S)-1-hydroxypropan-2-yl]-3-methyl-6-oxo-3,4-dihydro-2H-1,5-benzoxazocin-8-yl]-2-(tetrazol-1-yl)acetamide	507.595	Inactive	-7.5
737	PUBCHEM_CID_44483458	[H]OC([H])([H])[C@@]([H])(N1C(=O)c2c([H])c(N([H])C(=O)C3([H])C([H])([H])C([H])([H])C([H])([H])C([H])([H])C3([H])[H])c([H])c([H])c2O[C@]([H])(C([H])([H])N(C([H])([H])[H])C([H])([H])C2([H])C([H])([H])C([H])([H])C([H])([H])C([H])([H])C2([H])[H])[C@@]([H])(C([H])([H])[H])C1([H])[H])C([H])([H])[H]	N-[(2S,3S)-2-[[cyclohexylmethyl(methyl)amino]methyl]-5-[(2S)-1-hydroxypropan-2-yl]-3-methyl-6-oxo-3,4-dihydro-2H-1,5-benzoxazocin-8-yl]cyclohexanecarboxamide	513.723	Inactive	-10.6
738	PUBCHEM_CID_44483459	[H]OC([H])([H])[C@@]([H])(N1C(=O)c2c([H])c(N([H])C(=O)N([H])c3c([H])c([H])c(F)c([H])c3[H])c([H])c([H])c2O[C@]([H])(C([H])([H])N(C([H])([H])[H])S(=O)(=O)c2c([H])c([H])c(c([H])c2[H])C([H])([H])[H])[C@@]([H])(C([H])([H])[H])C1([H])[H])C([H])([H])[H]	1-(4-fluorophenyl)-3-[(2S,3S)-5-[(2S)-1-hydroxypropan-2-yl]-3-methyl-2-[[methyl-(4-methylphenyl)sulfonylamino]methyl]-6-oxo-3,4-dihydro-2H-1,5-benzoxazocin-8-yl]urea	598.69	Inactive	-8.2
739	PUBCHEM_CID_44483460	[H]OC([H])([H])[C@@]([H])(N1C(=O)c2c([H])c(N([H])C(=O)N([H])c3c([H])c([H])c([H])c4c([H])c([H])c([H])c([H])c34)c([H])c([H])c2O[C@]([H])(C([H])([H])N(C([H])([H])[H])S(=O)(=O)C([H])([H])[H])[C@@]([H])(C([H])([H])[H])C1([H])[H])C([H])([H])[H]	1-[(2S,3S)-5-[(2S)-1-hydroxypropan-2-yl]-3-methyl-2-[[methyl(methylsulfonyl)amino]methyl]-6-oxo-3,4-dihydro-2H-1,5-benzoxazocin-8-yl]-3-naphthalen-1-ylurea	554.66	Inactive	-10.1
740	PUBCHEM_CID_44483461	[H]OC([H])([H])[C@@]([H])(N1C(=O)c2c([H])c(N([H])C(=O)N([H])c3c([H])c([H])c(F)c([H])c3[H])c([H])c([H])c2O[C@]([H])(C([H])([H])N(C([H])([H])[H])S(=O)(=O)c2c([H])c([H])c(Cl)c([H])c2[H])[C@@]([H])(C([H])([H])[H])C1([H])[H])C([H])([H])[H]	1-[(2S,3S)-2-[[(4-chlorophenyl)sulfonyl-methylamino]methyl]-5-[(2S)-1-hydroxypropan-2-yl]-3-methyl-6-oxo-3,4-dihydro-2H-1,5-benzoxazocin-8-yl]-3-(4-fluorophenyl)urea	619.11	Inactive	-8.1
741	PUBCHEM_CID_44483462	[H]OC([H])([H])[C@@]([H])(N1C(=O)c2c([H])c(N([H])S(=O)(=O)c3c([H])c([H])c(OC([H])([H])[H])c([H])c3[H])c([H])c([H])c2O[C@]([H])(C([H])([H])N(C([H])([H])[H])C([H])([H])c2c([H])c([H])c3OC([H])([H])Oc3c2[H])[C@@]([H])(C([H])([H])[H])C1([H])[H])C([H])([H])[H]	N-[(2S,3S)-2-[[1,3-benzodioxol-5-ylmethyl(methyl)amino]methyl]-5-[(2S)-1-hydroxypropan-2-yl]-3-methyl-6-oxo-3,4-dihydro-2H-1,5-benzoxazocin-8-yl]-4-methoxybenzenesulfonamide	611.71	Inactive	-9.2
742	PUBCHEM_CID_44483463	[H]OC([H])([H])[C@@]([H])(N1C(=O)c2c([H])c(N([H])C(=O)N([H])c3c(noc3C([H])([H])[H])C([H])([H])[H])c([H])c([H])c2O[C@]([H])(C([H])([H])N(C([H])([H])[H])C([H])([H])c2c([H])c([H])c(c([H])c2[H])C(F)(F)F)[C@@]([H])(C([H])([H])[H])C1([H])[H])C([H])([H])[H]	1-(3,5-dimethyl-1,2-oxazol-4-yl)-3-[(2S,3S)-5-[(2S)-1-hydroxypropan-2-yl]-3-methyl-2-[[methyl-[[4-(trifluoromethyl)phenyl]methyl]amino]methyl]-6-oxo-3,4-dihydro-2H-1,5-benzoxazocin-8-yl]urea	603.643	Inactive	-8.5
743	PUBCHEM_CID_44483464	[H]OC([H])([H])[C@@]([H])(N1C(=O)c2c([H])c(N([H])C(=O)N([H])c3c([H])c([H])c4OC([H])([H])Oc4c3[H])c([H])c([H])c2O[C@]([H])(C([H])([H])N(C([H])([H])[H])C([H])([H])c2c([H])c([H])c(Cl)c(Cl)c2[H])[C@@]([H])(C([H])([H])[H])C1([H])[H])C([H])([H])[H]	1-(1,3-benzodioxol-5-yl)-3-[(2S,3S)-2-[[(3,4-dichlorophenyl)methyl-methylamino]methyl]-5-[(2S)-1-hydroxypropan-2-yl]-3-methyl-6-oxo-3,4-dihydro-2H-1,5-benzoxazocin-8-yl]urea	629.54	Inactive	-8
744	PUBCHEM_CID_44483465	[H]OC([H])([H])[C@@]([H])(N1C(=O)c2c([H])c(N([H])C(=O)N([H])c3c([H])c([H])c(OC([H])([H])[H])c([H])c3[H])c([H])c([H])c2O[C@]([H])(C([H])([H])N(C(=O)N([H])C2([H])C([H])([H])C([H])([H])C([H])([H])C([H])([H])C2([H])[H])C([H])([H])[H])[C@@]([H])(C([H])([H])[H])C1([H])[H])C([H])([H])[H]	3-cyclohexyl-1-[[(2S,3S)-5-[(2S)-1-hydroxypropan-2-yl]-8-[(4-methoxyphenyl)carbamoylamino]-3-methyl-6-oxo-3,4-dihydro-2H-1,5-benzoxazocin-2-yl]methyl]-1-methylurea	581.714	Inactive	-9.2
745	PUBCHEM_CID_44483466	[H]OC([H])([H])[C@@]([H])(N1C(=O)c2c([H])c(N([H])C(=O)C3([H])C([H])([H])C3([H])[H])c([H])c([H])c2O[C@]([H])(C([H])([H])N(C(=O)N([H])c2c([H])c([H])c3OC([H])([H])Oc3c2[H])C([H])([H])[H])[C@@]([H])(C([H])([H])[H])C1([H])[H])C([H])([H])[H]	N-[(2S,3S)-2-[[1,3-benzodioxol-5-ylcarbamoyl(methyl)amino]methyl]-5-[(2S)-1-hydroxypropan-2-yl]-3-methyl-6-oxo-3,4-dihydro-2H-1,5-benzoxazocin-8-yl]cyclopropanecarboxamide	538.601	Inactive	-9.4
746	PUBCHEM_CID_44483467	[H]OC([H])([H])[C@@]([H])(N1C(=O)c2c([H])c(N([H])C(=O)N([H])c3c(noc3C([H])([H])[H])C([H])([H])[H])c([H])c([H])c2O[C@]([H])(C([H])([H])N(C([H])([H])[H])C([H])([H])c2c([H])c([H])c([H])c([H])c2[H])[C@@]([H])(C([H])([H])[H])C1([H])[H])C([H])([H])[H]	1-[(2S,3S)-2-[[benzyl(methyl)amino]methyl]-5-[(2S)-1-hydroxypropan-2-yl]-3-methyl-6-oxo-3,4-dihydro-2H-1,5-benzoxazocin-8-yl]-3-(3,5-dimethyl-1,2-oxazol-4-yl)urea	535.645	Inactive	-8.6
747	PUBCHEM_CID_44483468	[H]OC([H])([H])[C@@]([H])(N1C(=O)c2c([H])c(N([H])S(=O)(=O)c3c([H])c([H])c(OC([H])([H])[H])c([H])c3[H])c([H])c([H])c2O[C@]([H])(C([H])([H])N(C([H])([H])[H])C([H])([H])c2c([H])c([H])nc([H])c2[H])[C@@]([H])(C([H])([H])[H])C1([H])[H])C([H])([H])[H]	N-[(2S,3S)-5-[(2S)-1-hydroxypropan-2-yl]-3-methyl-2-[[methyl(pyridin-4-ylmethyl)amino]methyl]-6-oxo-3,4-dihydro-2H-1,5-benzoxazocin-8-yl]-4-methoxybenzenesulfonamide	568.69	Inactive	-8.5
748	PUBCHEM_CID_44483469	[H]OC([H])([H])[C@@]([H])(N1C(=O)c2c([H])c(N([H])C(=O)N([H])c3c([H])c([H])c(OC([H])([H])[H])c([H])c3[H])c([H])c([H])c2O[C@]([H])(C([H])([H])N(C([H])([H])[H])C([H])([H])C2([H])C([H])([H])C([H])([H])C([H])([H])C([H])([H])C2([H])[H])[C@@]([H])(C([H])([H])[H])C1([H])[H])C([H])([H])[H]	1-[(2S,3S)-2-[[cyclohexylmethyl(methyl)amino]methyl]-5-[(2S)-1-hydroxypropan-2-yl]-3-methyl-6-oxo-3,4-dihydro-2H-1,5-benzoxazocin-8-yl]-3-(4-methoxyphenyl)urea	552.716	Inactive	-7.2
749	PUBCHEM_CID_44483470	[H]OC([H])([H])[C@@]([H])(N1C(=O)c2c([H])c(N([H])S(=O)(=O)c3sc([H])c([H])c3[H])c([H])c([H])c2O[C@]([H])(C([H])([H])N(C([H])([H])[H])C([H])([H])c2c([H])c([H])nc([H])c2[H])[C@@]([H])(C([H])([H])[H])C1([H])[H])C([H])([H])[H]	N-[(2S,3S)-5-[(2S)-1-hydroxypropan-2-yl]-3-methyl-2-[[methyl(pyridin-4-ylmethyl)amino]methyl]-6-oxo-3,4-dihydro-2H-1,5-benzoxazocin-8-yl]thiophene-2-sulfonamide	544.69	Inactive	-7.6
750	PUBCHEM_CID_44483471	[H]OC([H])([H])[C@@]([H])(N1C(=O)c2c([H])c(N([H])C(=O)N([H])c3c([H])c([H])c([H])c([H])c3[H])c([H])c([H])c2O[C@]([H])(C([H])([H])N(C([H])([H])[H])C([H])([H])c2c([H])c([H])c3OC([H])([H])Oc3c2[H])[C@@]([H])(C([H])([H])[H])C1([H])[H])C([H])([H])[H]	1-[(2S,3S)-2-[[1,3-benzodioxol-5-ylmethyl(methyl)amino]methyl]-5-[(2S)-1-hydroxypropan-2-yl]-3-methyl-6-oxo-3,4-dihydro-2H-1,5-benzoxazocin-8-yl]-3-phenylurea	560.651	Inactive	-7.9
751	PUBCHEM_CID_44483472	[H]OC([H])([H])[C@@]([H])(N1C(=O)c2c([H])c(N([H])S(=O)(=O)c3c([H])c([H])c(F)c([H])c3[H])c([H])c([H])c2O[C@]([H])(C([H])([H])N(C([H])([H])[H])C([H])([H])c2c([H])c([H])c([H])c([H])c2[H])[C@@]([H])(C([H])([H])[H])C1([H])[H])C([H])([H])[H]	N-[(2S,3S)-2-[[benzyl(methyl)amino]methyl]-5-[(2S)-1-hydroxypropan-2-yl]-3-methyl-6-oxo-3,4-dihydro-2H-1,5-benzoxazocin-8-yl]-4-fluorobenzenesulfonamide	555.67	Inactive	-7.2
752	PUBCHEM_CID_44483473	[H]OC([H])([H])[C@@]([H])(N1C(=O)c2c([H])c(N([H])C(=O)N([H])c3c([H])c([H])c4OC([H])([H])Oc4c3[H])c([H])c([H])c2O[C@]([H])(C([H])([H])N(C([H])([H])[H])S(=O)(=O)c2nc([H])n(c2[H])C([H])([H])[H])[C@@]([H])(C([H])([H])[H])C1([H])[H])C([H])([H])[H]	1-(1,3-benzodioxol-5-yl)-3-[(2S,3S)-5-[(2S)-1-hydroxypropan-2-yl]-3-methyl-2-[[methyl-(1-methylimidazol-4-yl)sulfonylamino]methyl]-6-oxo-3,4-dihydro-2H-1,5-benzoxazocin-8-yl]urea	614.67	Inactive	-9.4
753	PUBCHEM_CID_44483474	[H]OC([H])([H])[C@@]([H])(N1C(=O)c2c([H])c(N([H])S(=O)(=O)c3c([H])c([H])c(F)c([H])c3[H])c([H])c([H])c2O[C@]([H])(C([H])([H])N(C(=O)N([H])C2([H])C([H])([H])C([H])([H])C([H])([H])C([H])([H])C2([H])[H])C([H])([H])[H])[C@@]([H])(C([H])([H])[H])C1([H])[H])C([H])([H])[H]	3-cyclohexyl-1-[[(2S,3S)-8-[(4-fluorophenyl)sulfonylamino]-5-[(2S)-1-hydroxypropan-2-yl]-3-methyl-6-oxo-3,4-dihydro-2H-1,5-benzoxazocin-2-yl]methyl]-1-methylurea	590.71	Inactive	-8.8
754	PUBCHEM_CID_44483475	[H]OC([H])([H])[C@@]([H])(N1C(=O)c2c([H])c(N([H])C(=O)N([H])c3c([H])c([H])c([H])c([H])c3[H])c([H])c([H])c2O[C@]([H])(C([H])([H])N(C(=O)N([H])C2([H])C([H])([H])C([H])([H])C([H])([H])C([H])([H])C2([H])[H])C([H])([H])[H])[C@@]([H])(C([H])([H])[H])C1([H])[H])C([H])([H])[H]	3-cyclohexyl-1-[[(2S,3S)-5-[(2S)-1-hydroxypropan-2-yl]-3-methyl-6-oxo-8-(phenylcarbamoylamino)-3,4-dihydro-2H-1,5-benzoxazocin-2-yl]methyl]-1-methylurea	551.688	Inactive	-8.4
755	PUBCHEM_CID_44483476	[H]OC([H])([H])[C@@]([H])(N1C(=O)c2c([H])c(N([H])C(=O)c3c([H])c([H])nc([H])c3[H])c([H])c([H])c2O[C@]([H])(C([H])([H])N(C(=O)N([H])c2c([H])c([H])c(OC([H])([H])[H])c([H])c2[H])C([H])([H])[H])[C@@]([H])(C([H])([H])[H])C1([H])[H])C([H])([H])[H]	N-[(2S,3S)-5-[(2S)-1-hydroxypropan-2-yl]-2-[[(4-methoxyphenyl)carbamoyl-methylamino]methyl]-3-methyl-6-oxo-3,4-dihydro-2H-1,5-benzoxazocin-8-yl]pyridine-4-carboxamide	561.639	Inactive	-8.4
756	PUBCHEM_CID_44483477	[H]OC([H])([H])[C@@]([H])(N1C(=O)c2c([H])c(N([H])S(=O)(=O)c3c([H])c([H])c(Cl)c([H])c3[H])c([H])c([H])c2O[C@]([H])(C([H])([H])N(C(=O)N([H])c2c([H])c([H])c([H])c3c([H])c([H])c([H])c([H])c23)C([H])([H])[H])[C@@]([H])(C([H])([H])[H])C1([H])[H])C([H])([H])[H]	1-[[(2S,3S)-8-[(4-chlorophenyl)sulfonylamino]-5-[(2S)-1-hydroxypropan-2-yl]-3-methyl-6-oxo-3,4-dihydro-2H-1,5-benzoxazocin-2-yl]methyl]-1-methyl-3-naphthalen-1-ylurea	651.18	Inactive	-7.5
757	PUBCHEM_CID_44483478	[H]OC([H])([H])[C@@]([H])(N1C(=O)c2c([H])c(N([H])C(=O)C([H])([H])c3c([H])n(c4c([H])c([H])c([H])c([H])c34)C([H])([H])[H])c([H])c([H])c2O[C@]([H])(C([H])([H])N(C([H])([H])[H])C([H])([H])c2c([H])c([H])c([H])c([H])c2[H])[C@@]([H])(C([H])([H])[H])C1([H])[H])C([H])([H])[H]	N-[(2S,3S)-2-[[benzyl(methyl)amino]methyl]-5-[(2S)-1-hydroxypropan-2-yl]-3-methyl-6-oxo-3,4-dihydro-2H-1,5-benzoxazocin-8-yl]-2-(1-methylindol-3-yl)acetamide	568.718	Inactive	-7.4
758	PUBCHEM_CID_44483479	[H]OC([H])([H])[C@@]([H])(N1C(=O)c2c([H])c(N([H])C(=O)C([H])([H])c3c([H])c([H])c([H])c([H])c3[H])c([H])c([H])c2O[C@]([H])(C([H])([H])N(C([H])([H])[H])C([H])([H])c2c([H])c([H])nc([H])c2[H])[C@@]([H])(C([H])([H])[H])C1([H])[H])C([H])([H])[H]	N-[(2S,3S)-5-[(2S)-1-hydroxypropan-2-yl]-3-methyl-2-[[methyl(pyridin-4-ylmethyl)amino]methyl]-6-oxo-3,4-dihydro-2H-1,5-benzoxazocin-8-yl]-2-phenylacetamide	516.642	Inactive	-9.3
759	PUBCHEM_CID_44483480	[H]OC([H])([H])[C@@]([H])(N1C(=O)c2c([H])c(N([H])C(=O)C3([H])C([H])([H])C3([H])[H])c([H])c([H])c2O[C@]([H])(C([H])([H])N(C([H])([H])[H])S(=O)(=O)c2c([H])c([H])c(OC([H])([H])[H])c([H])c2[H])[C@@]([H])(C([H])([H])[H])C1([H])[H])C([H])([H])[H]	N-[(2S,3S)-5-[(2S)-1-hydroxypropan-2-yl]-2-[[(4-methoxyphenyl)sulfonyl-methylamino]methyl]-3-methyl-6-oxo-3,4-dihydro-2H-1,5-benzoxazocin-8-yl]cyclopropanecarboxamide	545.65	Inactive	-8
760	PUBCHEM_CID_44483481	[H]OC([H])([H])[C@@]([H])(N1C(=O)c2c([H])c(N([H])S(=O)(=O)c3c([H])c([H])c(F)c([H])c3[H])c([H])c([H])c2O[C@]([H])(C([H])([H])N(C(=O)N([H])c2c([H])c([H])c([H])c([H])c2[H])C([H])([H])[H])[C@@]([H])(C([H])([H])[H])C1([H])[H])C([H])([H])[H]	1-[[(2S,3S)-8-[(4-fluorophenyl)sulfonylamino]-5-[(2S)-1-hydroxypropan-2-yl]-3-methyl-6-oxo-3,4-dihydro-2H-1,5-benzoxazocin-2-yl]methyl]-1-methyl-3-phenylurea	584.66	Inactive	-9
761	PUBCHEM_CID_44483482	[H]OC([H])([H])[C@@]([H])(N1C(=O)c2c([H])c(N([H])C(=O)C([H])([H])C([H])([H])C(F)(F)F)c([H])c([H])c2O[C@]([H])(C([H])([H])N(C([H])([H])[H])S(=O)(=O)c2nc([H])n(c2[H])C([H])([H])[H])[C@@]([H])(C([H])([H])[H])C1([H])[H])C([H])([H])[H]	4,4,4-trifluoro-N-[(2S,3S)-5-[(2S)-1-hydroxypropan-2-yl]-3-methyl-2-[[methyl-(1-methylimidazol-4-yl)sulfonylamino]methyl]-6-oxo-3,4-dihydro-2H-1,5-benzoxazocin-8-yl]butanamide	575.6	Inactive	-7.7
762	PUBCHEM_CID_44483483	[H]OC([H])([H])[C@@]([H])(N1C(=O)c2c([H])c(N([H])C(=O)C([H])([H])n3nnnc3[H])c([H])c([H])c2O[C@]([H])(C([H])([H])N(C(=O)N([H])c2c([H])c([H])c(OC([H])([H])[H])c([H])c2[H])C([H])([H])[H])[C@@]([H])(C([H])([H])[H])C1([H])[H])C([H])([H])[H]	N-[(2S,3S)-5-[(2S)-1-hydroxypropan-2-yl]-2-[[(4-methoxyphenyl)carbamoyl-methylamino]methyl]-3-methyl-6-oxo-3,4-dihydro-2H-1,5-benzoxazocin-8-yl]-2-(tetrazol-1-yl)acetamide	566.619	Inactive	-7.8
763	PUBCHEM_CID_44483484	[H]OC([H])([H])[C@@]([H])(N1C(=O)c2c([H])c(N([H])C(=O)C([H])([H])n3nnnc3[H])c([H])c([H])c2O[C@]([H])(C([H])([H])N(C(=O)N([H])C([H])(C([H])([H])[H])C([H])([H])[H])C([H])([H])[H])[C@@]([H])(C([H])([H])[H])C1([H])[H])C([H])([H])[H]	N-[(2S,3S)-5-[(2S)-1-hydroxypropan-2-yl]-3-methyl-2-[[methyl(propan-2-ylcarbamoyl)amino]methyl]-6-oxo-3,4-dihydro-2H-1,5-benzoxazocin-8-yl]-2-(tetrazol-1-yl)acetamide	502.576	Inactive	-7.6
764	PUBCHEM_CID_44483485	[H]OC([H])([H])[C@@]([H])(N1C(=O)c2c([H])c(N([H])C(=O)C([H])([H])c3c([H])n(c4c([H])c([H])c([H])c([H])c34)C([H])([H])[H])c([H])c([H])c2O[C@]([H])(C([H])([H])N(C([H])([H])[H])S(=O)(=O)C([H])([H])[H])[C@@]([H])(C([H])([H])[H])C1([H])[H])C([H])([H])[H]	N-[(2S,3S)-5-[(2S)-1-hydroxypropan-2-yl]-3-methyl-2-[[methyl(methylsulfonyl)amino]methyl]-6-oxo-3,4-dihydro-2H-1,5-benzoxazocin-8-yl]-2-(1-methylindol-3-yl)acetamide	556.68	Inactive	-8.2
765	PUBCHEM_CID_44483486	[H]OC([H])([H])[C@@]([H])(N1C(=O)c2c([H])c(N([H])C(=O)N([H])C3([H])C([H])([H])C([H])([H])C([H])([H])C([H])([H])C3([H])[H])c([H])c([H])c2O[C@]([H])(C([H])([H])N(C([H])([H])[H])S(=O)(=O)c2nc([H])n(c2[H])C([H])([H])[H])[C@@]([H])(C([H])([H])[H])C1([H])[H])C([H])([H])[H]	1-cyclohexyl-3-[(2S,3S)-5-[(2S)-1-hydroxypropan-2-yl]-3-methyl-2-[[methyl-(1-methylimidazol-4-yl)sulfonylamino]methyl]-6-oxo-3,4-dihydro-2H-1,5-benzoxazocin-8-yl]urea	576.71	Inactive	-10.1
766	PUBCHEM_CID_44483487	[H]OC([H])([H])[C@@]([H])(N1C(=O)c2c([H])c(N([H])C(=O)N([H])C([H])(C([H])([H])[H])C([H])([H])[H])c([H])c([H])c2O[C@]([H])(C([H])([H])N(C(=O)N([H])c2c([H])c([H])c([H])c3c([H])c([H])c([H])c([H])c23)C([H])([H])[H])[C@@]([H])(C([H])([H])[H])C1([H])[H])C([H])([H])[H]	1-[[(2S,3S)-5-[(2S)-1-hydroxypropan-2-yl]-3-methyl-6-oxo-8-(propan-2-ylcarbamoylamino)-3,4-dihydro-2H-1,5-benzoxazocin-2-yl]methyl]-1-methyl-3-naphthalen-1-ylurea	561.683	Inactive	-8.6
767	PUBCHEM_CID_44483488	[H]OC([H])([H])[C@@]([H])(N1C(=O)c2c([H])c(N([H])S(=O)(=O)c3nc([H])n(c3[H])C([H])([H])[H])c([H])c([H])c2O[C@]([H])(C([H])([H])N(C([H])([H])[H])S(=O)(=O)c2c([H])c([H])c(F)c([H])c2[H])[C@@]([H])(C([H])([H])[H])C1([H])[H])C([H])([H])[H]	N-[(2S,3S)-2-[[(4-fluorophenyl)sulfonyl-methylamino]methyl]-5-[(2S)-1-hydroxypropan-2-yl]-3-methyl-6-oxo-3,4-dihydro-2H-1,5-benzoxazocin-8-yl]-1-methylimidazole-4-sulfonamide	609.69	Inactive	-8.5
768	PUBCHEM_CID_44483489	[H]OC(=O)c1c([H])c([H])c(c([H])c1[H])C([H])([H])N(C([H])([H])[H])C([H])([H])[C@@]1([H])Oc2c([H])c([H])c(N([H])S(=O)(=O)c3c([H])c([H])c(c([H])c3[H])C([H])([H])[H])c([H])c2C(=O)N(C([H])([H])[C@]1([H])C([H])([H])[H])[C@@]([H])(C([H])([H])[H])C([H])([H])O[H]	4-[[[(2S,3S)-5-[(2S)-1-hydroxypropan-2-yl]-3-methyl-8-[(4-methylphenyl)sulfonylamino]-6-oxo-3,4-dihydro-2H-1,5-benzoxazocin-2-yl]methyl-methylamino]methyl]benzoic acid	595.71	Inactive	-9.4
769	PUBCHEM_CID_44483490	[H]OC([H])([H])[C@@]([H])(N1C(=O)c2c([H])c(N([H])C(=O)N([H])C3([H])C([H])([H])C([H])([H])C([H])([H])C([H])([H])C3([H])[H])c([H])c([H])c2O[C@]([H])(C([H])([H])N(C([H])([H])[H])C([H])([H])c2c([H])c([H])c(c([H])c2[H])-c2c([H])c([H])c([H])c([H])c2[H])[C@@]([H])(C([H])([H])[H])C1([H])[H])C([H])([H])[H]	1-cyclohexyl-3-[(2S,3S)-5-[(2S)-1-hydroxypropan-2-yl]-3-methyl-2-[[methyl-[(4-phenylphenyl)methyl]amino]methyl]-6-oxo-3,4-dihydro-2H-1,5-benzoxazocin-8-yl]urea	598.788	Inactive	-10.7
770	PUBCHEM_CID_44483491	[H]OC([H])([H])[C@@]([H])(N1C(=O)c2c([H])c(N([H])C(=O)N([H])c3c(noc3C([H])([H])[H])C([H])([H])[H])c([H])c([H])c2O[C@]([H])(C([H])([H])N(C([H])([H])[H])C([H])([H])c2c([H])c([H])c(Cl)c(Cl)c2[H])[C@@]([H])(C([H])([H])[H])C1([H])[H])C([H])([H])[H]	1-[(2S,3S)-2-[[(3,4-dichlorophenyl)methyl-methylamino]methyl]-5-[(2S)-1-hydroxypropan-2-yl]-3-methyl-6-oxo-3,4-dihydro-2H-1,5-benzoxazocin-8-yl]-3-(3,5-dimethyl-1,2-oxazol-4-yl)urea	604.53	Inactive	-8.7
771	PUBCHEM_CID_44483492	[H]OC([H])([H])[C@@]([H])(N1C(=O)c2c([H])c(N([H])C(=O)c3c([H])c([H])nc([H])c3[H])c([H])c([H])c2O[C@]([H])(C([H])([H])N(C([H])([H])[H])C([H])([H])c2c([H])c([H])c(c([H])c2[H])C(F)(F)F)[C@@]([H])(C([H])([H])[H])C1([H])[H])C([H])([H])[H]	N-[(2S,3S)-5-[(2S)-1-hydroxypropan-2-yl]-3-methyl-2-[[methyl-[[4-(trifluoromethyl)phenyl]methyl]amino]methyl]-6-oxo-3,4-dihydro-2H-1,5-benzoxazocin-8-yl]pyridine-4-carboxamide	570.613	Inactive	-8.2
772	PUBCHEM_CID_44483493	[H]OC([H])([H])[C@@]([H])(N1C(=O)c2c([H])c(N([H])C(=O)N([H])c3c([H])c([H])c(OC([H])([H])[H])c([H])c3[H])c([H])c([H])c2O[C@]([H])(C([H])([H])N(C([H])([H])[H])C([H])([H])c2c([H])c([H])c(c([H])c2[H])-c2c([H])c([H])c([H])c([H])c2[H])[C@@]([H])(C([H])([H])[H])C1([H])[H])C([H])([H])[H]	1-[(2S,3S)-5-[(2S)-1-hydroxypropan-2-yl]-3-methyl-2-[[methyl-[(4-phenylphenyl)methyl]amino]methyl]-6-oxo-3,4-dihydro-2H-1,5-benzoxazocin-8-yl]-3-(4-methoxyphenyl)urea	622.766	Inactive	-8.2
773	PUBCHEM_CID_44483494	[H]OC([H])([H])[C@@]([H])(N1C(=O)c2c([H])c(N([H])C(=O)C([H])([H])n3nnnc3[H])c([H])c([H])c2O[C@]([H])(C([H])([H])N(C([H])([H])[H])S(=O)(=O)c2c([H])c([H])c(c([H])c2[H])C([H])([H])[H])[C@@]([H])(C([H])([H])[H])C1([H])[H])C([H])([H])[H]	N-[(2S,3S)-5-[(2S)-1-hydroxypropan-2-yl]-3-methyl-2-[[methyl-(4-methylphenyl)sulfonylamino]methyl]-6-oxo-3,4-dihydro-2H-1,5-benzoxazocin-8-yl]-2-(tetrazol-1-yl)acetamide	571.65	Inactive	-7.7
774	PUBCHEM_CID_44483495	[H]OC([H])([H])[C@@]([H])(N1C(=O)c2c([H])c(N([H])C(=O)C([H])([H])C([H])([H])C(F)(F)F)c([H])c([H])c2O[C@]([H])(C([H])([H])N(C([H])([H])[H])C([H])([H])c2c([H])c([H])c3OC([H])([H])Oc3c2[H])[C@@]([H])(C([H])([H])[H])C1([H])[H])C([H])([H])[H]	N-[(2S,3S)-2-[[1,3-benzodioxol-5-ylmethyl(methyl)amino]methyl]-5-[(2S)-1-hydroxypropan-2-yl]-3-methyl-6-oxo-3,4-dihydro-2H-1,5-benzoxazocin-8-yl]-4,4,4-trifluorobutanamide	565.59	Inactive	-9.4
775	PUBCHEM_CID_44483496	[H]OC([H])([H])[C@@]([H])(N1C(=O)c2c([H])c(N([H])C(=O)C([H])([H])n3nnnc3[H])c([H])c([H])c2O[C@]([H])(C([H])([H])N(C([H])([H])[H])C([H])([H])c2c([H])c([H])c3OC([H])([H])Oc3c2[H])[C@@]([H])(C([H])([H])[H])C1([H])[H])C([H])([H])[H]	N-[(2S,3S)-2-[[1,3-benzodioxol-5-ylmethyl(methyl)amino]methyl]-5-[(2S)-1-hydroxypropan-2-yl]-3-methyl-6-oxo-3,4-dihydro-2H-1,5-benzoxazocin-8-yl]-2-(tetrazol-1-yl)acetamide	551.604	Inactive	-7.8
776	PUBCHEM_CID_44483497	[H]OC([H])([H])[C@@]([H])(N1C(=O)c2c([H])c(N([H])C(=O)C([H])([H])C([H])([H])N3C([H])([H])C([H])([H])OC([H])([H])C3([H])[H])c([H])c([H])c2O[C@]([H])(C([H])([H])N(C(=O)N([H])C2([H])C([H])([H])C([H])([H])C([H])([H])C([H])([H])C2([H])[H])C([H])([H])[H])[C@@]([H])(C([H])([H])[H])C1([H])[H])C([H])([H])[H]	N-[(2S,3S)-2-[[cyclohexylcarbamoyl(methyl)amino]methyl]-5-[(2S)-1-hydroxypropan-2-yl]-3-methyl-6-oxo-3,4-dihydro-2H-1,5-benzoxazocin-8-yl]-3-morpholin-4-ylpropanamide	573.735	Inactive	-7.9
777	PUBCHEM_CID_44483498	[H]OC([H])([H])[C@@]([H])(N1C(=O)c2c([H])c(N([H])C(=O)C3([H])C([H])([H])C([H])([H])C([H])([H])C([H])([H])C3([H])[H])c([H])c([H])c2O[C@]([H])(C([H])([H])N(C([H])([H])[H])S(=O)(=O)c2c([H])c([H])c(OC([H])([H])[H])c([H])c2[H])[C@@]([H])(C([H])([H])[H])C1([H])[H])C([H])([H])[H]	N-[(2S,3S)-5-[(2S)-1-hydroxypropan-2-yl]-2-[[(4-methoxyphenyl)sulfonyl-methylamino]methyl]-3-methyl-6-oxo-3,4-dihydro-2H-1,5-benzoxazocin-8-yl]cyclohexanecarboxamide	587.73	Inactive	-8.6
778	PUBCHEM_CID_44483499	[H]OC([H])([H])[C@@]([H])(N1C(=O)c2c([H])c(N([H])C(=O)N([H])c3c([H])c([H])c([H])c4c([H])c([H])c([H])c([H])c34)c([H])c([H])c2O[C@]([H])(C([H])([H])N(C(=O)N([H])c2c([H])c([H])c([H])c([H])c2[H])C([H])([H])[H])[C@@]([H])(C([H])([H])[H])C1([H])[H])C([H])([H])[H]	1-[[(2S,3S)-5-[(2S)-1-hydroxypropan-2-yl]-3-methyl-8-(naphthalen-1-ylcarbamoylamino)-6-oxo-3,4-dihydro-2H-1,5-benzoxazocin-2-yl]methyl]-1-methyl-3-phenylurea	595.7	Inactive	-9.1
779	PUBCHEM_CID_44483500	[H]OC([H])([H])[C@@]([H])(N1C(=O)c2c([H])c(N([H])C(=O)N([H])c3c([H])c([H])c([H])c([H])c3[H])c([H])c([H])c2O[C@]([H])(C([H])([H])N(C([H])([H])[H])C([H])([H])c2c([H])c([H])c(Cl)c(Cl)c2[H])[C@@]([H])(C([H])([H])[H])C1([H])[H])C([H])([H])[H]	1-[(2S,3S)-2-[[(3,4-dichlorophenyl)methyl-methylamino]methyl]-5-[(2S)-1-hydroxypropan-2-yl]-3-methyl-6-oxo-3,4-dihydro-2H-1,5-benzoxazocin-8-yl]-3-phenylurea	585.53	Inactive	-7.8
780	PUBCHEM_CID_44483501	[H]OC([H])([H])[C@@]([H])(N1C(=O)c2c([H])c(N([H])C(=O)C([H])([H])c3c([H])c([H])c([H])c([H])c3[H])c([H])c([H])c2O[C@]([H])(C([H])([H])N(C([H])([H])[H])C([H])([H])c2c([H])c([H])c(c([H])c2[H])C(F)(F)F)[C@@]([H])(C([H])([H])[H])C1([H])[H])C([H])([H])[H]	N-[(2S,3S)-5-[(2S)-1-hydroxypropan-2-yl]-3-methyl-2-[[methyl-[[4-(trifluoromethyl)phenyl]methyl]amino]methyl]-6-oxo-3,4-dihydro-2H-1,5-benzoxazocin-8-yl]-2-phenylacetamide	583.652	Inactive	-10.2
781	PUBCHEM_CID_44483502	[H]OC([H])([H])[C@@]([H])(N1C(=O)c2c([H])c(N([H])S(=O)(=O)c3c([H])c([H])c(c([H])c3[H])C([H])([H])[H])c([H])c([H])c2O[C@]([H])(C([H])([H])N(C([H])([H])[H])C([H])([H])c2c([H])c([H])c(c([H])c2[H])C(F)(F)F)[C@@]([H])(C([H])([H])[H])C1([H])[H])C([H])([H])[H]	N-[(2S,3S)-5-[(2S)-1-hydroxypropan-2-yl]-3-methyl-2-[[methyl-[[4-(trifluoromethyl)phenyl]methyl]amino]methyl]-6-oxo-3,4-dihydro-2H-1,5-benzoxazocin-8-yl]-4-methylbenzenesulfonamide	619.7	Inactive	-9.2
782	PUBCHEM_CID_44483503	[H]OC([H])([H])[C@@]([H])(N1C(=O)c2c([H])c(N([H])C(=O)N([H])c3c([H])c([H])c(c([H])c3[H])C(F)(F)F)c([H])c([H])c2O[C@]([H])(C([H])([H])N(C([H])([H])[H])S(=O)(=O)c2c([H])c([H])c(OC([H])([H])[H])c([H])c2[H])[C@@]([H])(C([H])([H])[H])C1([H])[H])C([H])([H])[H]	1-[(2S,3S)-5-[(2S)-1-hydroxypropan-2-yl]-2-[[(4-methoxyphenyl)sulfonyl-methylamino]methyl]-3-methyl-6-oxo-3,4-dihydro-2H-1,5-benzoxazocin-8-yl]-3-[4-(trifluoromethyl)phenyl]urea	664.7	Inactive	-9.9
783	PUBCHEM_CID_44483504	[H]OC([H])([H])[C@@]([H])(N1C(=O)c2c([H])c(N([H])C(=O)C([H])([H])C([H])([H])N3C([H])([H])C([H])([H])OC([H])([H])C3([H])[H])c([H])c([H])c2O[C@]([H])(C([H])([H])N(C(=O)N([H])c2c([H])c([H])c3OC([H])([H])Oc3c2[H])C([H])([H])[H])[C@@]([H])(C([H])([H])[H])C1([H])[H])C([H])([H])[H]	N-[(2S,3S)-2-[[1,3-benzodioxol-5-ylcarbamoyl(methyl)amino]methyl]-5-[(2S)-1-hydroxypropan-2-yl]-3-methyl-6-oxo-3,4-dihydro-2H-1,5-benzoxazocin-8-yl]-3-morpholin-4-ylpropanamide	611.696	Inactive	-8.4
784	PUBCHEM_CID_44483505	[H]OC([H])([H])[C@@]([H])(N1C(=O)c2c([H])c(N([H])S(=O)(=O)c3c([H])c([H])c([H])c([H])c3[H])c([H])c([H])c2O[C@]([H])(C([H])([H])N(C(=O)N([H])c2c([H])c([H])c(OC([H])([H])[H])c([H])c2[H])C([H])([H])[H])[C@@]([H])(C([H])([H])[H])C1([H])[H])C([H])([H])[H]	1-[[(2S,3S)-8-(benzenesulfonamido)-5-[(2S)-1-hydroxypropan-2-yl]-3-methyl-6-oxo-3,4-dihydro-2H-1,5-benzoxazocin-2-yl]methyl]-3-(4-methoxyphenyl)-1-methylurea	596.7	Inactive	-8.6
785	PUBCHEM_CID_44483506	[H]OC([H])([H])[C@@]([H])(N1C(=O)c2c([H])c(N([H])S(=O)(=O)c3c([H])c([H])c(OC([H])([H])[H])c([H])c3[H])c([H])c([H])c2O[C@]([H])(C([H])([H])N(C(=O)N([H])c2c([H])c([H])c([H])c([H])c2[H])C([H])([H])[H])[C@@]([H])(C([H])([H])[H])C1([H])[H])C([H])([H])[H]	1-[[(2S,3S)-5-[(2S)-1-hydroxypropan-2-yl]-8-[(4-methoxyphenyl)sulfonylamino]-3-methyl-6-oxo-3,4-dihydro-2H-1,5-benzoxazocin-2-yl]methyl]-1-methyl-3-phenylurea	596.7	Inactive	-8.9
786	PUBCHEM_CID_44483507	[H]OC([H])([H])[C@@]([H])(N1C(=O)c2c([H])c(N([H])S(=O)(=O)c3c([H])c([H])c(c([H])c3[H])C([H])([H])[H])c([H])c([H])c2O[C@]([H])(C([H])([H])N(C([H])([H])[H])S(=O)(=O)c2nc([H])n(c2[H])C([H])([H])[H])[C@@]([H])(C([H])([H])[H])C1([H])[H])C([H])([H])[H]	N-[[(2S,3S)-5-[(2S)-1-hydroxypropan-2-yl]-3-methyl-8-[(4-methylphenyl)sulfonylamino]-6-oxo-3,4-dihydro-2H-1,5-benzoxazocin-2-yl]methyl]-N,1-dimethylimidazole-4-sulfonamide	605.73	Inactive	-8.9
787	PUBCHEM_CID_44483508	[H]OC([H])([H])[C@@]([H])(N1C(=O)c2c([H])c(N([H])S(=O)(=O)c3c([H])c([H])c(Cl)c([H])c3[H])c([H])c([H])c2O[C@]([H])(C([H])([H])N(C([H])([H])[H])S(=O)(=O)c2c([H])c([H])c(OC([H])([H])[H])c([H])c2[H])[C@@]([H])(C([H])([H])[H])C1([H])[H])C([H])([H])[H]	N-[[(2S,3S)-8-[(4-chlorophenyl)sulfonylamino]-5-[(2S)-1-hydroxypropan-2-yl]-3-methyl-6-oxo-3,4-dihydro-2H-1,5-benzoxazocin-2-yl]methyl]-4-methoxy-N-methylbenzenesulfonamide	652.17	Inactive	-8.6
788	PUBCHEM_CID_44483509	[H]OC([H])([H])[C@@]([H])(N1C(=O)c2c([H])c(N([H])S(=O)(=O)c3c(noc3C([H])([H])[H])C([H])([H])[H])c([H])c([H])c2O[C@]([H])(C([H])([H])N(C(=O)N([H])c2c([H])c([H])c(F)c([H])c2[H])C([H])([H])[H])[C@@]([H])(C([H])([H])[H])C1([H])[H])C([H])([H])[H]	1-[[(2S,3S)-8-[(3,5-dimethyl-1,2-oxazol-4-yl)sulfonylamino]-5-[(2S)-1-hydroxypropan-2-yl]-3-methyl-6-oxo-3,4-dihydro-2H-1,5-benzoxazocin-2-yl]methyl]-3-(4-fluorophenyl)-1-methylurea	603.67	Inactive	-9.5
789	PUBCHEM_CID_44483510	[H]OC([H])([H])[C@@]([H])(N1C(=O)c2c([H])c(N([H])S(=O)(=O)c3c([H])c([H])c(c([H])c3[H])C([H])([H])[H])c([H])c([H])c2O[C@]([H])(C([H])([H])N(C(=O)N([H])c2c([H])c([H])c(OC([H])([H])[H])c([H])c2[H])C([H])([H])[H])[C@@]([H])(C([H])([H])[H])C1([H])[H])C([H])([H])[H]	1-[[(2S,3S)-5-[(2S)-1-hydroxypropan-2-yl]-3-methyl-8-[(4-methylphenyl)sulfonylamino]-6-oxo-3,4-dihydro-2H-1,5-benzoxazocin-2-yl]methyl]-3-(4-methoxyphenyl)-1-methylurea	610.73	Inactive	-9.1
790	PUBCHEM_CID_44483511	[H]OC([H])([H])[C@@]([H])(N1C(=O)c2c([H])c(N([H])C(=O)N([H])c3c([H])c([H])c(c([H])c3[H])C(F)(F)F)c([H])c([H])c2O[C@]([H])(C([H])([H])N(C([H])([H])[H])C([H])([H])c2c([H])c([H])c3OC([H])([H])Oc3c2[H])[C@@]([H])(C([H])([H])[H])C1([H])[H])C([H])([H])[H]	1-[(2S,3S)-2-[[1,3-benzodioxol-5-ylmethyl(methyl)amino]methyl]-5-[(2S)-1-hydroxypropan-2-yl]-3-methyl-6-oxo-3,4-dihydro-2H-1,5-benzoxazocin-8-yl]-3-[4-(trifluoromethyl)phenyl]urea	628.649	Inactive	-8.2
791	PUBCHEM_CID_44483512	[H]OC([H])([H])[C@@]([H])(N1C(=O)c2c([H])c(N([H])C(=O)N([H])c3c(noc3C([H])([H])[H])C([H])([H])[H])c([H])c([H])c2O[C@]([H])(C([H])([H])N(C([H])([H])[H])C([H])([H])c2c([H])c([H])c(Oc3c([H])c([H])c([H])c([H])c3[H])c([H])c2[H])[C@@]([H])(C([H])([H])[H])C1([H])[H])C([H])([H])[H]	1-(3,5-dimethyl-1,2-oxazol-4-yl)-3-[(2S,3S)-5-[(2S)-1-hydroxypropan-2-yl]-3-methyl-2-[[methyl-[(4-phenoxyphenyl)methyl]amino]methyl]-6-oxo-3,4-dihydro-2H-1,5-benzoxazocin-8-yl]urea	627.742	Inactive	-9.2
792	PUBCHEM_CID_44483513	[H]OC([H])([H])[C@@]([H])(N1C(=O)c2c([H])c(N([H])C(=O)C([H])([H])c3c([H])n(c4c([H])c([H])c([H])c([H])c34)C([H])([H])[H])c([H])c([H])c2O[C@]([H])(C([H])([H])N(C([H])([H])[H])S(=O)(=O)c2sc([H])c([H])c2[H])[C@@]([H])(C([H])([H])[H])C1([H])[H])C([H])([H])[H]	N-[(2S,3S)-5-[(2S)-1-hydroxypropan-2-yl]-3-methyl-2-[[methyl(thiophen-2-ylsulfonyl)amino]methyl]-6-oxo-3,4-dihydro-2H-1,5-benzoxazocin-8-yl]-2-(1-methylindol-3-yl)acetamide	624.77	Inactive	-8.8
793	PUBCHEM_CID_44483514	[H]OC([H])([H])[C@@]([H])(N1C(=O)c2c([H])c(N([H])C(=O)C([H])([H])C([H])([H])C(F)(F)F)c([H])c([H])c2O[C@]([H])(C([H])([H])N(C([H])([H])[H])C([H])([H])c2c([H])c([H])c(Oc3c([H])c([H])c([H])c([H])c3[H])c([H])c2[H])[C@@]([H])(C([H])([H])[H])C1([H])[H])C([H])([H])[H]	4,4,4-trifluoro-N-[(2S,3S)-5-[(2S)-1-hydroxypropan-2-yl]-3-methyl-2-[[methyl-[(4-phenoxyphenyl)methyl]amino]methyl]-6-oxo-3,4-dihydro-2H-1,5-benzoxazocin-8-yl]butanamide	613.678	Inactive	-8.1
794	PUBCHEM_CID_44483515	[H]OC([H])([H])[C@]([H])(N1C(=O)c2c([H])c(N([H])C(=O)C([H])([H])C([H])([H])C(F)(F)F)c([H])c([H])c2O[C@@]([H])(C([H])([H])N(C([H])([H])[H])C([H])([H])c2c([H])c([H])c(Cl)c(Cl)c2[H])[C@@]([H])(C([H])([H])[H])C1([H])[H])C([H])([H])[H]	N-[(2R,3S)-2-[[(3,4-dichlorophenyl)methyl-methylamino]methyl]-5-[(2R)-1-hydroxypropan-2-yl]-3-methyl-6-oxo-3,4-dihydro-2H-1,5-benzoxazocin-8-yl]-4,4,4-trifluorobutanamide	590.47	Inactive	-10
795	PUBCHEM_CID_44483516	[H]OC([H])([H])[C@]([H])(N1C(=O)c2c([H])c(N([H])S(=O)(=O)c3c([H])c([H])c(F)c([H])c3[H])c([H])c([H])c2O[C@@]([H])(C([H])([H])N(C(=O)N([H])c2c([H])c([H])c([H])c([H])c2[H])C([H])([H])[H])[C@@]([H])(C([H])([H])[H])C1([H])[H])C([H])([H])[H]	1-[[(2R,3S)-8-[(4-fluorophenyl)sulfonylamino]-5-[(2R)-1-hydroxypropan-2-yl]-3-methyl-6-oxo-3,4-dihydro-2H-1,5-benzoxazocin-2-yl]methyl]-1-methyl-3-phenylurea	584.66	Inactive	-9.4
796	PUBCHEM_CID_44483517	[H]OC([H])([H])[C@]([H])(N1C(=O)c2c([H])c(N([H])S(=O)(=O)c3sc([H])c([H])c3[H])c([H])c([H])c2O[C@@]([H])(C([H])([H])N(C(=O)N([H])c2c([H])c([H])c(c([H])c2[H])C(F)(F)F)C([H])([H])[H])[C@@]([H])(C([H])([H])[H])C1([H])[H])C([H])([H])[H]	1-[[(2R,3S)-5-[(2R)-1-hydroxypropan-2-yl]-3-methyl-6-oxo-8-(thiophen-2-ylsulfonylamino)-3,4-dihydro-2H-1,5-benzoxazocin-2-yl]methyl]-1-methyl-3-[4-(trifluoromethyl)phenyl]urea	640.69	Inactive	-9.6
797	PUBCHEM_CID_44483518	[H]OC([H])([H])[C@]([H])(N1C(=O)c2c([H])c(N([H])C(=O)C([H])([H])n3nnnc3[H])c([H])c([H])c2O[C@@]([H])(C([H])([H])N(C([H])([H])[H])S(=O)(=O)c2c([H])c([H])c([H])c([H])c2[H])[C@@]([H])(C([H])([H])[H])C1([H])[H])C([H])([H])[H]	N-[(2R,3S)-2-[[benzenesulfonyl(methyl)amino]methyl]-5-[(2R)-1-hydroxypropan-2-yl]-3-methyl-6-oxo-3,4-dihydro-2H-1,5-benzoxazocin-8-yl]-2-(tetrazol-1-yl)acetamide	557.63	Inactive	-10.6
798	PUBCHEM_CID_44483519	[H]OC([H])([H])[C@]([H])(N1C(=O)c2c([H])c(N([H])S(=O)(=O)c3c([H])c([H])c(c([H])c3[H])C([H])([H])[H])c([H])c([H])c2O[C@@]([H])(C([H])([H])N(C([H])([H])[H])S(=O)(=O)c2c([H])c([H])c(OC([H])([H])[H])c([H])c2[H])[C@@]([H])(C([H])([H])[H])C1([H])[H])C([H])([H])[H]	N-[(2R,3S)-5-[(2R)-1-hydroxypropan-2-yl]-2-[[(4-methoxyphenyl)sulfonyl-methylamino]methyl]-3-methyl-6-oxo-3,4-dihydro-2H-1,5-benzoxazocin-8-yl]-4-methylbenzenesulfonamide	631.76	Inactive	-9.3
799	PUBCHEM_CID_44483520	[H]OC([H])([H])[C@]([H])(N1C(=O)c2c([H])c(N([H])C(=O)N([H])c3c([H])c([H])c([H])c4c([H])c([H])c([H])c([H])c34)c([H])c([H])c2O[C@@]([H])(C([H])([H])N(C([H])([H])[H])C([H])([H])c2c([H])c([H])c(Cl)c(Cl)c2[H])[C@@]([H])(C([H])([H])[H])C1([H])[H])C([H])([H])[H]	1-[(2R,3S)-2-[[(3,4-dichlorophenyl)methyl-methylamino]methyl]-5-[(2R)-1-hydroxypropan-2-yl]-3-methyl-6-oxo-3,4-dihydro-2H-1,5-benzoxazocin-8-yl]-3-naphthalen-1-ylurea	635.59	Inactive	-9.6
800	PUBCHEM_CID_44483521	[H]OC([H])([H])[C@]([H])(N1C(=O)c2c([H])c(N([H])C(=O)C([H])([H])c3c([H])n(c4c([H])c([H])c([H])c([H])c34)C([H])([H])[H])c([H])c([H])c2O[C@@]([H])(C([H])([H])N(C([H])([H])[H])S(=O)(=O)c2c([H])c([H])c(F)c([H])c2[H])[C@@]([H])(C([H])([H])[H])C1([H])[H])C([H])([H])[H]	N-[(2R,3S)-2-[[(4-fluorophenyl)sulfonyl-methylamino]methyl]-5-[(2R)-1-hydroxypropan-2-yl]-3-methyl-6-oxo-3,4-dihydro-2H-1,5-benzoxazocin-8-yl]-2-(1-methylindol-3-yl)acetamide	636.74	Inactive	-9.2
801	PUBCHEM_CID_44483522	[H]OC([H])([H])[C@]([H])(N1C(=O)c2c([H])c(N([H])C(=O)N([H])c3c([H])c([H])c(c([H])c3[H])C(F)(F)F)c([H])c([H])c2O[C@@]([H])(C([H])([H])N(C([H])([H])[H])C([H])([H])c2c([H])c([H])c(c([H])c2[H])-c2c([H])c([H])c([H])c([H])c2[H])[C@@]([H])(C([H])([H])[H])C1([H])[H])C([H])([H])[H]	1-[(2R,3S)-5-[(2R)-1-hydroxypropan-2-yl]-3-methyl-2-[[methyl-[(4-phenylphenyl)methyl]amino]methyl]-6-oxo-3,4-dihydro-2H-1,5-benzoxazocin-8-yl]-3-[4-(trifluoromethyl)phenyl]urea	660.738	Inactive	-12.6
802	PUBCHEM_CID_44483523	[H]OC([H])([H])[C@]([H])(N1C(=O)c2c([H])c(N([H])C(=O)N([H])c3c([H])c([H])c(c([H])c3[H])C(F)(F)F)c([H])c([H])c2O[C@@]([H])(C([H])([H])N(C([H])([H])[H])S(=O)(=O)c2c([H])c([H])c([H])c([H])c2[H])[C@@]([H])(C([H])([H])[H])C1([H])[H])C([H])([H])[H]	1-[(2R,3S)-2-[[benzenesulfonyl(methyl)amino]methyl]-5-[(2R)-1-hydroxypropan-2-yl]-3-methyl-6-oxo-3,4-dihydro-2H-1,5-benzoxazocin-8-yl]-3-[4-(trifluoromethyl)phenyl]urea	634.67	Inactive	-8.3
803	PUBCHEM_CID_44483524	[H]OC([H])([H])[C@]([H])(N1C(=O)c2c([H])c(N([H])S(=O)(=O)C([H])([H])[H])c([H])c([H])c2O[C@@]([H])(C([H])([H])N(C([H])([H])[H])C([H])([H])c2c([H])c([H])c(Cl)c(Cl)c2[H])[C@@]([H])(C([H])([H])[H])C1([H])[H])C([H])([H])[H]	N-[(2R,3S)-2-[[(3,4-dichlorophenyl)methyl-methylamino]methyl]-5-[(2R)-1-hydroxypropan-2-yl]-3-methyl-6-oxo-3,4-dihydro-2H-1,5-benzoxazocin-8-yl]methanesulfonamide	544.49	Inactive	-8.1
804	PUBCHEM_CID_44483525	[H]OC([H])([H])[C@]([H])(N1C(=O)c2c([H])c(N([H])S(=O)(=O)c3c([H])c([H])c([H])c([H])c3[H])c([H])c([H])c2O[C@@]([H])(C([H])([H])N(C([H])([H])[H])C([H])([H])c2c([H])c([H])c(Cl)c(Cl)c2[H])[C@@]([H])(C([H])([H])[H])C1([H])[H])C([H])([H])[H]	N-[(2R,3S)-2-[[(3,4-dichlorophenyl)methyl-methylamino]methyl]-5-[(2R)-1-hydroxypropan-2-yl]-3-methyl-6-oxo-3,4-dihydro-2H-1,5-benzoxazocin-8-yl]benzenesulfonamide	606.56	Inactive	-8.6
805	PUBCHEM_CID_44483526	[H]OC([H])([H])[C@]([H])(N1C(=O)c2c([H])c(N([H])C(=O)C([H])([H])c3c([H])n(c4c([H])c([H])c([H])c([H])c34)C([H])([H])[H])c([H])c([H])c2O[C@@]([H])(C([H])([H])N(C([H])([H])[H])C([H])([H])c2c([H])c([H])c(c([H])c2[H])-c2c([H])c([H])c([H])c([H])c2[H])[C@@]([H])(C([H])([H])[H])C1([H])[H])C([H])([H])[H]	N-[(2R,3S)-5-[(2R)-1-hydroxypropan-2-yl]-3-methyl-2-[[methyl-[(4-phenylphenyl)methyl]amino]methyl]-6-oxo-3,4-dihydro-2H-1,5-benzoxazocin-8-yl]-2-(1-methylindol-3-yl)acetamide	644.816	Inactive	-10.8
806	PUBCHEM_CID_44483527	[H]OC([H])([H])[C@]([H])(N1C(=O)c2c([H])c(N([H])S(=O)(=O)c3c([H])c([H])c(Cl)c([H])c3[H])c([H])c([H])c2O[C@@]([H])(C([H])([H])N(C(=O)N([H])c2c([H])c([H])c(F)c([H])c2[H])C([H])([H])[H])[C@@]([H])(C([H])([H])[H])C1([H])[H])C([H])([H])[H]	1-[[(2R,3S)-8-[(4-chlorophenyl)sulfonylamino]-5-[(2R)-1-hydroxypropan-2-yl]-3-methyl-6-oxo-3,4-dihydro-2H-1,5-benzoxazocin-2-yl]methyl]-3-(4-fluorophenyl)-1-methylurea	619.11	Inactive	-9.4
807	PUBCHEM_CID_44483528	[H]OC([H])([H])[C@]([H])(N1C(=O)c2c([H])c(N([H])S(=O)(=O)c3nc([H])n(c3[H])C([H])([H])[H])c([H])c([H])c2O[C@@]([H])(C([H])([H])N(C(=O)N([H])c2c([H])c([H])c(c([H])c2[H])C(F)(F)F)C([H])([H])[H])[C@@]([H])(C([H])([H])[H])C1([H])[H])C([H])([H])[H]	1-[[(2R,3S)-5-[(2R)-1-hydroxypropan-2-yl]-3-methyl-8-[(1-methylimidazol-4-yl)sulfonylamino]-6-oxo-3,4-dihydro-2H-1,5-benzoxazocin-2-yl]methyl]-1-methyl-3-[4-(trifluoromethyl)phenyl]urea	638.66	Inactive	-10.2
808	PUBCHEM_CID_44483529	[H]OC([H])([H])[C@]([H])(N1C(=O)c2c([H])c(N([H])C(=O)N([H])c3c([H])c([H])c([H])c4c([H])c([H])c([H])c([H])c34)c([H])c([H])c2O[C@@]([H])(C([H])([H])N(C([H])([H])[H])C([H])([H])c2c([H])c([H])c(c([H])c2[H])C(F)(F)F)[C@@]([H])(C([H])([H])[H])C1([H])[H])C([H])([H])[H]	1-[(2R,3S)-5-[(2R)-1-hydroxypropan-2-yl]-3-methyl-2-[[methyl-[[4-(trifluoromethyl)phenyl]methyl]amino]methyl]-6-oxo-3,4-dihydro-2H-1,5-benzoxazocin-8-yl]-3-naphthalen-1-ylurea	634.7	Inactive	-10.8
809	PUBCHEM_CID_44483530	[H]OC([H])([H])[C@]([H])(N1C(=O)c2c([H])c(N([H])C(=O)C([H])([H])n3nnnc3[H])c([H])c([H])c2O[C@@]([H])(C([H])([H])N(C(=O)N([H])C([H])(C([H])([H])[H])C([H])([H])[H])C([H])([H])[H])[C@@]([H])(C([H])([H])[H])C1([H])[H])C([H])([H])[H]	N-[(2R,3S)-5-[(2R)-1-hydroxypropan-2-yl]-3-methyl-2-[[methyl(propan-2-ylcarbamoyl)amino]methyl]-6-oxo-3,4-dihydro-2H-1,5-benzoxazocin-8-yl]-2-(tetrazol-1-yl)acetamide	502.576	Inactive	-10.6
810	PUBCHEM_CID_44483531	[H]OC([H])([H])[C@]([H])(N1C(=O)c2c([H])c(N([H])S(=O)(=O)c3c([H])c([H])c([H])c([H])c3[H])c([H])c([H])c2O[C@@]([H])(C([H])([H])N(C([H])([H])[H])S(=O)(=O)c2c([H])c([H])c(c([H])c2[H])C([H])([H])[H])[C@@]([H])(C([H])([H])[H])C1([H])[H])C([H])([H])[H]	N-[[(2R,3S)-8-(benzenesulfonamido)-5-[(2R)-1-hydroxypropan-2-yl]-3-methyl-6-oxo-3,4-dihydro-2H-1,5-benzoxazocin-2-yl]methyl]-N,4-dimethylbenzenesulfonamide	601.73	Inactive	-10.6
811	PUBCHEM_CID_44483532	[H]OC([H])([H])[C@]([H])(N1C(=O)c2c([H])c(N([H])C(=O)N([H])C([H])(C([H])([H])[H])C([H])([H])[H])c([H])c([H])c2O[C@@]([H])(C([H])([H])N(C([H])([H])[H])C([H])([H])[H])[C@@]([H])(C([H])([H])[H])C1([H])[H])C([H])([H])[H]	1-[(2R,3S)-2-[(dimethylamino)methyl]-5-[(2R)-1-hydroxypropan-2-yl]-3-methyl-6-oxo-3,4-dihydro-2H-1,5-benzoxazocin-8-yl]-3-propan-2-ylurea	406.527	Inactive	-8.8
812	PUBCHEM_CID_44483533	[H]OC([H])([H])[C@]([H])(N1C(=O)c2c([H])c(N([H])C(=O)N([H])c3c([H])c([H])c([H])c([H])c3[H])c([H])c([H])c2O[C@@]([H])(C([H])([H])N(C([H])([H])[H])S(=O)(=O)c2c([H])c([H])c([H])c([H])c2[H])[C@@]([H])(C([H])([H])[H])C1([H])[H])C([H])([H])[H]	1-[(2R,3S)-2-[[benzenesulfonyl(methyl)amino]methyl]-5-[(2R)-1-hydroxypropan-2-yl]-3-methyl-6-oxo-3,4-dihydro-2H-1,5-benzoxazocin-8-yl]-3-phenylurea	566.67	Inactive	-10.1
813	PUBCHEM_CID_44483534	[H]OC([H])([H])[C@]([H])(N1C(=O)c2c([H])c(N([H])S(=O)(=O)c3c([H])c([H])c(OC([H])([H])[H])c([H])c3[H])c([H])c([H])c2O[C@@]([H])(C([H])([H])N(C([H])([H])[H])C([H])([H])c2c([H])c([H])nc([H])c2[H])[C@@]([H])(C([H])([H])[H])C1([H])[H])C([H])([H])[H]	N-[(2R,3S)-5-[(2R)-1-hydroxypropan-2-yl]-3-methyl-2-[[methyl(pyridin-4-ylmethyl)amino]methyl]-6-oxo-3,4-dihydro-2H-1,5-benzoxazocin-8-yl]-4-methoxybenzenesulfonamide	568.69	Inactive	-8.5
814	PUBCHEM_CID_44483535	[H]OC([H])([H])[C@]([H])(N1C(=O)c2c([H])c(N([H])S(=O)(=O)c3c([H])c([H])c(F)c([H])c3[H])c([H])c([H])c2O[C@@]([H])(C([H])([H])N(C(=O)N([H])c2c([H])c([H])c3OC([H])([H])Oc3c2[H])C([H])([H])[H])[C@@]([H])(C([H])([H])[H])C1([H])[H])C([H])([H])[H]	3-(1,3-benzodioxol-5-yl)-1-[[(2R,3S)-8-[(4-fluorophenyl)sulfonylamino]-5-[(2R)-1-hydroxypropan-2-yl]-3-methyl-6-oxo-3,4-dihydro-2H-1,5-benzoxazocin-2-yl]methyl]-1-methylurea	628.67	Inactive	-9.6
815	PUBCHEM_CID_44483536	[H]OC([H])([H])[C@]([H])(N1C(=O)c2c([H])c(N([H])C(=O)N([H])C([H])(C([H])([H])[H])C([H])([H])[H])c([H])c([H])c2O[C@@]([H])(C([H])([H])N(C(=O)N([H])C([H])(C([H])([H])[H])C([H])([H])[H])C([H])([H])[H])[C@@]([H])(C([H])([H])[H])C1([H])[H])C([H])([H])[H]	1-[[(2R,3S)-5-[(2R)-1-hydroxypropan-2-yl]-3-methyl-6-oxo-8-(propan-2-ylcarbamoylamino)-3,4-dihydro-2H-1,5-benzoxazocin-2-yl]methyl]-1-methyl-3-propan-2-ylurea	477.606	Inactive	-10.4
816	PUBCHEM_CID_44483537	[H]OC([H])([H])[C@]([H])(N1C(=O)c2c([H])c(N([H])C(=O)N([H])c3c([H])c([H])c([H])c4c([H])c([H])c([H])c([H])c34)c([H])c([H])c2O[C@@]([H])(C([H])([H])N(C(=O)N([H])C([H])(C([H])([H])[H])C([H])([H])[H])C([H])([H])[H])[C@@]([H])(C([H])([H])[H])C1([H])[H])C([H])([H])[H]	1-[[(2R,3S)-5-[(2R)-1-hydroxypropan-2-yl]-3-methyl-8-(naphthalen-1-ylcarbamoylamino)-6-oxo-3,4-dihydro-2H-1,5-benzoxazocin-2-yl]methyl]-1-methyl-3-propan-2-ylurea	561.683	Inactive	-9.2
817	PUBCHEM_CID_44483538	[H]OC([H])([H])[C@]([H])(N1C(=O)c2c([H])c(N([H])S(=O)(=O)c3c([H])c([H])c(OC([H])([H])[H])c([H])c3[H])c([H])c([H])c2O[C@@]([H])(C([H])([H])N(C([H])([H])[H])S(=O)(=O)c2c([H])c([H])c(OC([H])([H])[H])c([H])c2[H])[C@@]([H])(C([H])([H])[H])C1([H])[H])C([H])([H])[H]	N-[(2R,3S)-5-[(2R)-1-hydroxypropan-2-yl]-2-[[(4-methoxyphenyl)sulfonyl-methylamino]methyl]-3-methyl-6-oxo-3,4-dihydro-2H-1,5-benzoxazocin-8-yl]-4-methoxybenzenesulfonamide	647.76	Inactive	-9
818	PUBCHEM_CID_44483539	[H]OC([H])([H])[C@]([H])(N1C(=O)c2c([H])c(N([H])S(=O)(=O)c3nc([H])n(c3[H])C([H])([H])[H])c([H])c([H])c2O[C@@]([H])(C([H])([H])N(C([H])([H])[H])S(=O)(=O)c2c([H])c([H])c([H])c([H])c2[H])[C@@]([H])(C([H])([H])[H])C1([H])[H])C([H])([H])[H]	N-[(2R,3S)-2-[[benzenesulfonyl(methyl)amino]methyl]-5-[(2R)-1-hydroxypropan-2-yl]-3-methyl-6-oxo-3,4-dihydro-2H-1,5-benzoxazocin-8-yl]-1-methylimidazole-4-sulfonamide	591.7	Inactive	-8.3
819	PUBCHEM_CID_44483540	[H]OC([H])([H])[C@]([H])(N1C(=O)c2c([H])c(N([H])S(=O)(=O)c3c([H])c([H])c([H])c([H])c3[H])c([H])c([H])c2O[C@@]([H])(C([H])([H])N(C([H])([H])[H])S(=O)(=O)c2sc([H])c([H])c2[H])[C@@]([H])(C([H])([H])[H])C1([H])[H])C([H])([H])[H]	N-[[(2R,3S)-8-(benzenesulfonamido)-5-[(2R)-1-hydroxypropan-2-yl]-3-methyl-6-oxo-3,4-dihydro-2H-1,5-benzoxazocin-2-yl]methyl]-N-methylthiophene-2-sulfonamide	593.73	Inactive	-8.9
820	PUBCHEM_CID_44483541	[H]OC([H])([H])[C@]([H])(N1C(=O)c2c([H])c(N([H])C(=O)N([H])c3c([H])c([H])c([H])c4c([H])c([H])c([H])c([H])c34)c([H])c([H])c2O[C@@]([H])(C([H])([H])N(C([H])([H])[H])C([H])([H])c2c([H])c([H])nc([H])c2[H])[C@@]([H])(C([H])([H])[H])C1([H])[H])C([H])([H])[H]	1-[(2R,3S)-5-[(2R)-1-hydroxypropan-2-yl]-3-methyl-2-[[methyl(pyridin-4-ylmethyl)amino]methyl]-6-oxo-3,4-dihydro-2H-1,5-benzoxazocin-8-yl]-3-naphthalen-1-ylurea	567.69	Inactive	-10.5
821	PUBCHEM_CID_44483542	[H]OC([H])([H])[C@]([H])(N1C(=O)c2c([H])c(N([H])C(=O)C([H])([H])C([H])([H])N3C([H])([H])C([H])([H])OC([H])([H])C3([H])[H])c([H])c([H])c2O[C@@]([H])(C([H])([H])N(C([H])([H])[H])C([H])([H])c2c([H])c([H])nc([H])c2[H])[C@@]([H])(C([H])([H])[H])C1([H])[H])C([H])([H])[H]	N-[(2R,3S)-5-[(2R)-1-hydroxypropan-2-yl]-3-methyl-2-[[methyl(pyridin-4-ylmethyl)amino]methyl]-6-oxo-3,4-dihydro-2H-1,5-benzoxazocin-8-yl]-3-morpholin-4-ylpropanamide	539.677	Inactive	-7.5
822	PUBCHEM_CID_44483543	[H]OC([H])([H])[C@]([H])(N1C(=O)c2c([H])c(N([H])S(=O)(=O)c3c([H])c([H])c(OC([H])([H])[H])c([H])c3[H])c([H])c([H])c2O[C@@]([H])(C([H])([H])N(C([H])([H])[H])S(=O)(=O)c2c([H])c([H])c([H])c([H])c2[H])[C@@]([H])(C([H])([H])[H])C1([H])[H])C([H])([H])[H]	N-[(2R,3S)-2-[[benzenesulfonyl(methyl)amino]methyl]-5-[(2R)-1-hydroxypropan-2-yl]-3-methyl-6-oxo-3,4-dihydro-2H-1,5-benzoxazocin-8-yl]-4-methoxybenzenesulfonamide	617.73	Inactive	-8.6
823	PUBCHEM_CID_44483544	[H]OC([H])([H])[C@]([H])(N1C(=O)c2c([H])c(N([H])C(=O)C([H])([H])n3nnnc3[H])c([H])c([H])c2O[C@@]([H])(C([H])([H])N(C([H])([H])[H])S(=O)(=O)c2c([H])c([H])c(c([H])c2[H])C([H])([H])[H])[C@@]([H])(C([H])([H])[H])C1([H])[H])C([H])([H])[H]	N-[(2R,3S)-5-[(2R)-1-hydroxypropan-2-yl]-3-methyl-2-[[methyl-(4-methylphenyl)sulfonylamino]methyl]-6-oxo-3,4-dihydro-2H-1,5-benzoxazocin-8-yl]-2-(tetrazol-1-yl)acetamide	571.65	Inactive	-11
824	PUBCHEM_CID_44483545	[H]OC([H])([H])[C@]([H])(N1C(=O)c2c([H])c(N([H])C(=O)N([H])c3c(noc3C([H])([H])[H])C([H])([H])[H])c([H])c([H])c2O[C@@]([H])(C([H])([H])N(C([H])([H])[H])S(=O)(=O)c2c([H])c([H])c([H])c([H])c2[H])[C@@]([H])(C([H])([H])[H])C1([H])[H])C([H])([H])[H]	1-[(2R,3S)-2-[[benzenesulfonyl(methyl)amino]methyl]-5-[(2R)-1-hydroxypropan-2-yl]-3-methyl-6-oxo-3,4-dihydro-2H-1,5-benzoxazocin-8-yl]-3-(3,5-dimethyl-1,2-oxazol-4-yl)urea	585.68	Inactive	-10.5
825	PUBCHEM_CID_44483546	[H]OC([H])([H])[C@]([H])(N1C(=O)c2c([H])c(N([H])C(=O)C([H])([H])C([H])([H])N3C([H])([H])C([H])([H])OC([H])([H])C3([H])[H])c([H])c([H])c2O[C@@]([H])(C([H])([H])N(C([H])([H])[H])S(=O)(=O)c2c([H])c([H])c(F)c([H])c2[H])[C@@]([H])(C([H])([H])[H])C1([H])[H])C([H])([H])[H]	N-[(2R,3S)-2-[[(4-fluorophenyl)sulfonyl-methylamino]methyl]-5-[(2R)-1-hydroxypropan-2-yl]-3-methyl-6-oxo-3,4-dihydro-2H-1,5-benzoxazocin-8-yl]-3-morpholin-4-ylpropanamide	606.71	Inactive	-8.7
826	PUBCHEM_CID_44483547	[H]OC([H])([H])[C@]([H])(N1C(=O)c2c([H])c(N([H])S(=O)(=O)C([H])([H])[H])c([H])c([H])c2O[C@@]([H])(C([H])([H])N(C([H])([H])[H])S(=O)(=O)c2c([H])c([H])c(OC([H])([H])[H])c([H])c2[H])[C@@]([H])(C([H])([H])[H])C1([H])[H])C([H])([H])[H]	N-[[(2R,3S)-5-[(2R)-1-hydroxypropan-2-yl]-8-(methanesulfonamido)-3-methyl-6-oxo-3,4-dihydro-2H-1,5-benzoxazocin-2-yl]methyl]-4-methoxy-N-methylbenzenesulfonamide	555.66	Inactive	-8.1
827	PUBCHEM_CID_44483548	[H]OC([H])([H])[C@]([H])(N1C(=O)c2c([H])c(N([H])C(=O)N([H])c3c([H])c([H])c(OC([H])([H])[H])c([H])c3[H])c([H])c([H])c2O[C@@]([H])(C([H])([H])N(C([H])([H])[H])S(=O)(=O)c2c([H])c([H])c(Cl)c([H])c2[H])[C@@]([H])(C([H])([H])[H])C1([H])[H])C([H])([H])[H]	1-[(2R,3S)-2-[[(4-chlorophenyl)sulfonyl-methylamino]methyl]-5-[(2R)-1-hydroxypropan-2-yl]-3-methyl-6-oxo-3,4-dihydro-2H-1,5-benzoxazocin-8-yl]-3-(4-methoxyphenyl)urea	631.14	Inactive	-7.4
828	PUBCHEM_CID_44483549	[H]OC([H])([H])[C@]([H])(N1C(=O)c2c([H])c(N([H])S(=O)(=O)c3c([H])c([H])c(F)c([H])c3[H])c([H])c([H])c2O[C@@]([H])(C([H])([H])N(C([H])([H])[H])S(=O)(=O)c2nc([H])n(c2[H])C([H])([H])[H])[C@@]([H])(C([H])([H])[H])C1([H])[H])C([H])([H])[H]	N-[[(2R,3S)-8-[(4-fluorophenyl)sulfonylamino]-5-[(2R)-1-hydroxypropan-2-yl]-3-methyl-6-oxo-3,4-dihydro-2H-1,5-benzoxazocin-2-yl]methyl]-N,1-dimethylimidazole-4-sulfonamide	609.69	Inactive	-9.1
829	PUBCHEM_CID_44483550	[H]OC([H])([H])[C@]([H])(N1C(=O)c2c([H])c(N([H])S(=O)(=O)c3c([H])c([H])c(c([H])c3[H])C([H])([H])[H])c([H])c([H])c2O[C@@]([H])(C([H])([H])N(C([H])([H])[H])S(=O)(=O)c2sc([H])c([H])c2[H])[C@@]([H])(C([H])([H])[H])C1([H])[H])C([H])([H])[H]	N-[[(2R,3S)-5-[(2R)-1-hydroxypropan-2-yl]-3-methyl-8-[(4-methylphenyl)sulfonylamino]-6-oxo-3,4-dihydro-2H-1,5-benzoxazocin-2-yl]methyl]-N-methylthiophene-2-sulfonamide	607.76	Inactive	-9
830	PUBCHEM_CID_44483551	[H]OC([H])([H])[C@]([H])(N1C(=O)c2c([H])c(N([H])C(=O)N([H])C3([H])C([H])([H])C([H])([H])C([H])([H])C([H])([H])C3([H])[H])c([H])c([H])c2O[C@@]([H])(C([H])([H])N(C([H])([H])[H])S(=O)(=O)c2nc([H])n(c2[H])C([H])([H])[H])[C@@]([H])(C([H])([H])[H])C1([H])[H])C([H])([H])[H]	1-cyclohexyl-3-[(2R,3S)-5-[(2R)-1-hydroxypropan-2-yl]-3-methyl-2-[[methyl-(1-methylimidazol-4-yl)sulfonylamino]methyl]-6-oxo-3,4-dihydro-2H-1,5-benzoxazocin-8-yl]urea	576.71	Inactive	-10
831	PUBCHEM_CID_44483552	[H]OC([H])([H])[C@]([H])(N1C(=O)c2c([H])c(N([H])C(=O)C([H])([H])c3c([H])c([H])c([H])c([H])c3[H])c([H])c([H])c2O[C@@]([H])(C([H])([H])N(C([H])([H])[H])S(=O)(=O)c2c([H])c([H])c(c([H])c2[H])C([H])([H])[H])[C@@]([H])(C([H])([H])[H])C1([H])[H])C([H])([H])[H]	N-[(2R,3S)-5-[(2R)-1-hydroxypropan-2-yl]-3-methyl-2-[[methyl-(4-methylphenyl)sulfonylamino]methyl]-6-oxo-3,4-dihydro-2H-1,5-benzoxazocin-8-yl]-2-phenylacetamide	579.71	Inactive	-10.9
832	PUBCHEM_CID_44483553	[H]OC([H])([H])[C@]([H])(N1C(=O)c2c([H])c(N([H])S(=O)(=O)c3c([H])c([H])c(c([H])c3[H])C([H])([H])[H])c([H])c([H])c2O[C@@]([H])(C([H])([H])N(C([H])([H])[H])S(=O)(=O)c2c([H])c([H])c(Cl)c([H])c2[H])[C@@]([H])(C([H])([H])[H])C1([H])[H])C([H])([H])[H]	N-[(2R,3S)-2-[[(4-chlorophenyl)sulfonyl-methylamino]methyl]-5-[(2R)-1-hydroxypropan-2-yl]-3-methyl-6-oxo-3,4-dihydro-2H-1,5-benzoxazocin-8-yl]-4-methylbenzenesulfonamide	636.18	Inactive	-9.1
833	PUBCHEM_CID_44483554	[H]OC([H])([H])[C@]([H])(N1C(=O)c2c([H])c(N([H])C(=O)N([H])C([H])(C([H])([H])[H])C([H])([H])[H])c([H])c([H])c2O[C@@]([H])(C([H])([H])N(C([H])([H])[H])S(=O)(=O)c2c([H])c([H])c(c([H])c2[H])C([H])([H])[H])[C@@]([H])(C([H])([H])[H])C1([H])[H])C([H])([H])[H]	1-[(2R,3S)-5-[(2R)-1-hydroxypropan-2-yl]-3-methyl-2-[[methyl-(4-methylphenyl)sulfonylamino]methyl]-6-oxo-3,4-dihydro-2H-1,5-benzoxazocin-8-yl]-3-propan-2-ylurea	546.68	Inactive	-10.5
834	PUBCHEM_CID_44483555	[H]OC([H])([H])[C@]([H])(N1C(=O)c2c([H])c(N([H])S(=O)(=O)c3c([H])c([H])c(F)c([H])c3[H])c([H])c([H])c2O[C@@]([H])(C([H])([H])N(C([H])([H])[H])S(=O)(=O)C([H])([H])[H])[C@@]([H])(C([H])([H])[H])C1([H])[H])C([H])([H])[H]	4-fluoro-N-[(2R,3S)-5-[(2R)-1-hydroxypropan-2-yl]-3-methyl-2-[[methyl(methylsulfonyl)amino]methyl]-6-oxo-3,4-dihydro-2H-1,5-benzoxazocin-8-yl]benzenesulfonamide	543.63	Inactive	-8.8
835	PUBCHEM_CID_44483556	[H]OC([H])([H])[C@]([H])(N1C(=O)c2c([H])c(N([H])C(=O)C3([H])C([H])([H])C([H])([H])C([H])([H])C([H])([H])C3([H])[H])c([H])c([H])c2O[C@@]([H])(C([H])([H])N(C([H])([H])[H])C([H])([H])c2c([H])c([H])c([H])c([H])c2[H])[C@@]([H])(C([H])([H])[H])C1([H])[H])C([H])([H])[H]	N-[(2R,3S)-2-[[benzyl(methyl)amino]methyl]-5-[(2R)-1-hydroxypropan-2-yl]-3-methyl-6-oxo-3,4-dihydro-2H-1,5-benzoxazocin-8-yl]cyclohexanecarboxamide	507.675	Inactive	-10.9
836	PUBCHEM_CID_44483557	[H]OC([H])([H])[C@@]([H])(N1C(=O)c2c([H])c(N([H])C(=O)C([H])([H])n3nnnc3[H])c([H])c([H])c2O[C@]([H])(C([H])([H])N(C([H])([H])[H])S(=O)(=O)c2sc([H])c([H])c2[H])[C@]([H])(C([H])([H])[H])C1([H])[H])C([H])([H])[H]	N-[(2S,3R)-5-[(2S)-1-hydroxypropan-2-yl]-3-methyl-2-[[methyl(thiophen-2-ylsulfonyl)amino]methyl]-6-oxo-3,4-dihydro-2H-1,5-benzoxazocin-8-yl]-2-(tetrazol-1-yl)acetamide	563.65	Inactive	-7.4
837	PUBCHEM_CID_44483558	[H]OC([H])([H])[C@@]([H])(N1C(=O)c2c([H])c(N([H])S(=O)(=O)c3c([H])c([H])c(c([H])c3[H])C([H])([H])[H])c([H])c([H])c2O[C@]([H])(C([H])([H])N([H])C([H])([H])[H])[C@]([H])(C([H])([H])[H])C1([H])[H])C([H])([H])[H]	N-[(2S,3R)-5-[(2S)-1-hydroxypropan-2-yl]-3-methyl-2-(methylaminomethyl)-6-oxo-3,4-dihydro-2H-1,5-benzoxazocin-8-yl]-4-methylbenzenesulfonamide	461.58	Inactive	-8.5
838	PUBCHEM_CID_44483559	[H]OC([H])([H])[C@@]([H])(N1C(=O)c2c([H])c(N([H])S(=O)(=O)c3c([H])c([H])c(c([H])c3[H])C([H])([H])[H])c([H])c([H])c2O[C@]([H])(C([H])([H])N(C([H])([H])[H])C([H])([H])c2c([H])c([H])nc([H])c2[H])[C@]([H])(C([H])([H])[H])C1([H])[H])C([H])([H])[H]	N-[(2S,3R)-5-[(2S)-1-hydroxypropan-2-yl]-3-methyl-2-[[methyl(pyridin-4-ylmethyl)amino]methyl]-6-oxo-3,4-dihydro-2H-1,5-benzoxazocin-8-yl]-4-methylbenzenesulfonamide	552.69	Inactive	-8.7
839	PUBCHEM_CID_44483560	[H]OC(=O)c1c([H])c([H])c(c([H])c1[H])C([H])([H])N(C([H])([H])[H])C([H])([H])[C@@]1([H])Oc2c([H])c([H])c(N([H])C(=O)N([H])c3c([H])c([H])c(F)c([H])c3[H])c([H])c2C(=O)N(C([H])([H])[C@@]1([H])C([H])([H])[H])[C@@]([H])(C([H])([H])[H])C([H])([H])O[H]	4-[[[(2S,3R)-8-[(4-fluorophenyl)carbamoylamino]-5-[(2S)-1-hydroxypropan-2-yl]-3-methyl-6-oxo-3,4-dihydro-2H-1,5-benzoxazocin-2-yl]methyl-methylamino]methyl]benzoic acid	578.641	Inactive	-10.1
840	PUBCHEM_CID_44483561	[H]OC([H])([H])[C@@]([H])(N1C(=O)c2c([H])c(N([H])C(=O)N([H])c3c([H])c([H])c([H])c([H])c3[H])c([H])c([H])c2O[C@]([H])(C([H])([H])N(C([H])([H])[H])C([H])([H])C2([H])C([H])([H])C([H])([H])C([H])([H])C([H])([H])C2([H])[H])[C@]([H])(C([H])([H])[H])C1([H])[H])C([H])([H])[H]	1-[(2S,3R)-2-[[cyclohexylmethyl(methyl)amino]methyl]-5-[(2S)-1-hydroxypropan-2-yl]-3-methyl-6-oxo-3,4-dihydro-2H-1,5-benzoxazocin-8-yl]-3-phenylurea	522.69	Inactive	-8.2
841	PUBCHEM_CID_44483562	[H]OC([H])([H])[C@@]([H])(N1C(=O)c2c([H])c(N([H])C(=O)N([H])C([H])(C([H])([H])[H])C([H])([H])[H])c([H])c([H])c2O[C@]([H])(C([H])([H])N(C([H])([H])[H])C([H])([H])[H])[C@]([H])(C([H])([H])[H])C1([H])[H])C([H])([H])[H]	1-[(2S,3R)-2-[(dimethylamino)methyl]-5-[(2S)-1-hydroxypropan-2-yl]-3-methyl-6-oxo-3,4-dihydro-2H-1,5-benzoxazocin-8-yl]-3-propan-2-ylurea	406.527	Inactive	-7.5
842	PUBCHEM_CID_44483563	[H]OC([H])([H])[C@@]([H])(N1C(=O)c2c([H])c(N([H])C(=O)N([H])c3c(noc3C([H])([H])[H])C([H])([H])[H])c([H])c([H])c2O[C@]([H])(C([H])([H])N(C([H])([H])[H])C([H])([H])[H])[C@]([H])(C([H])([H])[H])C1([H])[H])C([H])([H])[H]	1-[(2S,3R)-2-[(dimethylamino)methyl]-5-[(2S)-1-hydroxypropan-2-yl]-3-methyl-6-oxo-3,4-dihydro-2H-1,5-benzoxazocin-8-yl]-3-(3,5-dimethyl-1,2-oxazol-4-yl)urea	459.547	Inactive	-7.9
843	PUBCHEM_CID_44483564	[H]OC([H])([H])[C@@]([H])(N1C(=O)c2c([H])c(N([H])S(=O)(=O)c3nc([H])n(c3[H])C([H])([H])[H])c([H])c([H])c2O[C@]([H])(C([H])([H])N(C([H])([H])[H])C([H])([H])c2c([H])c([H])c([H])c([H])c2[H])[C@]([H])(C([H])([H])[H])C1([H])[H])C([H])([H])[H]	N-[(2S,3R)-2-[[benzyl(methyl)amino]methyl]-5-[(2S)-1-hydroxypropan-2-yl]-3-methyl-6-oxo-3,4-dihydro-2H-1,5-benzoxazocin-8-yl]-1-methylimidazole-4-sulfonamide	541.67	Inactive	-8.3
844	PUBCHEM_CID_44483565	[H]OC([H])([H])[C@@]([H])(N1C(=O)c2c([H])c(N([H])C(=O)N([H])C([H])(C([H])([H])[H])C([H])([H])[H])c([H])c([H])c2O[C@]([H])(C([H])([H])N(C([H])([H])[H])C([H])([H])c2c([H])c([H])c3OC([H])([H])Oc3c2[H])[C@]([H])(C([H])([H])[H])C1([H])[H])C([H])([H])[H]	1-[(2S,3R)-2-[[1,3-benzodioxol-5-ylmethyl(methyl)amino]methyl]-5-[(2S)-1-hydroxypropan-2-yl]-3-methyl-6-oxo-3,4-dihydro-2H-1,5-benzoxazocin-8-yl]-3-propan-2-ylurea	526.634	Inactive	-8.7
845	PUBCHEM_CID_44483566	[H]OC([H])([H])[C@@]([H])(N1C(=O)c2c([H])c(N([H])C(=O)C3([H])C([H])([H])C3([H])[H])c([H])c([H])c2O[C@]([H])(C([H])([H])N([H])C([H])([H])[H])[C@]([H])(C([H])([H])[H])C1([H])[H])C([H])([H])[H]	N-[(2S,3R)-5-[(2S)-1-hydroxypropan-2-yl]-3-methyl-2-(methylaminomethyl)-6-oxo-3,4-dihydro-2H-1,5-benzoxazocin-8-yl]cyclopropanecarboxamide	375.469	Inactive	-6.9
846	PUBCHEM_CID_44483567	[H]OC([H])([H])[C@@]([H])(N1C(=O)c2c([H])c(N([H])C(=O)N([H])C([H])(C([H])([H])[H])C([H])([H])[H])c([H])c([H])c2O[C@]([H])(C([H])([H])N(C([H])([H])[H])C([H])([H])C2([H])C([H])([H])C([H])([H])C([H])([H])C([H])([H])C2([H])[H])[C@]([H])(C([H])([H])[H])C1([H])[H])C([H])([H])[H]	1-[(2S,3R)-2-[[cyclohexylmethyl(methyl)amino]methyl]-5-[(2S)-1-hydroxypropan-2-yl]-3-methyl-6-oxo-3,4-dihydro-2H-1,5-benzoxazocin-8-yl]-3-propan-2-ylurea	488.673	Inactive	-7.6
847	PUBCHEM_CID_44483568	[H]OC([H])([H])[C@@]([H])(N1C(=O)c2c([H])c(N([H])S(=O)(=O)c3c([H])c([H])c([H])c([H])c3[H])c([H])c([H])c2O[C@]([H])(C([H])([H])N(C([H])([H])[H])C([H])([H])c2c([H])c([H])nc([H])c2[H])[C@]([H])(C([H])([H])[H])C1([H])[H])C([H])([H])[H]	N-[(2S,3R)-5-[(2S)-1-hydroxypropan-2-yl]-3-methyl-2-[[methyl(pyridin-4-ylmethyl)amino]methyl]-6-oxo-3,4-dihydro-2H-1,5-benzoxazocin-8-yl]benzenesulfonamide	538.66	Inactive	-8.3
848	PUBCHEM_CID_44483569	[H]OC([H])([H])[C@@]([H])(N1C(=O)c2c([H])c(N([H])S(=O)(=O)C([H])([H])[H])c([H])c([H])c2O[C@]([H])(C([H])([H])N(C([H])([H])[H])C([H])([H])c2c([H])c([H])c3OC([H])([H])Oc3c2[H])[C@]([H])(C([H])([H])[H])C1([H])[H])C([H])([H])[H]	N-[(2S,3R)-2-[[1,3-benzodioxol-5-ylmethyl(methyl)amino]methyl]-5-[(2S)-1-hydroxypropan-2-yl]-3-methyl-6-oxo-3,4-dihydro-2H-1,5-benzoxazocin-8-yl]methanesulfonamide	519.61	Inactive	-7.5
849	PUBCHEM_CID_44483570	[H]OC([H])([H])[C@@]([H])(N1C(=O)c2c([H])c(N([H])S(=O)(=O)C([H])([H])[H])c([H])c([H])c2O[C@]([H])(C([H])([H])N(C(=O)N([H])c2c([H])c([H])c(F)c([H])c2[H])C([H])([H])[H])[C@]([H])(C([H])([H])[H])C1([H])[H])C([H])([H])[H]	3-(4-fluorophenyl)-1-[[(2S,3R)-5-[(2S)-1-hydroxypropan-2-yl]-8-(methanesulfonamido)-3-methyl-6-oxo-3,4-dihydro-2H-1,5-benzoxazocin-2-yl]methyl]-1-methylurea	522.59	Inactive	-7.2
850	PUBCHEM_CID_44483571	[H]OC([H])([H])[C@]([H])(N1C(=O)c2c([H])c(N([H])S(=O)(=O)C([H])([H])[H])c([H])c([H])c2O[C@]([H])(C([H])([H])N(C([H])([H])[H])C([H])([H])C2([H])C([H])([H])C([H])([H])C([H])([H])C([H])([H])C2([H])[H])[C@]([H])(C([H])([H])[H])C1([H])[H])C([H])([H])[H]	N-[(2S,3R)-2-[[cyclohexylmethyl(methyl)amino]methyl]-5-[(2R)-1-hydroxypropan-2-yl]-3-methyl-6-oxo-3,4-dihydro-2H-1,5-benzoxazocin-8-yl]methanesulfonamide	481.65	Inactive	-7.5
851	PUBCHEM_CID_44483572	[H]OC([H])([H])[C@@]([H])(N1C(=O)c2c([H])c(N([H])C(=O)C3([H])C([H])([H])C3([H])[H])c([H])c([H])c2O[C@]([H])(C([H])([H])N(C([H])([H])[H])S(=O)(=O)c2sc([H])c([H])c2[H])[C@]([H])(C([H])([H])[H])C1([H])[H])C([H])([H])[H]	N-[(2S,3R)-5-[(2S)-1-hydroxypropan-2-yl]-3-methyl-2-[[methyl(thiophen-2-ylsulfonyl)amino]methyl]-6-oxo-3,4-dihydro-2H-1,5-benzoxazocin-8-yl]cyclopropanecarboxamide	521.65	Inactive	-6.9
852	PUBCHEM_CID_44483573	[H]OC([H])([H])[C@]([H])(N1C(=O)c2c([H])c(N([H])C(=O)N([H])C([H])(C([H])([H])[H])C([H])([H])[H])c([H])c([H])c2O[C@]([H])(C([H])([H])N(C([H])([H])[H])C([H])([H])C2([H])C([H])([H])C([H])([H])C([H])([H])C([H])([H])C2([H])[H])[C@]([H])(C([H])([H])[H])C1([H])[H])C([H])([H])[H]	1-[(2S,3R)-2-[[cyclohexylmethyl(methyl)amino]methyl]-5-[(2R)-1-hydroxypropan-2-yl]-3-methyl-6-oxo-3,4-dihydro-2H-1,5-benzoxazocin-8-yl]-3-propan-2-ylurea	488.673	Inactive	-7.7
853	PUBCHEM_CID_44483574	[H]OC([H])([H])[C@@]([H])(N1C(=O)c2c([H])c(N([H])S(=O)(=O)c3c([H])c([H])c(F)c([H])c3[H])c([H])c([H])c2O[C@@]([H])(C([H])([H])N(C([H])([H])[H])S(=O)(=O)c2c([H])c([H])c(c([H])c2[H])C([H])([H])[H])[C@@]([H])(C([H])([H])[H])C1([H])[H])C([H])([H])[H]	N-[[(2R,3S)-8-[(4-fluorophenyl)sulfonylamino]-5-[(2S)-1-hydroxypropan-2-yl]-3-methyl-6-oxo-3,4-dihydro-2H-1,5-benzoxazocin-2-yl]methyl]-N,4-dimethylbenzenesulfonamide	619.72	Inactive	-9.1
854	PUBCHEM_CID_44483575	[H]OC([H])([H])[C@@]([H])(N1C(=O)c2c([H])c(N([H])C(=O)N([H])c3c([H])c([H])c4OC([H])([H])Oc4c3[H])c([H])c([H])c2O[C@@]([H])(C([H])([H])N(C([H])([H])[H])S(=O)(=O)c2c([H])c([H])c(F)c([H])c2[H])[C@@]([H])(C([H])([H])[H])C1([H])[H])C([H])([H])[H]	1-(1,3-benzodioxol-5-yl)-3-[(2R,3S)-2-[[(4-fluorophenyl)sulfonyl-methylamino]methyl]-5-[(2S)-1-hydroxypropan-2-yl]-3-methyl-6-oxo-3,4-dihydro-2H-1,5-benzoxazocin-8-yl]urea	628.67	Inactive	-8.7
855	PUBCHEM_CID_44483576	[H]OC([H])([H])[C@]([H])(N1C(=O)c2c([H])c(N([H])C(=O)N([H])c3c([H])c([H])c(OC([H])([H])[H])c([H])c3[H])c([H])c([H])c2O[C@]([H])(C([H])([H])N(C(=O)N([H])C([H])(C([H])([H])[H])C([H])([H])[H])C([H])([H])[H])[C@]([H])(C([H])([H])[H])C1([H])[H])C([H])([H])[H]	1-[[(2S,3R)-5-[(2R)-1-hydroxypropan-2-yl]-8-[(4-methoxyphenyl)carbamoylamino]-3-methyl-6-oxo-3,4-dihydro-2H-1,5-benzoxazocin-2-yl]methyl]-1-methyl-3-propan-2-ylurea	541.649	Inactive	-9.2
856	PUBCHEM_CID_44202449	[H]OC([H])([H])[C@@]([H])(N1C(=O)c2c([H])c(N([H])C(=O)C3([H])C([H])([H])C([H])([H])C([H])([H])C([H])([H])C3([H])[H])c([H])c([H])c2O[C@@]([H])(C([H])([H])N(C([H])([H])[H])C([H])([H])C2([H])C([H])([H])C([H])([H])C([H])([H])C([H])([H])C2([H])[H])[C@@]([H])(C([H])([H])[H])C1([H])[H])C([H])([H])[H]	N-[(2R,3S)-2-[[cyclohexylmethyl(methyl)amino]methyl]-5-[(2S)-1-hydroxypropan-2-yl]-3-methyl-6-oxo-3,4-dihydro-2H-1,5-benzoxazocin-8-yl]cyclohexanecarboxamide	513.723	Inactive	-10.8
857	PUBCHEM_CID_44483577	[H]OC([H])([H])[C@@]([H])(N1C(=O)c2c([H])c(N([H])S(=O)(=O)c3c([H])c([H])c(Cl)c([H])c3[H])c([H])c([H])c2O[C@@]([H])(C([H])([H])N(C([H])([H])[H])S(=O)(=O)c2c([H])c([H])c(Cl)c([H])c2[H])[C@@]([H])(C([H])([H])[H])C1([H])[H])C([H])([H])[H]	4-chloro-N-[(2R,3S)-2-[[(4-chlorophenyl)sulfonyl-methylamino]methyl]-5-[(2S)-1-hydroxypropan-2-yl]-3-methyl-6-oxo-3,4-dihydro-2H-1,5-benzoxazocin-8-yl]benzenesulfonamide	656.59	Inactive	-8.9
858	PUBCHEM_CID_44483578	[H]OC([H])([H])[C@@]([H])(N1C(=O)c2c([H])c(N([H])C(=O)N([H])c3c([H])c([H])c(F)c([H])c3[H])c([H])c([H])c2O[C@@]([H])(C([H])([H])N(C([H])([H])[H])S(=O)(=O)c2sc([H])c([H])c2[H])[C@@]([H])(C([H])([H])[H])C1([H])[H])C([H])([H])[H]	1-(4-fluorophenyl)-3-[(2R,3S)-5-[(2S)-1-hydroxypropan-2-yl]-3-methyl-2-[[methyl(thiophen-2-ylsulfonyl)amino]methyl]-6-oxo-3,4-dihydro-2H-1,5-benzoxazocin-8-yl]urea	590.69	Inactive	-7.4
859	PUBCHEM_CID_44483579	[H]OC([H])([H])[C@]([H])(N1C(=O)c2c([H])c(N([H])C(=O)N([H])c3c(noc3C([H])([H])[H])C([H])([H])[H])c([H])c([H])c2O[C@]([H])(C([H])([H])N(C([H])([H])[H])S(=O)(=O)c2sc([H])c([H])c2[H])[C@]([H])(C([H])([H])[H])C1([H])[H])C([H])([H])[H]	1-(3,5-dimethyl-1,2-oxazol-4-yl)-3-[(2S,3R)-5-[(2R)-1-hydroxypropan-2-yl]-3-methyl-2-[[methyl(thiophen-2-ylsulfonyl)amino]methyl]-6-oxo-3,4-dihydro-2H-1,5-benzoxazocin-8-yl]urea	591.7	Inactive	-8.3
860	PUBCHEM_CID_44483580	[H]OC([H])([H])[C@@]([H])(N1C(=O)c2c([H])c(N([H])S(=O)(=O)c3sc([H])c([H])c3[H])c([H])c([H])c2O[C@@]([H])(C([H])([H])N(C([H])([H])[H])S(=O)(=O)c2c([H])c([H])c(c([H])c2[H])C([H])([H])[H])[C@@]([H])(C([H])([H])[H])C1([H])[H])C([H])([H])[H]	N-[(2R,3S)-5-[(2S)-1-hydroxypropan-2-yl]-3-methyl-2-[[methyl-(4-methylphenyl)sulfonylamino]methyl]-6-oxo-3,4-dihydro-2H-1,5-benzoxazocin-8-yl]thiophene-2-sulfonamide	607.76	Inactive	-8.7
861	PUBCHEM_CID_44483581	[H]OC([H])([H])[C@@]([H])(N1C(=O)c2c([H])c(N([H])S(=O)(=O)c3c([H])c([H])c(OC([H])([H])[H])c([H])c3[H])c([H])c([H])c2O[C@@]([H])(C([H])([H])N(C([H])([H])[H])C([H])([H])c2c([H])c([H])nc([H])c2[H])[C@@]([H])(C([H])([H])[H])C1([H])[H])C([H])([H])[H]	N-[(2R,3S)-5-[(2S)-1-hydroxypropan-2-yl]-3-methyl-2-[[methyl(pyridin-4-ylmethyl)amino]methyl]-6-oxo-3,4-dihydro-2H-1,5-benzoxazocin-8-yl]-4-methoxybenzenesulfonamide	568.69	Inactive	-8.3
862	PUBCHEM_CID_44483582	[H]OC([H])([H])[C@@]([H])(N1C(=O)c2c([H])c(N([H])S(=O)(=O)c3c([H])c([H])c(F)c([H])c3[H])c([H])c([H])c2O[C@@]([H])(C([H])([H])N(C(=O)N([H])C2([H])C([H])([H])C([H])([H])C([H])([H])C([H])([H])C2([H])[H])C([H])([H])[H])[C@@]([H])(C([H])([H])[H])C1([H])[H])C([H])([H])[H]	3-cyclohexyl-1-[[(2R,3S)-8-[(4-fluorophenyl)sulfonylamino]-5-[(2S)-1-hydroxypropan-2-yl]-3-methyl-6-oxo-3,4-dihydro-2H-1,5-benzoxazocin-2-yl]methyl]-1-methylurea	590.71	Inactive	-10.1
863	PUBCHEM_CID_44483583	[H]OC([H])([H])[C@@]([H])(N1C(=O)c2c([H])c(N([H])S(=O)(=O)c3c([H])c([H])c(OC([H])([H])[H])c([H])c3[H])c([H])c([H])c2O[C@@]([H])(C([H])([H])N(C([H])([H])[H])S(=O)(=O)c2c([H])c([H])c(c([H])c2[H])C([H])([H])[H])[C@@]([H])(C([H])([H])[H])C1([H])[H])C([H])([H])[H]	N-[[(2R,3S)-5-[(2S)-1-hydroxypropan-2-yl]-8-[(4-methoxyphenyl)sulfonylamino]-3-methyl-6-oxo-3,4-dihydro-2H-1,5-benzoxazocin-2-yl]methyl]-N,4-dimethylbenzenesulfonamide	631.76	Inactive	-10.9
864	PUBCHEM_CID_44483584	[H]OC([H])([H])[C@@]([H])(N1C(=O)c2c([H])c(N([H])C(=O)N([H])c3c(noc3C([H])([H])[H])C([H])([H])[H])c([H])c([H])c2O[C@@]([H])(C([H])([H])N(C(=O)N([H])C([H])(C([H])([H])[H])C([H])([H])[H])C([H])([H])[H])[C@@]([H])(C([H])([H])[H])C1([H])[H])C([H])([H])[H]	1-[[(2R,3S)-8-[(3,5-dimethyl-1,2-oxazol-4-yl)carbamoylamino]-5-[(2S)-1-hydroxypropan-2-yl]-3-methyl-6-oxo-3,4-dihydro-2H-1,5-benzoxazocin-2-yl]methyl]-1-methyl-3-propan-2-ylurea	530.626	Inactive	-9.2
865	PUBCHEM_CID_44483585	[H]OC([H])([H])[C@@]([H])(N1C(=O)c2c([H])c(N([H])C(=O)C([H])([H])C([H])([H])N3C([H])([H])C([H])([H])OC([H])([H])C3([H])[H])c([H])c([H])c2O[C@]([H])(C([H])([H])N(C(=O)N([H])c2c([H])c([H])c3OC([H])([H])Oc3c2[H])C([H])([H])[H])[C@]([H])(C([H])([H])[H])C1([H])[H])C([H])([H])[H]	N-[(2S,3R)-2-[[1,3-benzodioxol-5-ylcarbamoyl(methyl)amino]methyl]-5-[(2S)-1-hydroxypropan-2-yl]-3-methyl-6-oxo-3,4-dihydro-2H-1,5-benzoxazocin-8-yl]-3-morpholin-4-ylpropanamide	611.696	Inactive	-7.4
866	PUBCHEM_CID_44483586	[H]OC([H])([H])[C@@]([H])(N1C(=O)c2c([H])c(N([H])C(=O)C3([H])C([H])([H])C([H])([H])C([H])([H])C([H])([H])C3([H])[H])c([H])c([H])c2O[C@@]([H])(C([H])([H])N(C([H])([H])[H])S(=O)(=O)c2c([H])c([H])c(Cl)c([H])c2[H])[C@@]([H])(C([H])([H])[H])C1([H])[H])C([H])([H])[H]	N-[(2R,3S)-2-[[(4-chlorophenyl)sulfonyl-methylamino]methyl]-5-[(2S)-1-hydroxypropan-2-yl]-3-methyl-6-oxo-3,4-dihydro-2H-1,5-benzoxazocin-8-yl]cyclohexanecarboxamide	592.15	Inactive	-11.1
867	PUBCHEM_CID_44483587	[H]OC([H])([H])[C@@]([H])(N1C(=O)c2c([H])c(N([H])S(=O)(=O)c3c([H])c([H])c(c([H])c3[H])C([H])([H])[H])c([H])c([H])c2O[C@@]([H])(C([H])([H])N(C([H])([H])[H])S(=O)(=O)c2c([H])c([H])c([H])c([H])c2[H])[C@@]([H])(C([H])([H])[H])C1([H])[H])C([H])([H])[H]	N-[(2R,3S)-2-[[benzenesulfonyl(methyl)amino]methyl]-5-[(2S)-1-hydroxypropan-2-yl]-3-methyl-6-oxo-3,4-dihydro-2H-1,5-benzoxazocin-8-yl]-4-methylbenzenesulfonamide	601.73	Inactive	-9
868	PUBCHEM_CID_44483588	[H]OC([H])([H])[C@@]([H])(N1C(=O)c2c([H])c(N([H])C(=O)C([H])([H])C([H])([H])C(F)(F)F)c([H])c([H])c2O[C@@]([H])(C([H])([H])N(C(=O)N([H])c2c([H])c([H])c(OC([H])([H])[H])c([H])c2[H])C([H])([H])[H])[C@@]([H])(C([H])([H])[H])C1([H])[H])C([H])([H])[H]	4,4,4-trifluoro-N-[(2R,3S)-5-[(2S)-1-hydroxypropan-2-yl]-2-[[(4-methoxyphenyl)carbamoyl-methylamino]methyl]-3-methyl-6-oxo-3,4-dihydro-2H-1,5-benzoxazocin-8-yl]butanamide	580.605	Inactive	-11.1
869	PUBCHEM_CID_44483589	[H]OC([H])([H])[C@@]([H])(N1C(=O)c2c([H])c(N([H])S(=O)(=O)c3c(noc3C([H])([H])[H])C([H])([H])[H])c([H])c([H])c2O[C@@]([H])(C([H])([H])N(C([H])([H])[H])S(=O)(=O)c2nc([H])n(c2[H])C([H])([H])[H])[C@@]([H])(C([H])([H])[H])C1([H])[H])C([H])([H])[H]	N-[(2R,3S)-5-[(2S)-1-hydroxypropan-2-yl]-3-methyl-2-[[methyl-(1-methylimidazol-4-yl)sulfonylamino]methyl]-6-oxo-3,4-dihydro-2H-1,5-benzoxazocin-8-yl]-3,5-dimethyl-1,2-oxazole-4-sulfonamide	610.7	Inactive	-8
870	PUBCHEM_CID_44483590	[H]OC([H])([H])[C@@]([H])(N1C(=O)c2c([H])c(N([H])S(=O)(=O)C([H])([H])[H])c([H])c([H])c2O[C@@]([H])(C([H])([H])N(C(=O)N([H])c2c([H])c([H])c([H])c([H])c2[H])C([H])([H])[H])[C@@]([H])(C([H])([H])[H])C1([H])[H])C([H])([H])[H]	1-[[(2R,3S)-5-[(2S)-1-hydroxypropan-2-yl]-8-(methanesulfonamido)-3-methyl-6-oxo-3,4-dihydro-2H-1,5-benzoxazocin-2-yl]methyl]-1-methyl-3-phenylurea	504.6	Inactive	-9.2
871	PUBCHEM_CID_44483591	[H]OC([H])([H])[C@@]([H])(N1C(=O)c2c([H])c(N([H])S(=O)(=O)c3nc([H])n(c3[H])C([H])([H])[H])c([H])c([H])c2O[C@@]([H])(C([H])([H])N(C([H])([H])[H])S(=O)(=O)c2c([H])c([H])c(F)c([H])c2[H])[C@@]([H])(C([H])([H])[H])C1([H])[H])C([H])([H])[H]	N-[(2R,3S)-2-[[(4-fluorophenyl)sulfonyl-methylamino]methyl]-5-[(2S)-1-hydroxypropan-2-yl]-3-methyl-6-oxo-3,4-dihydro-2H-1,5-benzoxazocin-8-yl]-1-methylimidazole-4-sulfonamide	609.69	Inactive	-8.7
872	PUBCHEM_CID_44483592	[H]OC([H])([H])[C@@]([H])(N1C(=O)c2c([H])c(N([H])S(=O)(=O)c3c([H])c([H])c(Cl)c([H])c3[H])c([H])c([H])c2O[C@@]([H])(C([H])([H])N(C([H])([H])[H])S(=O)(=O)C([H])([H])[H])[C@@]([H])(C([H])([H])[H])C1([H])[H])C([H])([H])[H]	4-chloro-N-[(2R,3S)-5-[(2S)-1-hydroxypropan-2-yl]-3-methyl-2-[[methyl(methylsulfonyl)amino]methyl]-6-oxo-3,4-dihydro-2H-1,5-benzoxazocin-8-yl]benzenesulfonamide	560.08	Inactive	-8.5
873	PUBCHEM_CID_44483593	[H]OC([H])([H])[C@@]([H])(N1C(=O)c2c([H])c(N([H])C(=O)C3([H])C([H])([H])C3([H])[H])c([H])c([H])c2O[C@@]([H])(C([H])([H])N(C([H])([H])[H])C([H])([H])c2c([H])c([H])nc([H])c2[H])[C@@]([H])(C([H])([H])[H])C1([H])[H])C([H])([H])[H]	N-[(2R,3S)-5-[(2S)-1-hydroxypropan-2-yl]-3-methyl-2-[[methyl(pyridin-4-ylmethyl)amino]methyl]-6-oxo-3,4-dihydro-2H-1,5-benzoxazocin-8-yl]cyclopropanecarboxamide	466.582	Inactive	-9.7
874	PUBCHEM_CID_44483594	[H]OC([H])([H])[C@@]([H])(N1C(=O)c2c([H])c(N([H])C(=O)C3([H])C([H])([H])C3([H])[H])c([H])c([H])c2O[C@@]([H])(C([H])([H])N([H])C([H])([H])[H])[C@@]([H])(C([H])([H])[H])C1([H])[H])C([H])([H])[H]	N-[(2R,3S)-5-[(2S)-1-hydroxypropan-2-yl]-3-methyl-2-(methylaminomethyl)-6-oxo-3,4-dihydro-2H-1,5-benzoxazocin-8-yl]cyclopropanecarboxamide	375.469	Inactive	-8.8
875	PUBCHEM_CID_44483595	[H]OC([H])([H])[C@@]([H])(N1C(=O)c2c([H])c(N([H])C(=O)N([H])C3([H])C([H])([H])C([H])([H])C([H])([H])C([H])([H])C3([H])[H])c([H])c([H])c2O[C@@]([H])(C([H])([H])N(C([H])([H])[H])S(=O)(=O)c2sc([H])c([H])c2[H])[C@@]([H])(C([H])([H])[H])C1([H])[H])C([H])([H])[H]	1-cyclohexyl-3-[(2R,3S)-5-[(2S)-1-hydroxypropan-2-yl]-3-methyl-2-[[methyl(thiophen-2-ylsulfonyl)amino]methyl]-6-oxo-3,4-dihydro-2H-1,5-benzoxazocin-8-yl]urea	578.74	Inactive	-8.2
876	PUBCHEM_CID_44483596	[H]OC([H])([H])[C@@]([H])(N1C(=O)c2c([H])c(N([H])C(=O)C3([H])C([H])([H])C3([H])[H])c([H])c([H])c2O[C@@]([H])(C([H])([H])N(C(=O)N([H])C([H])(C([H])([H])[H])C([H])([H])[H])C([H])([H])[H])[C@@]([H])(C([H])([H])[H])C1([H])[H])C([H])([H])[H]	N-[(2R,3S)-5-[(2S)-1-hydroxypropan-2-yl]-3-methyl-2-[[methyl(propan-2-ylcarbamoyl)amino]methyl]-6-oxo-3,4-dihydro-2H-1,5-benzoxazocin-8-yl]cyclopropanecarboxamide	460.575	Inactive	-10
877	PUBCHEM_CID_44483597	[H]OC([H])([H])[C@@]([H])(N1C(=O)c2c([H])c(N([H])S(=O)(=O)c3sc([H])c([H])c3[H])c([H])c([H])c2O[C@@]([H])(C([H])([H])N(C([H])([H])[H])S(=O)(=O)c2c([H])c([H])c([H])c([H])c2[H])[C@@]([H])(C([H])([H])[H])C1([H])[H])C([H])([H])[H]	N-[(2R,3S)-2-[[benzenesulfonyl(methyl)amino]methyl]-5-[(2S)-1-hydroxypropan-2-yl]-3-methyl-6-oxo-3,4-dihydro-2H-1,5-benzoxazocin-8-yl]thiophene-2-sulfonamide	593.73	Inactive	-8.2
878	PUBCHEM_CID_44483598	[H]OC([H])([H])[C@@]([H])(N1C(=O)c2c([H])c(N([H])C(=O)N([H])C([H])(C([H])([H])[H])C([H])([H])[H])c([H])c([H])c2O[C@@]([H])(C([H])([H])N(C([H])([H])[H])C([H])([H])C2([H])C([H])([H])C([H])([H])C([H])([H])C([H])([H])C2([H])[H])[C@@]([H])(C([H])([H])[H])C1([H])[H])C([H])([H])[H]	1-[(2R,3S)-2-[[cyclohexylmethyl(methyl)amino]methyl]-5-[(2S)-1-hydroxypropan-2-yl]-3-methyl-6-oxo-3,4-dihydro-2H-1,5-benzoxazocin-8-yl]-3-propan-2-ylurea	488.673	Inactive	-10.5
879	PUBCHEM_CID_44483599	[H]OC([H])([H])[C@@]([H])(N1C(=O)c2c([H])c(N([H])S(=O)(=O)c3c([H])c([H])c([H])c([H])c3[H])c([H])c([H])c2O[C@@]([H])(C([H])([H])N(C(=O)N([H])c2c(noc2C([H])([H])[H])C([H])([H])[H])C([H])([H])[H])[C@@]([H])(C([H])([H])[H])C1([H])[H])C([H])([H])[H]	1-[[(2R,3S)-8-(benzenesulfonamido)-5-[(2S)-1-hydroxypropan-2-yl]-3-methyl-6-oxo-3,4-dihydro-2H-1,5-benzoxazocin-2-yl]methyl]-3-(3,5-dimethyl-1,2-oxazol-4-yl)-1-methylurea	585.68	Inactive	-11.2
880	PUBCHEM_CID_44483600	[H]OC([H])([H])[C@@]([H])(N1C(=O)c2c([H])c(N([H])C(=O)C3([H])C([H])([H])C3([H])[H])c([H])c([H])c2O[C@@]([H])(C([H])([H])N(C([H])([H])[H])S(=O)(=O)c2c([H])c([H])c(Cl)c([H])c2[H])[C@@]([H])(C([H])([H])[H])C1([H])[H])C([H])([H])[H]	N-[(2R,3S)-2-[[(4-chlorophenyl)sulfonyl-methylamino]methyl]-5-[(2S)-1-hydroxypropan-2-yl]-3-methyl-6-oxo-3,4-dihydro-2H-1,5-benzoxazocin-8-yl]cyclopropanecarboxamide	550.07	Inactive	-9.9
881	PUBCHEM_CID_44483601	[H]OC([H])([H])[C@@]([H])(N1C(=O)c2c([H])c(N([H])S(=O)(=O)c3c([H])c([H])c(OC([H])([H])[H])c([H])c3[H])c([H])c([H])c2O[C@@]([H])(C([H])([H])N(C(=O)N([H])c2c(noc2C([H])([H])[H])C([H])([H])[H])C([H])([H])[H])[C@@]([H])(C([H])([H])[H])C1([H])[H])C([H])([H])[H]	3-(3,5-dimethyl-1,2-oxazol-4-yl)-1-[[(2R,3S)-5-[(2S)-1-hydroxypropan-2-yl]-8-[(4-methoxyphenyl)sulfonylamino]-3-methyl-6-oxo-3,4-dihydro-2H-1,5-benzoxazocin-2-yl]methyl]-1-methylurea	615.7	Inactive	-9.2
882	PUBCHEM_CID_44483602	[H]OC([H])([H])[C@@]([H])(N1C(=O)c2c([H])c(N([H])C(=O)C3([H])C([H])([H])C3([H])[H])c([H])c([H])c2O[C@@]([H])(C([H])([H])N(C([H])([H])[H])C([H])([H])c2c([H])c([H])c(c([H])c2[H])C(F)(F)F)[C@@]([H])(C([H])([H])[H])C1([H])[H])C([H])([H])[H]	N-[(2R,3S)-5-[(2S)-1-hydroxypropan-2-yl]-3-methyl-2-[[methyl-[[4-(trifluoromethyl)phenyl]methyl]amino]methyl]-6-oxo-3,4-dihydro-2H-1,5-benzoxazocin-8-yl]cyclopropanecarboxamide	533.592	Inactive	-9.3
883	PUBCHEM_CID_44483603	[H]OC([H])([H])[C@@]([H])(N1C(=O)c2c([H])c(N([H])C(=O)N([H])c3c([H])c([H])c(F)c([H])c3[H])c([H])c([H])c2O[C@@]([H])(C([H])([H])N(C([H])([H])[H])C([H])([H])c2c([H])c([H])c(Cl)c(Cl)c2[H])[C@@]([H])(C([H])([H])[H])C1([H])[H])C([H])([H])[H]	1-[(2R,3S)-2-[[(3,4-dichlorophenyl)methyl-methylamino]methyl]-5-[(2S)-1-hydroxypropan-2-yl]-3-methyl-6-oxo-3,4-dihydro-2H-1,5-benzoxazocin-8-yl]-3-(4-fluorophenyl)urea	603.52	Inactive	-11.6
884	PUBCHEM_CID_44483604	[H]OC([H])([H])[C@@]([H])(N1C(=O)c2c([H])c(N([H])C(=O)N([H])c3c(noc3C([H])([H])[H])C([H])([H])[H])c([H])c([H])c2O[C@@]([H])(C([H])([H])N(C([H])([H])[H])C([H])([H])c2c([H])c([H])c(c([H])c2[H])C(F)(F)F)[C@@]([H])(C([H])([H])[H])C1([H])[H])C([H])([H])[H]	1-(3,5-dimethyl-1,2-oxazol-4-yl)-3-[(2R,3S)-5-[(2S)-1-hydroxypropan-2-yl]-3-methyl-2-[[methyl-[[4-(trifluoromethyl)phenyl]methyl]amino]methyl]-6-oxo-3,4-dihydro-2H-1,5-benzoxazocin-8-yl]urea	603.643	Inactive	-9.9
885	PUBCHEM_CID_44483605	[H]OC([H])([H])[C@@]([H])(N1C(=O)c2c([H])c(N([H])C(=O)C([H])([H])c3c([H])n(c4c([H])c([H])c([H])c([H])c34)C([H])([H])[H])c([H])c([H])c2O[C@@]([H])(C([H])([H])N(C([H])([H])[H])S(=O)(=O)c2sc([H])c([H])c2[H])[C@@]([H])(C([H])([H])[H])C1([H])[H])C([H])([H])[H]	N-[(2R,3S)-5-[(2S)-1-hydroxypropan-2-yl]-3-methyl-2-[[methyl(thiophen-2-ylsulfonyl)amino]methyl]-6-oxo-3,4-dihydro-2H-1,5-benzoxazocin-8-yl]-2-(1-methylindol-3-yl)acetamide	624.77	Inactive	-8.3
886	PUBCHEM_CID_44483606	[H]OC([H])([H])[C@@]([H])(N1C(=O)c2c([H])c(N([H])C(=O)C([H])([H])c3c([H])c([H])c([H])c([H])c3[H])c([H])c([H])c2O[C@@]([H])(C([H])([H])N(C([H])([H])[H])C([H])([H])c2c([H])c([H])c(c([H])c2[H])-c2c([H])c([H])c([H])c([H])c2[H])[C@@]([H])(C([H])([H])[H])C1([H])[H])C([H])([H])[H]	N-[(2R,3S)-5-[(2S)-1-hydroxypropan-2-yl]-3-methyl-2-[[methyl-[(4-phenylphenyl)methyl]amino]methyl]-6-oxo-3,4-dihydro-2H-1,5-benzoxazocin-8-yl]-2-phenylacetamide	591.752	Inactive	-10.6
887	PUBCHEM_CID_44483607	[H]OC(=O)c1c([H])c([H])c(c([H])c1[H])C([H])([H])N(C([H])([H])[H])C([H])([H])[C@]1([H])Oc2c([H])c([H])c(N([H])C(=O)N([H])c3c([H])c([H])c4OC([H])([H])Oc4c3[H])c([H])c2C(=O)N(C([H])([H])[C@]1([H])C([H])([H])[H])[C@@]([H])(C([H])([H])[H])C([H])([H])O[H]	4-[[[(2R,3S)-8-(1,3-benzodioxol-5-ylcarbamoylamino)-5-[(2S)-1-hydroxypropan-2-yl]-3-methyl-6-oxo-3,4-dihydro-2H-1,5-benzoxazocin-2-yl]methyl-methylamino]methyl]benzoic acid	604.66	Inactive	-10.8
888	PUBCHEM_CID_44483608	[H]OC([H])([H])[C@@]([H])(N1C(=O)c2c([H])c(N([H])C(=O)C3([H])C([H])([H])C([H])([H])C([H])([H])C([H])([H])C3([H])[H])c([H])c([H])c2O[C@@]([H])(C([H])([H])N(C([H])([H])[H])C([H])([H])c2c([H])c([H])c(Cl)c(Cl)c2[H])[C@@]([H])(C([H])([H])[H])C1([H])[H])C([H])([H])[H]	N-[(2R,3S)-2-[[(3,4-dichlorophenyl)methyl-methylamino]methyl]-5-[(2S)-1-hydroxypropan-2-yl]-3-methyl-6-oxo-3,4-dihydro-2H-1,5-benzoxazocin-8-yl]cyclohexanecarboxamide	576.56	Inactive	-10.8
889	PUBCHEM_CID_44483609	[H]OC([H])([H])[C@@]([H])(N1C(=O)c2c([H])c(N([H])S(=O)(=O)c3c([H])c([H])c(c([H])c3[H])C([H])([H])[H])c([H])c([H])c2O[C@@]([H])(C([H])([H])N(C(=O)N([H])c2c([H])c([H])c(OC([H])([H])[H])c([H])c2[H])C([H])([H])[H])[C@@]([H])(C([H])([H])[H])C1([H])[H])C([H])([H])[H]	1-[[(2R,3S)-5-[(2S)-1-hydroxypropan-2-yl]-3-methyl-8-[(4-methylphenyl)sulfonylamino]-6-oxo-3,4-dihydro-2H-1,5-benzoxazocin-2-yl]methyl]-3-(4-methoxyphenyl)-1-methylurea	610.73	Inactive	-9.3
890	PUBCHEM_CID_44483610	[H]OC([H])([H])[C@@]([H])(N1C(=O)c2c([H])c(N([H])C(=O)N([H])c3c(noc3C([H])([H])[H])C([H])([H])[H])c([H])c([H])c2O[C@@]([H])(C([H])([H])N(C([H])([H])[H])S(=O)(=O)c2c([H])c([H])c(c([H])c2[H])C([H])([H])[H])[C@@]([H])(C([H])([H])[H])C1([H])[H])C([H])([H])[H]	1-(3,5-dimethyl-1,2-oxazol-4-yl)-3-[(2R,3S)-5-[(2S)-1-hydroxypropan-2-yl]-3-methyl-2-[[methyl-(4-methylphenyl)sulfonylamino]methyl]-6-oxo-3,4-dihydro-2H-1,5-benzoxazocin-8-yl]urea	599.7	Inactive	-11
891	PUBCHEM_CID_44483611	[H]OC([H])([H])[C@@]([H])(N1C(=O)c2c([H])c(N([H])S(=O)(=O)c3c([H])c([H])c(OC([H])([H])[H])c([H])c3[H])c([H])c([H])c2O[C@@]([H])(C([H])([H])N(C([H])([H])[H])S(=O)(=O)c2sc([H])c([H])c2[H])[C@@]([H])(C([H])([H])[H])C1([H])[H])C([H])([H])[H]	N-[[(2R,3S)-5-[(2S)-1-hydroxypropan-2-yl]-8-[(4-methoxyphenyl)sulfonylamino]-3-methyl-6-oxo-3,4-dihydro-2H-1,5-benzoxazocin-2-yl]methyl]-N-methylthiophene-2-sulfonamide	623.75	Inactive	-10.1
892	PUBCHEM_CID_44483612	[H]OC([H])([H])[C@@]([H])(N1C(=O)c2c([H])c(N([H])C(=O)N([H])c3c([H])c([H])c(F)c([H])c3[H])c([H])c([H])c2O[C@@]([H])(C([H])([H])N(C([H])([H])[H])C([H])([H])c2c([H])c([H])c(Oc3c([H])c([H])c([H])c([H])c3[H])c([H])c2[H])[C@@]([H])(C([H])([H])[H])C1([H])[H])C([H])([H])[H]	1-(4-fluorophenyl)-3-[(2R,3S)-5-[(2S)-1-hydroxypropan-2-yl]-3-methyl-2-[[methyl-[(4-phenoxyphenyl)methyl]amino]methyl]-6-oxo-3,4-dihydro-2H-1,5-benzoxazocin-8-yl]urea	626.729	Inactive	-11.8
893	PUBCHEM_CID_44483613	[H]OC([H])([H])[C@@]([H])(N1C(=O)c2c([H])c(N([H])C(=O)N([H])C3([H])C([H])([H])C([H])([H])C([H])([H])C([H])([H])C3([H])[H])c([H])c([H])c2O[C@@]([H])(C([H])([H])N([H])C([H])([H])[H])[C@@]([H])(C([H])([H])[H])C1([H])[H])C([H])([H])[H]	1-cyclohexyl-3-[(2R,3S)-5-[(2S)-1-hydroxypropan-2-yl]-3-methyl-2-(methylaminomethyl)-6-oxo-3,4-dihydro-2H-1,5-benzoxazocin-8-yl]urea	432.565	Inactive	-10.3
894	PUBCHEM_CID_44483614	[H]OC(=O)c1c([H])c([H])c(c([H])c1[H])C([H])([H])N(C([H])([H])[H])C([H])([H])[C@]1([H])Oc2c([H])c([H])c(N([H])C(=O)N([H])c3c([H])c([H])c(c([H])c3[H])C(F)(F)F)c([H])c2C(=O)N(C([H])([H])[C@]1([H])C([H])([H])[H])[C@@]([H])(C([H])([H])[H])C([H])([H])O[H]	4-[[[(2R,3S)-5-[(2S)-1-hydroxypropan-2-yl]-3-methyl-6-oxo-8-[[4-(trifluoromethyl)phenyl]carbamoylamino]-3,4-dihydro-2H-1,5-benzoxazocin-2-yl]methyl-methylamino]methyl]benzoic acid	628.649	Inactive	-10
895	PUBCHEM_CID_44483615	[H]OC([H])([H])[C@@]([H])(N1C(=O)c2c([H])c(N([H])S(=O)(=O)c3c([H])c([H])c([H])c([H])c3[H])c([H])c([H])c2O[C@@]([H])(C([H])([H])N(C([H])([H])[H])S(=O)(=O)c2c([H])c([H])c(c([H])c2[H])C([H])([H])[H])[C@@]([H])(C([H])([H])[H])C1([H])[H])C([H])([H])[H]	N-[[(2R,3S)-8-(benzenesulfonamido)-5-[(2S)-1-hydroxypropan-2-yl]-3-methyl-6-oxo-3,4-dihydro-2H-1,5-benzoxazocin-2-yl]methyl]-N,4-dimethylbenzenesulfonamide	601.73	Inactive	-9.3
896	PUBCHEM_CID_44483616	[H]OC([H])([H])[C@@]([H])(N1C(=O)c2c([H])c(N([H])S(=O)(=O)c3c([H])c([H])c([H])c([H])c3[H])c([H])c([H])c2O[C@@]([H])(C([H])([H])N(C(=O)N([H])c2c([H])c([H])c(F)c([H])c2[H])C([H])([H])[H])[C@@]([H])(C([H])([H])[H])C1([H])[H])C([H])([H])[H]	1-[[(2R,3S)-8-(benzenesulfonamido)-5-[(2S)-1-hydroxypropan-2-yl]-3-methyl-6-oxo-3,4-dihydro-2H-1,5-benzoxazocin-2-yl]methyl]-3-(4-fluorophenyl)-1-methylurea	584.66	Inactive	-10.6
897	PUBCHEM_CID_44483617	[H]OC([H])([H])[C@]([H])(N1C(=O)c2c([H])c(N([H])C(=O)C([H])([H])C([H])([H])C([H])([H])N(C([H])([H])[H])C([H])([H])[H])c([H])c([H])c2O[C@@]([H])(C([H])([H])N(C([H])([H])[H])S(=O)(=O)c2sc([H])c([H])c2[H])[C@]([H])(C([H])([H])[H])C1([H])[H])C([H])([H])[H]	4-(dimethylamino)-N-[(2R,3R)-5-[(2R)-1-hydroxypropan-2-yl]-3-methyl-2-[[methyl(thiophen-2-ylsulfonyl)amino]methyl]-6-oxo-3,4-dihydro-2H-1,5-benzoxazocin-8-yl]butanamide	566.73	Inactive	-9.4
898	PUBCHEM_CID_44483618	[H]OC([H])([H])[C@@]([H])(N1C(=O)c2c([H])c(N([H])C(=O)C([H])([H])C([H])([H])N3C([H])([H])C([H])([H])OC([H])([H])C3([H])[H])c([H])c([H])c2O[C@@]([H])(C([H])([H])N(C(=O)N([H])c2c([H])c([H])c3OC([H])([H])Oc3c2[H])C([H])([H])[H])[C@@]([H])(C([H])([H])[H])C1([H])[H])C([H])([H])[H]	N-[(2R,3S)-2-[[1,3-benzodioxol-5-ylcarbamoyl(methyl)amino]methyl]-5-[(2S)-1-hydroxypropan-2-yl]-3-methyl-6-oxo-3,4-dihydro-2H-1,5-benzoxazocin-8-yl]-3-morpholin-4-ylpropanamide	611.696	Inactive	-12.1
899	PUBCHEM_CID_44483619	[H]OC([H])([H])[C@@]([H])(N1C(=O)c2c([H])c(N([H])C(=O)N([H])c3c(noc3C([H])([H])[H])C([H])([H])[H])c([H])c([H])c2O[C@@]([H])(C([H])([H])N(C([H])([H])[H])S(=O)(=O)c2c([H])c([H])c(F)c([H])c2[H])[C@@]([H])(C([H])([H])[H])C1([H])[H])C([H])([H])[H]	1-(3,5-dimethyl-1,2-oxazol-4-yl)-3-[(2R,3S)-2-[[(4-fluorophenyl)sulfonyl-methylamino]methyl]-5-[(2S)-1-hydroxypropan-2-yl]-3-methyl-6-oxo-3,4-dihydro-2H-1,5-benzoxazocin-8-yl]urea	603.67	Inactive	-10.7
900	PUBCHEM_CID_44483620	[H]OC([H])([H])[C@@]([H])(N1C(=O)c2c([H])c(N([H])C(=O)C([H])([H])C([H])([H])N3C([H])([H])C([H])([H])OC([H])([H])C3([H])[H])c([H])c([H])c2O[C@@]([H])(C([H])([H])N(C([H])([H])[H])S(=O)(=O)c2c([H])c([H])c(c([H])c2[H])C([H])([H])[H])[C@@]([H])(C([H])([H])[H])C1([H])[H])C([H])([H])[H]	N-[(2R,3S)-5-[(2S)-1-hydroxypropan-2-yl]-3-methyl-2-[[methyl-(4-methylphenyl)sulfonylamino]methyl]-6-oxo-3,4-dihydro-2H-1,5-benzoxazocin-8-yl]-3-morpholin-4-ylpropanamide	602.75	Inactive	-11.3
901	PUBCHEM_CID_44483621	[H]OC(=O)c1c([H])c([H])c(c([H])c1[H])C([H])([H])N(C([H])([H])[H])C([H])([H])[C@]1([H])Oc2c([H])c([H])c(N([H])S(=O)(=O)c3c([H])c([H])c(Cl)c([H])c3[H])c([H])c2C(=O)N(C([H])([H])[C@]1([H])C([H])([H])[H])[C@@]([H])(C([H])([H])[H])C([H])([H])O[H]	4-[[[(2R,3S)-8-[(4-chlorophenyl)sulfonylamino]-5-[(2S)-1-hydroxypropan-2-yl]-3-methyl-6-oxo-3,4-dihydro-2H-1,5-benzoxazocin-2-yl]methyl-methylamino]methyl]benzoic acid	616.13	Inactive	-9.3
902	PUBCHEM_CID_44483622	[H]OC([H])([H])[C@@]([H])(N1C(=O)c2c([H])c(N([H])C(=O)C([H])([H])n3nnnc3[H])c([H])c([H])c2O[C@@]([H])(C([H])([H])N(C([H])([H])[H])S(=O)(=O)C([H])([H])[H])[C@@]([H])(C([H])([H])[H])C1([H])[H])C([H])([H])[H]	N-[(2R,3S)-5-[(2S)-1-hydroxypropan-2-yl]-3-methyl-2-[[methyl(methylsulfonyl)amino]methyl]-6-oxo-3,4-dihydro-2H-1,5-benzoxazocin-8-yl]-2-(tetrazol-1-yl)acetamide	495.56	Inactive	-9.5
903	PUBCHEM_CID_44483623	[H]OC([H])([H])[C@@]([H])(N1C(=O)c2c([H])c(N([H])S(=O)(=O)c3sc([H])c([H])c3[H])c([H])c([H])c2O[C@@]([H])(C([H])([H])N(C([H])([H])[H])S(=O)(=O)C([H])([H])[H])[C@@]([H])(C([H])([H])[H])C1([H])[H])C([H])([H])[H]	N-[(2R,3S)-5-[(2S)-1-hydroxypropan-2-yl]-3-methyl-2-[[methyl(methylsulfonyl)amino]methyl]-6-oxo-3,4-dihydro-2H-1,5-benzoxazocin-8-yl]thiophene-2-sulfonamide	531.66	Inactive	-7.7
904	PUBCHEM_CID_44483624	[H]OC([H])([H])[C@@]([H])(N1C(=O)c2c([H])c(N([H])S(=O)(=O)c3sc([H])c([H])c3[H])c([H])c([H])c2O[C@@]([H])(C([H])([H])N(C([H])([H])[H])S(=O)(=O)c2sc([H])c([H])c2[H])[C@@]([H])(C([H])([H])[H])C1([H])[H])C([H])([H])[H]	N-[(2R,3S)-5-[(2S)-1-hydroxypropan-2-yl]-3-methyl-2-[[methyl(thiophen-2-ylsulfonyl)amino]methyl]-6-oxo-3,4-dihydro-2H-1,5-benzoxazocin-8-yl]thiophene-2-sulfonamide	599.75	Inactive	-9.1
905	PUBCHEM_CID_44483625	[H]OC([H])([H])[C@@]([H])(N1C(=O)c2c([H])c(N([H])C(=O)N([H])C([H])(C([H])([H])[H])C([H])([H])[H])c([H])c([H])c2O[C@@]([H])(C([H])([H])N(C([H])([H])[H])C([H])([H])c2c([H])c([H])c(Cl)c(Cl)c2[H])[C@@]([H])(C([H])([H])[H])C1([H])[H])C([H])([H])[H]	1-[(2R,3S)-2-[[(3,4-dichlorophenyl)methyl-methylamino]methyl]-5-[(2S)-1-hydroxypropan-2-yl]-3-methyl-6-oxo-3,4-dihydro-2H-1,5-benzoxazocin-8-yl]-3-propan-2-ylurea	551.51	Inactive	-9.9
906	PUBCHEM_CID_44483626	[H]OC([H])([H])[C@@]([H])(N1C(=O)c2c([H])c(N([H])S(=O)(=O)c3c([H])c([H])c(OC([H])([H])[H])c([H])c3[H])c([H])c([H])c2O[C@@]([H])(C([H])([H])N(C([H])([H])[H])S(=O)(=O)C([H])([H])[H])[C@@]([H])(C([H])([H])[H])C1([H])[H])C([H])([H])[H]	N-[(2R,3S)-5-[(2S)-1-hydroxypropan-2-yl]-3-methyl-2-[[methyl(methylsulfonyl)amino]methyl]-6-oxo-3,4-dihydro-2H-1,5-benzoxazocin-8-yl]-4-methoxybenzenesulfonamide	555.66	Inactive	-8.3
907	PUBCHEM_CID_44483627	[H]OC([H])([H])[C@@]([H])(N1C(=O)c2c([H])c(N([H])C(=O)N([H])c3c([H])c([H])c4OC([H])([H])Oc4c3[H])c([H])c([H])c2O[C@@]([H])(C([H])([H])N(C([H])([H])[H])S(=O)(=O)c2sc([H])c([H])c2[H])[C@@]([H])(C([H])([H])[H])C1([H])[H])C([H])([H])[H]	1-(1,3-benzodioxol-5-yl)-3-[(2R,3S)-5-[(2S)-1-hydroxypropan-2-yl]-3-methyl-2-[[methyl(thiophen-2-ylsulfonyl)amino]methyl]-6-oxo-3,4-dihydro-2H-1,5-benzoxazocin-8-yl]urea	616.7	Inactive	-9.7
908	PUBCHEM_CID_44483628	[H]OC([H])([H])[C@@]([H])(N1C(=O)c2c([H])c(N([H])C(=O)N([H])C([H])(C([H])([H])[H])C([H])([H])[H])c([H])c([H])c2O[C@@]([H])(C([H])([H])N(C([H])([H])[H])S(=O)(=O)c2sc([H])c([H])c2[H])[C@@]([H])(C([H])([H])[H])C1([H])[H])C([H])([H])[H]	1-[(2R,3S)-5-[(2S)-1-hydroxypropan-2-yl]-3-methyl-2-[[methyl(thiophen-2-ylsulfonyl)amino]methyl]-6-oxo-3,4-dihydro-2H-1,5-benzoxazocin-8-yl]-3-propan-2-ylurea	538.68	Inactive	-10.1
909	PUBCHEM_CID_44483629	[H]OC([H])([H])[C@@]([H])(N1C(=O)c2c([H])c(N([H])C(=O)C([H])([H])c3c([H])c([H])c([H])c([H])c3[H])c([H])c([H])c2O[C@@]([H])(C([H])([H])N(C([H])([H])[H])C([H])([H])[H])[C@@]([H])(C([H])([H])[H])C1([H])[H])C([H])([H])[H]	N-[(2R,3S)-2-[(dimethylamino)methyl]-5-[(2S)-1-hydroxypropan-2-yl]-3-methyl-6-oxo-3,4-dihydro-2H-1,5-benzoxazocin-8-yl]-2-phenylacetamide	439.556	Inactive	-8.8
910	PUBCHEM_CID_44483630	[H]OC([H])([H])[C@@]([H])(N1C(=O)c2c([H])c(N([H])S(=O)(=O)c3c([H])c([H])c(OC([H])([H])[H])c([H])c3[H])c([H])c([H])c2O[C@@]([H])(C([H])([H])N(C(=O)N([H])c2c([H])c([H])c3OC([H])([H])Oc3c2[H])C([H])([H])[H])[C@@]([H])(C([H])([H])[H])C1([H])[H])C([H])([H])[H]	3-(1,3-benzodioxol-5-yl)-1-[[(2R,3S)-5-[(2S)-1-hydroxypropan-2-yl]-8-[(4-methoxyphenyl)sulfonylamino]-3-methyl-6-oxo-3,4-dihydro-2H-1,5-benzoxazocin-2-yl]methyl]-1-methylurea	640.71	Inactive	-9.5
911	PUBCHEM_CID_44483631	[H]OC([H])([H])[C@@]([H])(N1C(=O)c2c([H])c(N([H])C(=O)N([H])c3c(noc3C([H])([H])[H])C([H])([H])[H])c([H])c([H])c2O[C@@]([H])(C([H])([H])N(C([H])([H])[H])S(=O)(=O)c2c([H])c([H])c(OC([H])([H])[H])c([H])c2[H])[C@@]([H])(C([H])([H])[H])C1([H])[H])C([H])([H])[H]	1-(3,5-dimethyl-1,2-oxazol-4-yl)-3-[(2R,3S)-5-[(2S)-1-hydroxypropan-2-yl]-2-[[(4-methoxyphenyl)sulfonyl-methylamino]methyl]-3-methyl-6-oxo-3,4-dihydro-2H-1,5-benzoxazocin-8-yl]urea	615.7	Inactive	-8.7
912	PUBCHEM_CID_44483632	[H]OC([H])([H])[C@@]([H])(N1C(=O)c2c([H])c(N([H])S(=O)(=O)c3c([H])c([H])c(F)c([H])c3[H])c([H])c([H])c2O[C@@]([H])(C([H])([H])N(C(=O)N([H])c2c([H])c([H])c(F)c([H])c2[H])C([H])([H])[H])[C@@]([H])(C([H])([H])[H])C1([H])[H])C([H])([H])[H]	3-(4-fluorophenyl)-1-[[(2R,3S)-8-[(4-fluorophenyl)sulfonylamino]-5-[(2S)-1-hydroxypropan-2-yl]-3-methyl-6-oxo-3,4-dihydro-2H-1,5-benzoxazocin-2-yl]methyl]-1-methylurea	602.65	Inactive	-10.9
913	PUBCHEM_CID_44483633	[H]OC([H])([H])[C@@]([H])(N1C(=O)c2c([H])c(N([H])S(=O)(=O)c3nc([H])n(c3[H])C([H])([H])[H])c([H])c([H])c2O[C@@]([H])(C([H])([H])N(C([H])([H])[H])S(=O)(=O)c2c([H])c([H])c([H])c([H])c2[H])[C@@]([H])(C([H])([H])[H])C1([H])[H])C([H])([H])[H]	N-[(2R,3S)-2-[[benzenesulfonyl(methyl)amino]methyl]-5-[(2S)-1-hydroxypropan-2-yl]-3-methyl-6-oxo-3,4-dihydro-2H-1,5-benzoxazocin-8-yl]-1-methylimidazole-4-sulfonamide	591.7	Inactive	-10.1
914	PUBCHEM_CID_44483634	[H]OC([H])([H])[C@@]([H])(N1C(=O)c2c([H])c(N([H])S(=O)(=O)C([H])([H])[H])c([H])c([H])c2O[C@@]([H])(C([H])([H])N(C([H])([H])[H])S(=O)(=O)C([H])([H])[H])[C@@]([H])(C([H])([H])[H])C1([H])[H])C([H])([H])[H]	N-[(2R,3S)-5-[(2S)-1-hydroxypropan-2-yl]-3-methyl-2-[[methyl(methylsulfonyl)amino]methyl]-6-oxo-3,4-dihydro-2H-1,5-benzoxazocin-8-yl]methanesulfonamide	463.56	Inactive	-8.1
915	PUBCHEM_CID_44483635	[H]OC([H])([H])[C@@]([H])(N1C(=O)c2c([H])c(N([H])C(=O)C([H])([H])c3c([H])c([H])c([H])c([H])c3[H])c([H])c([H])c2O[C@@]([H])(C([H])([H])N(C([H])([H])[H])S(=O)(=O)c2c([H])c([H])c(c([H])c2[H])C([H])([H])[H])[C@@]([H])(C([H])([H])[H])C1([H])[H])C([H])([H])[H]	N-[(2R,3S)-5-[(2S)-1-hydroxypropan-2-yl]-3-methyl-2-[[methyl-(4-methylphenyl)sulfonylamino]methyl]-6-oxo-3,4-dihydro-2H-1,5-benzoxazocin-8-yl]-2-phenylacetamide	579.71	Inactive	-11.2
916	PUBCHEM_CID_44483636	[H]OC([H])([H])[C@@]([H])(N1C(=O)c2c([H])c(N([H])C(=O)C([H])([H])c3c([H])n(c4c([H])c([H])c([H])c([H])c34)C([H])([H])[H])c([H])c([H])c2O[C@@]([H])(C([H])([H])N(C([H])([H])[H])C([H])([H])C2([H])C([H])([H])C([H])([H])C([H])([H])C([H])([H])C2([H])[H])[C@@]([H])(C([H])([H])[H])C1([H])[H])C([H])([H])[H]	N-[(2R,3S)-2-[[cyclohexylmethyl(methyl)amino]methyl]-5-[(2S)-1-hydroxypropan-2-yl]-3-methyl-6-oxo-3,4-dihydro-2H-1,5-benzoxazocin-8-yl]-2-(1-methylindol-3-yl)acetamide	574.766	Inactive	-8.3
917	PUBCHEM_CID_44483637	[H]OC([H])([H])[C@@]([H])(N1C(=O)c2c([H])c(N([H])S(=O)(=O)c3c([H])c([H])c(F)c([H])c3[H])c([H])c([H])c2O[C@@]([H])(C([H])([H])N(C([H])([H])[H])S(=O)(=O)c2sc([H])c([H])c2[H])[C@@]([H])(C([H])([H])[H])C1([H])[H])C([H])([H])[H]	N-[[(2R,3S)-8-[(4-fluorophenyl)sulfonylamino]-5-[(2S)-1-hydroxypropan-2-yl]-3-methyl-6-oxo-3,4-dihydro-2H-1,5-benzoxazocin-2-yl]methyl]-N-methylthiophene-2-sulfonamide	611.72	Inactive	-8.8
918	PUBCHEM_CID_44483638	[H]OC([H])([H])[C@@]([H])(N1C(=O)c2c([H])c(N([H])C(=O)C([H])([H])c3c([H])c([H])c([H])c([H])c3[H])c([H])c([H])c2O[C@@]([H])(C([H])([H])N([H])C([H])([H])[H])[C@@]([H])(C([H])([H])[H])C1([H])[H])C([H])([H])[H]	N-[(2R,3S)-5-[(2S)-1-hydroxypropan-2-yl]-3-methyl-2-(methylaminomethyl)-6-oxo-3,4-dihydro-2H-1,5-benzoxazocin-8-yl]-2-phenylacetamide	425.529	Inactive	-9.7
919	PUBCHEM_CID_44483639	[H]OC([H])([H])[C@@]([H])(N1C(=O)c2c([H])c(N([H])S(=O)(=O)c3c([H])c([H])c(OC([H])([H])[H])c([H])c3[H])c([H])c([H])c2O[C@@]([H])(C([H])([H])N(C([H])([H])[H])C([H])([H])c2c([H])c([H])c(c([H])c2[H])C(F)(F)F)[C@@]([H])(C([H])([H])[H])C1([H])[H])C([H])([H])[H]	N-[(2R,3S)-5-[(2S)-1-hydroxypropan-2-yl]-3-methyl-2-[[methyl-[[4-(trifluoromethyl)phenyl]methyl]amino]methyl]-6-oxo-3,4-dihydro-2H-1,5-benzoxazocin-8-yl]-4-methoxybenzenesulfonamide	635.7	Inactive	-9.9
920	PUBCHEM_CID_44483640	[H]OC([H])([H])[C@@]([H])(N1C(=O)c2c([H])c(N([H])C(=O)C([H])([H])n3nnnc3[H])c([H])c([H])c2O[C@@]([H])(C([H])([H])N(C([H])([H])[H])S(=O)(=O)c2nc([H])n(c2[H])C([H])([H])[H])[C@@]([H])(C([H])([H])[H])C1([H])[H])C([H])([H])[H]	N-[(2R,3S)-5-[(2S)-1-hydroxypropan-2-yl]-3-methyl-2-[[methyl-(1-methylimidazol-4-yl)sulfonylamino]methyl]-6-oxo-3,4-dihydro-2H-1,5-benzoxazocin-8-yl]-2-(tetrazol-1-yl)acetamide	561.62	Inactive	-9.8
921	PUBCHEM_CID_44483641	[H]OC([H])([H])[C@@]([H])(N1C(=O)c2c([H])c(N([H])S(=O)(=O)c3nc([H])n(c3[H])C([H])([H])[H])c([H])c([H])c2O[C@@]([H])(C([H])([H])N(C([H])([H])[H])S(=O)(=O)c2nc([H])n(c2[H])C([H])([H])[H])[C@@]([H])(C([H])([H])[H])C1([H])[H])C([H])([H])[H]	N-[(2R,3S)-5-[(2S)-1-hydroxypropan-2-yl]-3-methyl-2-[[methyl-(1-methylimidazol-4-yl)sulfonylamino]methyl]-6-oxo-3,4-dihydro-2H-1,5-benzoxazocin-8-yl]-1-methylimidazole-4-sulfonamide	595.69	Inactive	-8.9
922	PUBCHEM_CID_44483642	[H]OC([H])([H])[C@@]([H])(N1C(=O)c2c([H])c(N([H])S(=O)(=O)c3nc([H])n(c3[H])C([H])([H])[H])c([H])c([H])c2O[C@@]([H])(C([H])([H])N(C(=O)N([H])c2c(noc2C([H])([H])[H])C([H])([H])[H])C([H])([H])[H])[C@@]([H])(C([H])([H])[H])C1([H])[H])C([H])([H])[H]	3-(3,5-dimethyl-1,2-oxazol-4-yl)-1-[[(2R,3S)-5-[(2S)-1-hydroxypropan-2-yl]-3-methyl-8-[(1-methylimidazol-4-yl)sulfonylamino]-6-oxo-3,4-dihydro-2H-1,5-benzoxazocin-2-yl]methyl]-1-methylurea	589.67	Inactive	-8
923	PUBCHEM_CID_44483643	[H]OC([H])([H])[C@@]([H])(N1C(=O)c2c([H])c(N([H])C(=O)N([H])c3c([H])c([H])c([H])c([H])c3[H])c([H])c([H])c2O[C@@]([H])(C([H])([H])N(C([H])([H])[H])C([H])([H])[H])[C@@]([H])(C([H])([H])[H])C1([H])[H])C([H])([H])[H]	1-[(2R,3S)-2-[(dimethylamino)methyl]-5-[(2S)-1-hydroxypropan-2-yl]-3-methyl-6-oxo-3,4-dihydro-2H-1,5-benzoxazocin-8-yl]-3-phenylurea	440.544	Inactive	-10.5
924	PUBCHEM_CID_44483644	[H]OC([H])([H])[C@@]([H])(N1C(=O)c2c([H])c(N([H])S(=O)(=O)c3sc([H])c([H])c3[H])c([H])c([H])c2O[C@@]([H])(C([H])([H])N(C([H])([H])[H])S(=O)(=O)c2c([H])c([H])c(F)c([H])c2[H])[C@@]([H])(C([H])([H])[H])C1([H])[H])C([H])([H])[H]	N-[(2R,3S)-2-[[(4-fluorophenyl)sulfonyl-methylamino]methyl]-5-[(2S)-1-hydroxypropan-2-yl]-3-methyl-6-oxo-3,4-dihydro-2H-1,5-benzoxazocin-8-yl]thiophene-2-sulfonamide	611.72	Inactive	-8.5
925	PUBCHEM_CID_44483645	[H]OC([H])([H])[C@@]([H])(N1C(=O)c2c([H])c(N([H])S(=O)(=O)c3c(noc3C([H])([H])[H])C([H])([H])[H])c([H])c([H])c2O[C@@]([H])(C([H])([H])N(C(=O)N([H])c2c([H])c([H])c(c([H])c2[H])C(F)(F)F)C([H])([H])[H])[C@@]([H])(C([H])([H])[H])C1([H])[H])C([H])([H])[H]	1-[[(2R,3S)-8-[(3,5-dimethyl-1,2-oxazol-4-yl)sulfonylamino]-5-[(2S)-1-hydroxypropan-2-yl]-3-methyl-6-oxo-3,4-dihydro-2H-1,5-benzoxazocin-2-yl]methyl]-1-methyl-3-[4-(trifluoromethyl)phenyl]urea	653.67	Inactive	-9.7
926	PUBCHEM_CID_44483646	[H]OC([H])([H])[C@@]([H])(N1C(=O)c2c([H])c(N([H])C(=O)C([H])([H])C([H])([H])N3C([H])([H])C([H])([H])OC([H])([H])C3([H])[H])c([H])c([H])c2O[C@@]([H])(C([H])([H])N(C([H])([H])[H])S(=O)(=O)c2c([H])c([H])c(OC([H])([H])[H])c([H])c2[H])[C@@]([H])(C([H])([H])[H])C1([H])[H])C([H])([H])[H]	N-[(2R,3S)-5-[(2S)-1-hydroxypropan-2-yl]-2-[[(4-methoxyphenyl)sulfonyl-methylamino]methyl]-3-methyl-6-oxo-3,4-dihydro-2H-1,5-benzoxazocin-8-yl]-3-morpholin-4-ylpropanamide	618.75	Inactive	-8
927	PUBCHEM_CID_44483647	[H]OC([H])([H])[C@@]([H])(N1C(=O)c2c([H])c(N([H])C(=O)C([H])([H])c3c([H])n(c4c([H])c([H])c([H])c([H])c34)C([H])([H])[H])c([H])c([H])c2O[C@@]([H])(C([H])([H])N(C([H])([H])[H])S(=O)(=O)c2c([H])c([H])c([H])c([H])c2[H])[C@@]([H])(C([H])([H])[H])C1([H])[H])C([H])([H])[H]	N-[(2R,3S)-2-[[benzenesulfonyl(methyl)amino]methyl]-5-[(2S)-1-hydroxypropan-2-yl]-3-methyl-6-oxo-3,4-dihydro-2H-1,5-benzoxazocin-8-yl]-2-(1-methylindol-3-yl)acetamide	618.75	Inactive	-8.8
928	PUBCHEM_CID_44483648	[H]OC([H])([H])[C@@]([H])(N1C(=O)c2c([H])c(N([H])C(=O)C3([H])C([H])([H])C3([H])[H])c([H])c([H])c2O[C@@]([H])(C([H])([H])N(C([H])([H])[H])C([H])([H])c2c([H])c([H])c(Oc3c([H])c([H])c([H])c([H])c3[H])c([H])c2[H])[C@@]([H])(C([H])([H])[H])C1([H])[H])C([H])([H])[H]	N-[(2R,3S)-5-[(2S)-1-hydroxypropan-2-yl]-3-methyl-2-[[methyl-[(4-phenoxyphenyl)methyl]amino]methyl]-6-oxo-3,4-dihydro-2H-1,5-benzoxazocin-8-yl]cyclopropanecarboxamide	557.691	Inactive	-8.4
929	PUBCHEM_CID_44483649	[H]OC([H])([H])[C@@]([H])(N1C(=O)c2c([H])c(N([H])C(=O)C([H])([H])n3nnnc3[H])c([H])c([H])c2O[C@@]([H])(C([H])([H])N(C([H])([H])[H])S(=O)(=O)c2c([H])c([H])c(c([H])c2[H])C([H])([H])[H])[C@@]([H])(C([H])([H])[H])C1([H])[H])C([H])([H])[H]	N-[(2R,3S)-5-[(2S)-1-hydroxypropan-2-yl]-3-methyl-2-[[methyl-(4-methylphenyl)sulfonylamino]methyl]-6-oxo-3,4-dihydro-2H-1,5-benzoxazocin-8-yl]-2-(tetrazol-1-yl)acetamide	571.65	Inactive	-10.5
930	PUBCHEM_CID_44483650	[H]OC([H])([H])[C@@]([H])(N1C(=O)c2c([H])c(N([H])S(=O)(=O)C([H])([H])[H])c([H])c([H])c2O[C@@]([H])(C([H])([H])N(C([H])([H])[H])C([H])([H])[H])[C@@]([H])(C([H])([H])[H])C1([H])[H])C([H])([H])[H]	N-[(2R,3S)-2-[(dimethylamino)methyl]-5-[(2S)-1-hydroxypropan-2-yl]-3-methyl-6-oxo-3,4-dihydro-2H-1,5-benzoxazocin-8-yl]methanesulfonamide	399.51	Inactive	-7.1
931	PUBCHEM_CID_44483651	[H]OC([H])([H])[C@@]([H])(N1C(=O)c2c([H])c(N([H])S(=O)(=O)c3c([H])c([H])c([H])c([H])c3[H])c([H])c([H])c2O[C@@]([H])(C([H])([H])N(C(=O)N([H])c2c([H])c([H])c(c([H])c2[H])C(F)(F)F)C([H])([H])[H])[C@@]([H])(C([H])([H])[H])C1([H])[H])C([H])([H])[H]	1-[[(2R,3S)-8-(benzenesulfonamido)-5-[(2S)-1-hydroxypropan-2-yl]-3-methyl-6-oxo-3,4-dihydro-2H-1,5-benzoxazocin-2-yl]methyl]-1-methyl-3-[4-(trifluoromethyl)phenyl]urea	634.67	Inactive	-9.9
932	PUBCHEM_CID_44483652	[H]OC([H])([H])[C@@]([H])(N1C(=O)c2c([H])c(N([H])C(=O)C([H])([H])C([H])([H])C(F)(F)F)c([H])c([H])c2O[C@@]([H])(C([H])([H])N(C([H])([H])[H])S(=O)(=O)c2c([H])c([H])c(OC([H])([H])[H])c([H])c2[H])[C@@]([H])(C([H])([H])[H])C1([H])[H])C([H])([H])[H]	4,4,4-trifluoro-N-[(2R,3S)-5-[(2S)-1-hydroxypropan-2-yl]-2-[[(4-methoxyphenyl)sulfonyl-methylamino]methyl]-3-methyl-6-oxo-3,4-dihydro-2H-1,5-benzoxazocin-8-yl]butanamide	601.64	Inactive	-10.6
933	PUBCHEM_CID_44483653	[H]OC([H])([H])[C@@]([H])(N1C(=O)c2c([H])c(N([H])C(=O)C3([H])C([H])([H])C([H])([H])C([H])([H])C([H])([H])C3([H])[H])c([H])c([H])c2O[C@@]([H])(C([H])([H])N(C([H])([H])[H])C([H])([H])[H])[C@@]([H])(C([H])([H])[H])C1([H])[H])C([H])([H])[H]	N-[(2R,3S)-2-[(dimethylamino)methyl]-5-[(2S)-1-hydroxypropan-2-yl]-3-methyl-6-oxo-3,4-dihydro-2H-1,5-benzoxazocin-8-yl]cyclohexanecarboxamide	431.577	Inactive	-7.4
934	PUBCHEM_CID_44483654	[H]OC([H])([H])[C@@]([H])(N1C(=O)c2c([H])c(N([H])C(=O)C3([H])C([H])([H])C3([H])[H])c([H])c([H])c2O[C@@]([H])(C([H])([H])N(C([H])([H])[H])C([H])([H])c2c([H])c([H])c([H])c([H])c2[H])[C@@]([H])(C([H])([H])[H])C1([H])[H])C([H])([H])[H]	N-[(2R,3S)-2-[[benzyl(methyl)amino]methyl]-5-[(2S)-1-hydroxypropan-2-yl]-3-methyl-6-oxo-3,4-dihydro-2H-1,5-benzoxazocin-8-yl]cyclopropanecarboxamide	465.594	Inactive	-9.8
935	PUBCHEM_CID_44483655	[H]OC(=O)c1c([H])c([H])c(c([H])c1[H])C([H])([H])N(C([H])([H])[H])C([H])([H])[C@]1([H])Oc2c([H])c([H])c(N([H])S(=O)(=O)c3c([H])c([H])c(F)c([H])c3[H])c([H])c2C(=O)N(C([H])([H])[C@]1([H])C([H])([H])[H])[C@@]([H])(C([H])([H])[H])C([H])([H])O[H]	4-[[[(2R,3S)-8-[(4-fluorophenyl)sulfonylamino]-5-[(2S)-1-hydroxypropan-2-yl]-3-methyl-6-oxo-3,4-dihydro-2H-1,5-benzoxazocin-2-yl]methyl-methylamino]methyl]benzoic acid	599.67	Inactive	-9.1
936	PUBCHEM_CID_44483656	[H]OC([H])([H])[C@@]([H])(N1C(=O)c2c([H])c(N([H])C(=O)N([H])c3c([H])c([H])c([H])c([H])c3[H])c([H])c([H])c2O[C@@]([H])(C([H])([H])N(C([H])([H])[H])C([H])([H])C2([H])C([H])([H])C([H])([H])C([H])([H])C([H])([H])C2([H])[H])[C@@]([H])(C([H])([H])[H])C1([H])[H])C([H])([H])[H]	1-[(2R,3S)-2-[[cyclohexylmethyl(methyl)amino]methyl]-5-[(2S)-1-hydroxypropan-2-yl]-3-methyl-6-oxo-3,4-dihydro-2H-1,5-benzoxazocin-8-yl]-3-phenylurea	522.69	Inactive	-8.4
937	PUBCHEM_CID_44483657	[H]OC([H])([H])[C@@]([H])(N1C(=O)c2c([H])c(N([H])C(=O)C3([H])C([H])([H])C3([H])[H])c([H])c([H])c2O[C@@]([H])(C([H])([H])N(C([H])([H])[H])S(=O)(=O)c2sc([H])c([H])c2[H])[C@@]([H])(C([H])([H])[H])C1([H])[H])C([H])([H])[H]	N-[(2R,3S)-5-[(2S)-1-hydroxypropan-2-yl]-3-methyl-2-[[methyl(thiophen-2-ylsulfonyl)amino]methyl]-6-oxo-3,4-dihydro-2H-1,5-benzoxazocin-8-yl]cyclopropanecarboxamide	521.65	Inactive	-9.5
938	PUBCHEM_CID_44483658	[H]OC([H])([H])[C@@]([H])(N1C(=O)c2c([H])c(N([H])C(=O)C([H])([H])C([H])([H])C(F)(F)F)c([H])c([H])c2O[C@@]([H])(C([H])([H])N(C(=O)N([H])c2c(noc2C([H])([H])[H])C([H])([H])[H])C([H])([H])[H])[C@@]([H])(C([H])([H])[H])C1([H])[H])C([H])([H])[H]	N-[(2R,3S)-2-[[(3,5-dimethyl-1,2-oxazol-4-yl)carbamoyl-methylamino]methyl]-5-[(2S)-1-hydroxypropan-2-yl]-3-methyl-6-oxo-3,4-dihydro-2H-1,5-benzoxazocin-8-yl]-4,4,4-trifluorobutanamide	569.582	Inactive	-11
939	PUBCHEM_CID_44483659	[H]OC([H])([H])[C@@]([H])(N1C(=O)c2c([H])c(N([H])C(=O)N([H])c3c([H])c([H])c4OC([H])([H])Oc4c3[H])c([H])c([H])c2O[C@@]([H])(C([H])([H])N(C(=O)N([H])C([H])(C([H])([H])[H])C([H])([H])[H])C([H])([H])[H])[C@@]([H])(C([H])([H])[H])C1([H])[H])C([H])([H])[H]	1-[[(2R,3S)-8-(1,3-benzodioxol-5-ylcarbamoylamino)-5-[(2S)-1-hydroxypropan-2-yl]-3-methyl-6-oxo-3,4-dihydro-2H-1,5-benzoxazocin-2-yl]methyl]-1-methyl-3-propan-2-ylurea	555.632	Inactive	-12.4
940	PUBCHEM_CID_44483660	[H]OC([H])([H])[C@@]([H])(N1C(=O)c2c([H])c(N([H])C(=O)N([H])c3c([H])c([H])c(F)c([H])c3[H])c([H])c([H])c2O[C@@]([H])(C([H])([H])N(C([H])([H])[H])C([H])([H])C2([H])C([H])([H])C([H])([H])C([H])([H])C([H])([H])C2([H])[H])[C@@]([H])(C([H])([H])[H])C1([H])[H])C([H])([H])[H]	1-[(2R,3S)-2-[[cyclohexylmethyl(methyl)amino]methyl]-5-[(2S)-1-hydroxypropan-2-yl]-3-methyl-6-oxo-3,4-dihydro-2H-1,5-benzoxazocin-8-yl]-3-(4-fluorophenyl)urea	540.68	Inactive	-11.8
941	PUBCHEM_CID_44483661	[H]OC(=O)c1c([H])c([H])c(c([H])c1[H])C([H])([H])N(C([H])([H])[H])C([H])([H])[C@]1([H])Oc2c([H])c([H])c(N([H])C(=O)C([H])([H])c3c([H])c([H])c([H])c([H])c3[H])c([H])c2C(=O)N(C([H])([H])[C@]1([H])C([H])([H])[H])[C@@]([H])(C([H])([H])[H])C([H])([H])O[H]	4-[[[(2R,3S)-5-[(2S)-1-hydroxypropan-2-yl]-3-methyl-6-oxo-8-[(2-phenylacetyl)amino]-3,4-dihydro-2H-1,5-benzoxazocin-2-yl]methyl-methylamino]methyl]benzoic acid	559.663	Inactive	-10.5
942	PUBCHEM_CID_44202358	[H]OC([H])([H])[C@@]([H])(N1C(=O)c2c([H])c(N([H])C(=O)C([H])([H])c3c([H])c([H])c([H])c([H])c3[H])c([H])c([H])c2O[C@@]([H])(C([H])([H])N(C([H])([H])[H])C([H])([H])c2c([H])c([H])c([H])c([H])c2[H])[C@@]([H])(C([H])([H])[H])C1([H])[H])C([H])([H])[H]	N-[(2R,3S)-2-[[benzyl(methyl)amino]methyl]-5-[(2S)-1-hydroxypropan-2-yl]-3-methyl-6-oxo-3,4-dihydro-2H-1,5-benzoxazocin-8-yl]-2-phenylacetamide	515.654	Inactive	-8.9
943	PUBCHEM_CID_44483662	[H]OC([H])([H])[C@@]([H])(N1C(=O)c2c([H])c(N([H])S(=O)(=O)c3c(noc3C([H])([H])[H])C([H])([H])[H])c([H])c([H])c2O[C@@]([H])(C([H])([H])N(C([H])([H])[H])S(=O)(=O)c2sc([H])c([H])c2[H])[C@@]([H])(C([H])([H])[H])C1([H])[H])C([H])([H])[H]	N-[(2R,3S)-5-[(2S)-1-hydroxypropan-2-yl]-3-methyl-2-[[methyl(thiophen-2-ylsulfonyl)amino]methyl]-6-oxo-3,4-dihydro-2H-1,5-benzoxazocin-8-yl]-3,5-dimethyl-1,2-oxazole-4-sulfonamide	612.73	Inactive	-9.4
944	PUBCHEM_CID_44483663	[H]OC([H])([H])[C@@]([H])(N1C(=O)c2c([H])c(N([H])C(=O)C([H])([H])C([H])([H])N3C([H])([H])C([H])([H])OC([H])([H])C3([H])[H])c([H])c([H])c2O[C@@]([H])(C([H])([H])N(C(=O)N([H])c2c([H])c([H])c(OC([H])([H])[H])c([H])c2[H])C([H])([H])[H])[C@@]([H])(C([H])([H])[H])C1([H])[H])C([H])([H])[H]	N-[(2R,3S)-5-[(2S)-1-hydroxypropan-2-yl]-2-[[(4-methoxyphenyl)carbamoyl-methylamino]methyl]-3-methyl-6-oxo-3,4-dihydro-2H-1,5-benzoxazocin-8-yl]-3-morpholin-4-ylpropanamide	597.713	Inactive	-8.2
945	PUBCHEM_CID_44483664	[H]OC([H])([H])[C@@]([H])(N1C(=O)c2c([H])c(N([H])C(=O)N([H])C3([H])C([H])([H])C([H])([H])C([H])([H])C([H])([H])C3([H])[H])c([H])c([H])c2O[C@@]([H])(C([H])([H])N(C(=O)N([H])C([H])(C([H])([H])[H])C([H])([H])[H])C([H])([H])[H])[C@@]([H])(C([H])([H])[H])C1([H])[H])C([H])([H])[H]	1-[[(2R,3S)-8-(cyclohexylcarbamoylamino)-5-[(2S)-1-hydroxypropan-2-yl]-3-methyl-6-oxo-3,4-dihydro-2H-1,5-benzoxazocin-2-yl]methyl]-1-methyl-3-propan-2-ylurea	517.671	Inactive	-8.2
946	PUBCHEM_CID_44483665	[H]OC([H])([H])[C@@]([H])(N1C(=O)c2c([H])c(N([H])C(=O)C([H])([H])c3c([H])c([H])c([H])c([H])c3[H])c([H])c([H])c2O[C@@]([H])(C([H])([H])N(C(=O)N([H])c2c([H])c([H])c(OC([H])([H])[H])c([H])c2[H])C([H])([H])[H])[C@@]([H])(C([H])([H])[H])C1([H])[H])C([H])([H])[H]	N-[(2R,3S)-5-[(2S)-1-hydroxypropan-2-yl]-2-[[(4-methoxyphenyl)carbamoyl-methylamino]methyl]-3-methyl-6-oxo-3,4-dihydro-2H-1,5-benzoxazocin-8-yl]-2-phenylacetamide	574.678	Inactive	-8.7
947	PUBCHEM_CID_44483666	[H]OC([H])([H])[C@@]([H])(N1C(=O)c2c([H])c(N([H])S(=O)(=O)c3c(noc3C([H])([H])[H])C([H])([H])[H])c([H])c([H])c2O[C@@]([H])(C([H])([H])N(C([H])([H])[H])C([H])([H])C2([H])C([H])([H])C([H])([H])C([H])([H])C([H])([H])C2([H])[H])[C@@]([H])(C([H])([H])[H])C1([H])[H])C([H])([H])[H]	N-[(2R,3S)-2-[[cyclohexylmethyl(methyl)amino]methyl]-5-[(2S)-1-hydroxypropan-2-yl]-3-methyl-6-oxo-3,4-dihydro-2H-1,5-benzoxazocin-8-yl]-3,5-dimethyl-1,2-oxazole-4-sulfonamide	562.73	Inactive	-8.5
948	PUBCHEM_CID_44202507	[H]OC([H])([H])[C@@]([H])(N1C(=O)c2c([H])c(N([H])C(=O)N([H])c3c([H])c([H])c([H])c4c([H])c([H])c([H])c([H])c34)c([H])c([H])c2O[C@@]([H])(C([H])([H])N([H])C([H])([H])[H])[C@@]([H])(C([H])([H])[H])C1([H])[H])C([H])([H])[H]	1-[(2R,3S)-5-[(2S)-1-hydroxypropan-2-yl]-3-methyl-2-(methylaminomethyl)-6-oxo-3,4-dihydro-2H-1,5-benzoxazocin-8-yl]-3-naphthalen-1-ylurea	476.577	Inactive	-7.6
949	PUBCHEM_CID_44483667	[H]OC(=O)c1c([H])c([H])c(c([H])c1[H])C([H])([H])N(C([H])([H])[H])C([H])([H])[C@]1([H])Oc2c([H])c([H])c(N([H])S(=O)(=O)c3c(noc3C([H])([H])[H])C([H])([H])[H])c([H])c2C(=O)N(C([H])([H])[C@]1([H])C([H])([H])[H])[C@@]([H])(C([H])([H])[H])C([H])([H])O[H]	4-[[[(2R,3S)-8-[(3,5-dimethyl-1,2-oxazol-4-yl)sulfonylamino]-5-[(2S)-1-hydroxypropan-2-yl]-3-methyl-6-oxo-3,4-dihydro-2H-1,5-benzoxazocin-2-yl]methyl-methylamino]methyl]benzoic acid	600.69	Inactive	-10.1
950	PUBCHEM_CID_44483668	[H]OC([H])([H])[C@@]([H])(N1C(=O)c2c([H])c(N([H])C(=O)N([H])C3([H])C([H])([H])C([H])([H])C([H])([H])C([H])([H])C3([H])[H])c([H])c([H])c2O[C@@]([H])(C([H])([H])N(C([H])([H])[H])S(=O)(=O)C([H])([H])[H])[C@@]([H])(C([H])([H])[H])C1([H])[H])C([H])([H])[H]	1-cyclohexyl-3-[(2R,3S)-5-[(2S)-1-hydroxypropan-2-yl]-3-methyl-2-[[methyl(methylsulfonyl)amino]methyl]-6-oxo-3,4-dihydro-2H-1,5-benzoxazocin-8-yl]urea	510.65	Inactive	-10.4
951	PUBCHEM_CID_44483669	[H]OC([H])([H])[C@@]([H])(N1C(=O)c2c([H])c(N([H])C(=O)C([H])([H])c3c([H])n(c4c([H])c([H])c([H])c([H])c34)C([H])([H])[H])c([H])c([H])c2O[C@@]([H])(C([H])([H])N(C([H])([H])[H])S(=O)(=O)c2nc([H])n(c2[H])C([H])([H])[H])[C@@]([H])(C([H])([H])[H])C1([H])[H])C([H])([H])[H]	N-[(2R,3S)-5-[(2S)-1-hydroxypropan-2-yl]-3-methyl-2-[[methyl-(1-methylimidazol-4-yl)sulfonylamino]methyl]-6-oxo-3,4-dihydro-2H-1,5-benzoxazocin-8-yl]-2-(1-methylindol-3-yl)acetamide	622.74	Inactive	-8.5
952	PUBCHEM_CID_44483670	[H]OC([H])([H])[C@@]([H])(N1C(=O)c2c([H])c(N([H])C(=O)N([H])c3c([H])c([H])c([H])c4c([H])c([H])c([H])c([H])c34)c([H])c([H])c2O[C@@]([H])(C([H])([H])N(C([H])([H])[H])C([H])([H])c2c([H])c([H])c(Cl)c(Cl)c2[H])[C@@]([H])(C([H])([H])[H])C1([H])[H])C([H])([H])[H]	1-[(2R,3S)-2-[[(3,4-dichlorophenyl)methyl-methylamino]methyl]-5-[(2S)-1-hydroxypropan-2-yl]-3-methyl-6-oxo-3,4-dihydro-2H-1,5-benzoxazocin-8-yl]-3-naphthalen-1-ylurea	635.59	Inactive	-9.3
953	PUBCHEM_CID_44483671	[H]OC([H])([H])[C@]([H])(N1C(=O)c2c([H])c(N([H])C(=O)N([H])c3c([H])c([H])c(F)c([H])c3[H])c([H])c([H])c2O[C@]([H])(C([H])([H])N(C([H])([H])[H])C([H])([H])c2c([H])c([H])c3OC([H])([H])Oc3c2[H])[C@@]([H])(C([H])([H])[H])C1([H])[H])C([H])([H])[H]	1-[(2S,3S)-2-[[1,3-benzodioxol-5-ylmethyl(methyl)amino]methyl]-5-[(2R)-1-hydroxypropan-2-yl]-3-methyl-6-oxo-3,4-dihydro-2H-1,5-benzoxazocin-8-yl]-3-(4-fluorophenyl)urea	578.641	Inactive	-7.8
954	PUBCHEM_CID_44202606	[H]OC([H])([H])[C@]([H])(N1C(=O)c2c([H])c(N([H])C(=O)N([H])c3c(noc3C([H])([H])[H])C([H])([H])[H])c([H])c([H])c2O[C@]([H])(C([H])([H])N(C(=O)N([H])C2([H])C([H])([H])C([H])([H])C([H])([H])C([H])([H])C2([H])[H])C([H])([H])[H])[C@@]([H])(C([H])([H])[H])C1([H])[H])C([H])([H])[H]	3-cyclohexyl-1-[[(2S,3S)-8-[(3,5-dimethyl-1,2-oxazol-4-yl)carbamoylamino]-5-[(2R)-1-hydroxypropan-2-yl]-3-methyl-6-oxo-3,4-dihydro-2H-1,5-benzoxazocin-2-yl]methyl]-1-methylurea	570.691	Inactive	-8.4
955	PUBCHEM_CID_44483673	[H]OC([H])([H])[C@]([H])(N1C(=O)c2c([H])c(N([H])C(=O)C([H])([H])C([H])([H])C([H])([H])N(C([H])([H])[H])C([H])([H])[H])c([H])c([H])c2O[C@]([H])(C([H])([H])N([H])C([H])([H])[H])[C@@]([H])(C([H])([H])[H])C1([H])[H])C([H])([H])[H]	4-(dimethylamino)-N-[(2S,3S)-5-[(2R)-1-hydroxypropan-2-yl]-3-methyl-2-(methylaminomethyl)-6-oxo-3,4-dihydro-2H-1,5-benzoxazocin-8-yl]butanamide	420.554	Inactive	-7.1
956	PUBCHEM_CID_44483675	[H]OC([H])([H])[C@@]([H])(N1C(=O)c2c([H])c(N([H])C(=O)C([H])([H])c3c([H])c([H])c([H])c([H])c3[H])c([H])c([H])c2O[C@@]([H])(C([H])([H])N(C(=O)N([H])c2c([H])c([H])c([H])c([H])c2[H])C([H])([H])[H])[C@]([H])(C([H])([H])[H])C1([H])[H])C([H])([H])[H]	N-[(2R,3R)-5-[(2S)-1-hydroxypropan-2-yl]-3-methyl-2-[[methyl(phenylcarbamoyl)amino]methyl]-6-oxo-3,4-dihydro-2H-1,5-benzoxazocin-8-yl]-2-phenylacetamide	544.652	Inactive	-8.6
957	PUBCHEM_CID_44483677	[H]OC([H])([H])[C@@]([H])(N1C(=O)c2c([H])c(N([H])S(=O)(=O)c3c(noc3C([H])([H])[H])C([H])([H])[H])c([H])c([H])c2O[C@@]([H])(C([H])([H])N(C(=O)N([H])c2c([H])c([H])c3OC([H])([H])Oc3c2[H])C([H])([H])[H])[C@]([H])(C([H])([H])[H])C1([H])[H])C([H])([H])[H]	3-(1,3-benzodioxol-5-yl)-1-[[(2R,3R)-8-[(3,5-dimethyl-1,2-oxazol-4-yl)sulfonylamino]-5-[(2S)-1-hydroxypropan-2-yl]-3-methyl-6-oxo-3,4-dihydro-2H-1,5-benzoxazocin-2-yl]methyl]-1-methylurea	629.69	Inactive	-8.6
958	PUBCHEM_CID_44483680	[H]OC([H])([H])[C@@]([H])(N1C(=O)c2c([H])c(N([H])C(=O)C([H])([H])C([H])([H])N3C([H])([H])C([H])([H])OC([H])([H])C3([H])[H])c([H])c([H])c2O[C@@]([H])(C([H])([H])N(C([H])([H])[H])C([H])([H])[H])[C@]([H])(C([H])([H])[H])C1([H])[H])C([H])([H])[H]	N-[(2R,3R)-2-[(dimethylamino)methyl]-5-[(2S)-1-hydroxypropan-2-yl]-3-methyl-6-oxo-3,4-dihydro-2H-1,5-benzoxazocin-8-yl]-3-morpholin-4-ylpropanamide	462.591	Inactive	-7.1
959	PUBCHEM_CID_44483681	[H]OC([H])([H])[C@@]([H])(N1C(=O)c2c([H])c(N([H])S(=O)(=O)c3sc([H])c([H])c3[H])c([H])c([H])c2O[C@@]([H])(C([H])([H])N(C(=O)N([H])c2c([H])c([H])c3OC([H])([H])Oc3c2[H])C([H])([H])[H])[C@]([H])(C([H])([H])[H])C1([H])[H])C([H])([H])[H]	3-(1,3-benzodioxol-5-yl)-1-[[(2R,3R)-5-[(2S)-1-hydroxypropan-2-yl]-3-methyl-6-oxo-8-(thiophen-2-ylsulfonylamino)-3,4-dihydro-2H-1,5-benzoxazocin-2-yl]methyl]-1-methylurea	616.7	Inactive	-8.5
960	PUBCHEM_CID_44483682	[H]OC([H])([H])[C@@]([H])(N1C(=O)c2c([H])c(N([H])C(=O)N([H])c3c([H])c([H])c([H])c4c([H])c([H])c([H])c([H])c34)c([H])c([H])c2O[C@@]([H])(C([H])([H])N(C(=O)N([H])c2c([H])c([H])c3OC([H])([H])Oc3c2[H])C([H])([H])[H])[C@]([H])(C([H])([H])[H])C1([H])[H])C([H])([H])[H]	3-(1,3-benzodioxol-5-yl)-1-[[(2R,3R)-5-[(2S)-1-hydroxypropan-2-yl]-3-methyl-8-(naphthalen-1-ylcarbamoylamino)-6-oxo-3,4-dihydro-2H-1,5-benzoxazocin-2-yl]methyl]-1-methylurea	639.709	Inactive	-9.8
961	PUBCHEM_CID_44483684	[H]OC([H])([H])[C@@]([H])(N1C(=O)c2c([H])c(N([H])C(=O)N([H])c3c([H])c([H])c(F)c([H])c3[H])c([H])c([H])c2O[C@@]([H])(C([H])([H])N(C([H])([H])[H])S(=O)(=O)c2sc([H])c([H])c2[H])[C@]([H])(C([H])([H])[H])C1([H])[H])C([H])([H])[H]	1-(4-fluorophenyl)-3-[(2R,3R)-5-[(2S)-1-hydroxypropan-2-yl]-3-methyl-2-[[methyl(thiophen-2-ylsulfonyl)amino]methyl]-6-oxo-3,4-dihydro-2H-1,5-benzoxazocin-8-yl]urea	590.69	Inactive	-7
962	PUBCHEM_CID_44483685	[H]OC([H])([H])[C@@]([H])(N1C(=O)c2c([H])c(N([H])C(=O)N([H])c3c([H])c([H])c(OC([H])([H])[H])c([H])c3[H])c([H])c([H])c2O[C@@]([H])(C([H])([H])N(C([H])([H])[H])S(=O)(=O)c2nc([H])n(c2[H])C([H])([H])[H])[C@]([H])(C([H])([H])[H])C1([H])[H])C([H])([H])[H]	1-[(2R,3R)-5-[(2S)-1-hydroxypropan-2-yl]-3-methyl-2-[[methyl-(1-methylimidazol-4-yl)sulfonylamino]methyl]-6-oxo-3,4-dihydro-2H-1,5-benzoxazocin-8-yl]-3-(4-methoxyphenyl)urea	600.69	Inactive	-9.5
963	PUBCHEM_CID_44483686	[H]OC([H])([H])[C@@]([H])(N1C(=O)c2c([H])c(N([H])C(=O)C3([H])C([H])([H])C3([H])[H])c([H])c([H])c2O[C@@]([H])(C([H])([H])N(C([H])([H])[H])C([H])([H])c2c([H])c([H])c(c([H])c2[H])C(F)(F)F)[C@]([H])(C([H])([H])[H])C1([H])[H])C([H])([H])[H]	N-[(2R,3R)-5-[(2S)-1-hydroxypropan-2-yl]-3-methyl-2-[[methyl-[[4-(trifluoromethyl)phenyl]methyl]amino]methyl]-6-oxo-3,4-dihydro-2H-1,5-benzoxazocin-8-yl]cyclopropanecarboxamide	533.592	Inactive	-9.6
964	PUBCHEM_CID_44483687	[H]OC([H])([H])[C@@]([H])(N1C(=O)c2c([H])c(N([H])C(=O)N([H])C3([H])C([H])([H])C([H])([H])C([H])([H])C([H])([H])C3([H])[H])c([H])c([H])c2O[C@@]([H])(C([H])([H])N([H])C([H])([H])[H])[C@]([H])(C([H])([H])[H])C1([H])[H])C([H])([H])[H]	1-cyclohexyl-3-[(2R,3R)-5-[(2S)-1-hydroxypropan-2-yl]-3-methyl-2-(methylaminomethyl)-6-oxo-3,4-dihydro-2H-1,5-benzoxazocin-8-yl]urea	432.565	Inactive	-8.6
965	PUBCHEM_CID_44483688	[H]OC([H])([H])[C@@]([H])(N1C(=O)c2c([H])c(N([H])C(=O)N([H])C3([H])C([H])([H])C([H])([H])C([H])([H])C([H])([H])C3([H])[H])c([H])c([H])c2O[C@@]([H])(C([H])([H])N(C(=O)N([H])C2([H])C([H])([H])C([H])([H])C([H])([H])C([H])([H])C2([H])[H])C([H])([H])[H])[C@]([H])(C([H])([H])[H])C1([H])[H])C([H])([H])[H]	3-cyclohexyl-1-[[(2R,3R)-8-(cyclohexylcarbamoylamino)-5-[(2S)-1-hydroxypropan-2-yl]-3-methyl-6-oxo-3,4-dihydro-2H-1,5-benzoxazocin-2-yl]methyl]-1-methylurea	557.736	Inactive	-11.5
966	PUBCHEM_CID_44483692	[H]OC([H])([H])[C@]([H])(N1C(=O)c2c([H])c(N([H])S(=O)(=O)c3c([H])c([H])c([H])c([H])c3[H])c([H])c([H])c2O[C@@]([H])(C([H])([H])N(C(=O)N([H])C2([H])C([H])([H])C([H])([H])C([H])([H])C([H])([H])C2([H])[H])C([H])([H])[H])[C@]([H])(C([H])([H])[H])C1([H])[H])C([H])([H])[H]	1-[[(2R,3R)-8-(benzenesulfonamido)-5-[(2R)-1-hydroxypropan-2-yl]-3-methyl-6-oxo-3,4-dihydro-2H-1,5-benzoxazocin-2-yl]methyl]-3-cyclohexyl-1-methylurea	572.72	Inactive	-9.1
967	PUBCHEM_CID_44483693	[H]OC([H])([H])[C@]([H])(N1C(=O)c2c([H])c(N([H])C(=O)N([H])c3c([H])c([H])c(F)c([H])c3[H])c([H])c([H])c2O[C@@]([H])(C([H])([H])N(C([H])([H])[H])C([H])([H])[H])[C@]([H])(C([H])([H])[H])C1([H])[H])C([H])([H])[H]	1-[(2R,3R)-2-[(dimethylamino)methyl]-5-[(2R)-1-hydroxypropan-2-yl]-3-methyl-6-oxo-3,4-dihydro-2H-1,5-benzoxazocin-8-yl]-3-(4-fluorophenyl)urea	458.534	Inactive	-9.5
968	PUBCHEM_CID_44483694	[H]OC([H])([H])[C@]([H])(N1C(=O)c2c([H])c(c([H])c([H])c2O[C@@]([H])(C([H])([H])N(C([H])([H])[H])S(=O)(=O)c2nc([H])n(c2[H])C([H])([H])[H])[C@]([H])(C([H])([H])[H])C1([H])[H])N(C([H])([H])[H])C([H])([H])[H])C([H])([H])[H]	N-[[(2R,3R)-8-(dimethylamino)-5-[(2R)-1-hydroxypropan-2-yl]-3-methyl-6-oxo-3,4-dihydro-2H-1,5-benzoxazocin-2-yl]methyl]-N,1-dimethylimidazole-4-sulfonamide	479.6	Inactive	-8.2
969	PUBCHEM_CID_44483695	[H]OC([H])([H])[C@]([H])(N1C(=O)c2c([H])c(N([H])C(=O)C3([H])C([H])([H])C3([H])[H])c([H])c([H])c2O[C@@]([H])(C([H])([H])N(C([H])([H])[H])C([H])([H])c2c([H])c([H])c(Cl)c(Cl)c2[H])[C@]([H])(C([H])([H])[H])C1([H])[H])C([H])([H])[H]	N-[(2R,3R)-2-[[(3,4-dichlorophenyl)methyl-methylamino]methyl]-5-[(2R)-1-hydroxypropan-2-yl]-3-methyl-6-oxo-3,4-dihydro-2H-1,5-benzoxazocin-8-yl]cyclopropanecarboxamide	534.48	Inactive	-9.1
970	PUBCHEM_CID_44483698	[H]OC([H])([H])[C@]([H])(N1C(=O)c2c([H])c(N([H])C(=O)C([H])([H])c3c([H])c([H])c([H])c([H])c3[H])c([H])c([H])c2O[C@@]([H])(C([H])([H])N(C([H])([H])[H])C([H])([H])c2c([H])c([H])c(OC([H])([H])[H])c([H])c2[H])[C@]([H])(C([H])([H])[H])C1([H])[H])C([H])([H])[H]	N-[(2R,3R)-5-[(2R)-1-hydroxypropan-2-yl]-2-[[(4-methoxyphenyl)methyl-methylamino]methyl]-3-methyl-6-oxo-3,4-dihydro-2H-1,5-benzoxazocin-8-yl]-2-phenylacetamide	545.68	Inactive	-8.6
971	PUBCHEM_CID_44483699	[H]OC([H])([H])[C@]([H])(N1C(=O)c2c([H])c(N([H])S(=O)(=O)c3nc([H])n(c3[H])C([H])([H])[H])c([H])c([H])c2O[C@@]([H])(C([H])([H])N(C([H])([H])[H])C([H])([H])[H])[C@]([H])(C([H])([H])[H])C1([H])[H])C([H])([H])[H]	N-[(2R,3R)-2-[(dimethylamino)methyl]-5-[(2R)-1-hydroxypropan-2-yl]-3-methyl-6-oxo-3,4-dihydro-2H-1,5-benzoxazocin-8-yl]-1-methylimidazole-4-sulfonamide	465.57	Inactive	-7.8
972	PUBCHEM_CID_44483701	[H]OC([H])([H])[C@]([H])(N1C(=O)c2c([H])c(N([H])S(=O)(=O)c3c([H])c([H])c(OC([H])([H])[H])c([H])c3[H])c([H])c([H])c2O[C@@]([H])(C([H])([H])N(C([H])([H])[H])C([H])([H])c2c([H])c([H])c(OC([H])([H])[H])c([H])c2[H])[C@]([H])(C([H])([H])[H])C1([H])[H])C([H])([H])[H]	N-[(2R,3R)-5-[(2R)-1-hydroxypropan-2-yl]-2-[[(4-methoxyphenyl)methyl-methylamino]methyl]-3-methyl-6-oxo-3,4-dihydro-2H-1,5-benzoxazocin-8-yl]-4-methoxybenzenesulfonamide	597.73	Inactive	-8.8
973	PUBCHEM_CID_44483702	[H]OC([H])([H])[C@]([H])(N1C(=O)c2c([H])c(N([H])S(=O)(=O)c3sc([H])c([H])c3[H])c([H])c([H])c2O[C@@]([H])(C([H])([H])N(C(=O)N([H])c2c([H])c([H])c(F)c([H])c2[H])C([H])([H])[H])[C@]([H])(C([H])([H])[H])C1([H])[H])C([H])([H])[H]	3-(4-fluorophenyl)-1-[[(2R,3R)-5-[(2R)-1-hydroxypropan-2-yl]-3-methyl-6-oxo-8-(thiophen-2-ylsulfonylamino)-3,4-dihydro-2H-1,5-benzoxazocin-2-yl]methyl]-1-methylurea	590.69	Inactive	-8.3
974	PUBCHEM_CID_44483703	[H]OC([H])([H])[C@]([H])(N1C(=O)c2c([H])c(N([H])C(=O)N([H])c3c(noc3C([H])([H])[H])C([H])([H])[H])c([H])c([H])c2O[C@@]([H])(C([H])([H])N(C(=O)N([H])C2([H])C([H])([H])C([H])([H])C([H])([H])C([H])([H])C2([H])[H])C([H])([H])[H])[C@]([H])(C([H])([H])[H])C1([H])[H])C([H])([H])[H]	3-cyclohexyl-1-[[(2R,3R)-8-[(3,5-dimethyl-1,2-oxazol-4-yl)carbamoylamino]-5-[(2R)-1-hydroxypropan-2-yl]-3-methyl-6-oxo-3,4-dihydro-2H-1,5-benzoxazocin-2-yl]methyl]-1-methylurea	570.691	Inactive	-8
975	PUBCHEM_CID_44483704	[H]OC([H])([H])[C@]([H])(N1C(=O)c2c([H])c(N([H])C(=O)C([H])([H])C([H])([H])C([H])([H])N(C([H])([H])[H])C([H])([H])[H])c([H])c([H])c2O[C@@]([H])(C([H])([H])N(C(=O)N([H])c2c([H])c([H])c([H])c3c([H])c([H])c([H])c([H])c23)C([H])([H])[H])[C@]([H])(C([H])([H])[H])C1([H])[H])C([H])([H])[H]	4-(dimethylamino)-N-[(2R,3R)-5-[(2R)-1-hydroxypropan-2-yl]-3-methyl-2-[[methyl(naphthalen-1-ylcarbamoyl)amino]methyl]-6-oxo-3,4-dihydro-2H-1,5-benzoxazocin-8-yl]butanamide	589.737	Inactive	-8.1
976	PUBCHEM_CID_44483705	[H]OC([H])([H])[C@]([H])(N1C(=O)c2c([H])c(N([H])C(=O)c3c([H])c([H])nc([H])c3[H])c([H])c([H])c2O[C@@]([H])(C([H])([H])N(C(=O)N([H])c2c([H])c([H])c(F)c([H])c2[H])C([H])([H])[H])[C@]([H])(C([H])([H])[H])C1([H])[H])C([H])([H])[H]	N-[(2R,3R)-2-[[(4-fluorophenyl)carbamoyl-methylamino]methyl]-5-[(2R)-1-hydroxypropan-2-yl]-3-methyl-6-oxo-3,4-dihydro-2H-1,5-benzoxazocin-8-yl]pyridine-4-carboxamide	549.603	Inactive	-10.6
977	PUBCHEM_CID_44483707	[H]OC([H])([H])[C@]([H])(N1C(=O)c2c([H])c(N([H])C(=O)C3([H])C([H])([H])C3([H])[H])c([H])c([H])c2O[C@@]([H])(C([H])([H])N(C(=O)N([H])c2c(noc2C([H])([H])[H])C([H])([H])[H])C([H])([H])[H])[C@]([H])(C([H])([H])[H])C1([H])[H])C([H])([H])[H]	N-[(2R,3R)-2-[[(3,5-dimethyl-1,2-oxazol-4-yl)carbamoyl-methylamino]methyl]-5-[(2R)-1-hydroxypropan-2-yl]-3-methyl-6-oxo-3,4-dihydro-2H-1,5-benzoxazocin-8-yl]cyclopropanecarboxamide	513.595	Inactive	-9.3
978	PUBCHEM_CID_44483708	[H]OC([H])([H])[C@]([H])(N1C(=O)c2c([H])c(N([H])C(=O)C([H])([H])C([H])([H])C([H])([H])N(C([H])([H])[H])C([H])([H])[H])c([H])c([H])c2O[C@@]([H])(C([H])([H])N([H])C([H])([H])[H])[C@]([H])(C([H])([H])[H])C1([H])[H])C([H])([H])[H]	4-(dimethylamino)-N-[(2R,3R)-5-[(2R)-1-hydroxypropan-2-yl]-3-methyl-2-(methylaminomethyl)-6-oxo-3,4-dihydro-2H-1,5-benzoxazocin-8-yl]butanamide	420.554	Inactive	-7.6
979	PUBCHEM_CID_44483709	[H]OC([H])([H])[C@]([H])(N1C(=O)c2c([H])c(N([H])C(=O)N([H])C3([H])C([H])([H])C([H])([H])C([H])([H])C([H])([H])C3([H])[H])c([H])c([H])c2O[C@@]([H])(C([H])([H])N(C(=O)N([H])c2c([H])c([H])c3OC([H])([H])Oc3c2[H])C([H])([H])[H])[C@]([H])(C([H])([H])[H])C1([H])[H])C([H])([H])[H]	3-(1,3-benzodioxol-5-yl)-1-[[(2R,3R)-8-(cyclohexylcarbamoylamino)-5-[(2R)-1-hydroxypropan-2-yl]-3-methyl-6-oxo-3,4-dihydro-2H-1,5-benzoxazocin-2-yl]methyl]-1-methylurea	595.697	Inactive	-8.2
980	PUBCHEM_CID_44483711	[H]OC([H])([H])[C@]([H])(N1C(=O)c2c([H])c(N([H])C(=O)N([H])c3c([H])c([H])c(OC([H])([H])[H])c([H])c3[H])c([H])c([H])c2O[C@@]([H])(C([H])([H])N(C([H])([H])[H])S(=O)(=O)c2nc([H])n(c2[H])C([H])([H])[H])[C@]([H])(C([H])([H])[H])C1([H])[H])C([H])([H])[H]	1-[(2R,3R)-5-[(2R)-1-hydroxypropan-2-yl]-3-methyl-2-[[methyl-(1-methylimidazol-4-yl)sulfonylamino]methyl]-6-oxo-3,4-dihydro-2H-1,5-benzoxazocin-8-yl]-3-(4-methoxyphenyl)urea	600.69	Inactive	-7.6
981	PUBCHEM_CID_44483712	[H]OC([H])([H])[C@]([H])(N1C(=O)c2c([H])c(N([H])C(=O)N([H])c3c([H])c([H])c(c([H])c3[H])C(F)(F)F)c([H])c([H])c2O[C@@]([H])(C([H])([H])N(C([H])([H])[H])S(=O)(=O)c2c([H])c([H])c(OC([H])([H])[H])c([H])c2[H])[C@]([H])(C([H])([H])[H])C1([H])[H])C([H])([H])[H]	1-[(2R,3R)-5-[(2R)-1-hydroxypropan-2-yl]-2-[[(4-methoxyphenyl)sulfonyl-methylamino]methyl]-3-methyl-6-oxo-3,4-dihydro-2H-1,5-benzoxazocin-8-yl]-3-[4-(trifluoromethyl)phenyl]urea	664.7	Inactive	-7.3
982	PUBCHEM_CID_44483714	[H]OC([H])([H])[C@]([H])(N1C(=O)c2c([H])c(N([H])S(=O)(=O)c3c(noc3C([H])([H])[H])C([H])([H])[H])c([H])c([H])c2O[C@@]([H])(C([H])([H])N(C(=O)N([H])c2c([H])c([H])c([H])c([H])c2[H])C([H])([H])[H])[C@]([H])(C([H])([H])[H])C1([H])[H])C([H])([H])[H]	1-[[(2R,3R)-8-[(3,5-dimethyl-1,2-oxazol-4-yl)sulfonylamino]-5-[(2R)-1-hydroxypropan-2-yl]-3-methyl-6-oxo-3,4-dihydro-2H-1,5-benzoxazocin-2-yl]methyl]-1-methyl-3-phenylurea	585.68	Inactive	-10.7
983	PUBCHEM_CID_44483715	[H]OC([H])([H])[C@]([H])(N1C(=O)c2c([H])c(N([H])C(=O)N([H])c3c([H])c([H])c4OC([H])([H])Oc4c3[H])c([H])c([H])c2O[C@@]([H])(C([H])([H])N([H])C([H])([H])[H])[C@]([H])(C([H])([H])[H])C1([H])[H])C([H])([H])[H]	1-(1,3-benzodioxol-5-yl)-3-[(2R,3R)-5-[(2R)-1-hydroxypropan-2-yl]-3-methyl-2-(methylaminomethyl)-6-oxo-3,4-dihydro-2H-1,5-benzoxazocin-8-yl]urea	470.526	Inactive	-9.2
984	PUBCHEM_CID_44483716	[H]OC([H])([H])[C@@]([H])(N1C(=O)c2c([H])c(N([H])C(=O)N([H])C3([H])C([H])([H])C([H])([H])C([H])([H])C([H])([H])C3([H])[H])c([H])c([H])c2O[C@]([H])(C([H])([H])N(C(=O)N([H])C2([H])C([H])([H])C([H])([H])C([H])([H])C([H])([H])C2([H])[H])C([H])([H])[H])[C@@]([H])(C([H])([H])[H])C1([H])[H])C([H])([H])[H]	3-cyclohexyl-1-[[(2S,3S)-8-(cyclohexylcarbamoylamino)-5-[(2S)-1-hydroxypropan-2-yl]-3-methyl-6-oxo-3,4-dihydro-2H-1,5-benzoxazocin-2-yl]methyl]-1-methylurea	557.736	Inactive	-8.8
985	PUBCHEM_CID_44483717	[H]OC([H])([H])[C@]([H])(N1C(=O)c2c([H])c(N([H])C(=O)C([H])([H])C([H])([H])C(F)(F)F)c([H])c([H])c2O[C@@]([H])(C([H])([H])N(C(=O)N([H])c2c([H])c([H])c([H])c([H])c2[H])C([H])([H])[H])[C@]([H])(C([H])([H])[H])C1([H])[H])C([H])([H])[H]	4,4,4-trifluoro-N-[(2R,3R)-5-[(2R)-1-hydroxypropan-2-yl]-3-methyl-2-[[methyl(phenylcarbamoyl)amino]methyl]-6-oxo-3,4-dihydro-2H-1,5-benzoxazocin-8-yl]butanamide	550.579	Inactive	-10
986	PUBCHEM_CID_44483718	[H]OC([H])([H])[C@]([H])(N1C(=O)c2c([H])c(N([H])C(=O)N([H])c3c([H])c([H])c4OC([H])([H])Oc4c3[H])c([H])c([H])c2O[C@@]([H])(C([H])([H])N(C([H])([H])[H])S(=O)(=O)c2c([H])c([H])c(OC([H])([H])[H])c([H])c2[H])[C@@]([H])(C([H])([H])[H])C1([H])[H])C([H])([H])[H]	1-(1,3-benzodioxol-5-yl)-3-[(2R,3S)-5-[(2R)-1-hydroxypropan-2-yl]-2-[[(4-methoxyphenyl)sulfonyl-methylamino]methyl]-3-methyl-6-oxo-3,4-dihydro-2H-1,5-benzoxazocin-8-yl]urea	640.71	Inactive	-7.9
987	PUBCHEM_CID_44483719	[H]OC([H])([H])[C@@]([H])(N1C(=O)c2c([H])c(N([H])C(=O)C([H])([H])n3nnnc3[H])c([H])c([H])c2O[C@]([H])(C([H])([H])N(C([H])([H])[H])C([H])([H])C2([H])C([H])([H])C2([H])[H])[C@]([H])(C([H])([H])[H])C1([H])[H])C([H])([H])[H]	N-[(2S,3R)-2-[[cyclopropylmethyl(methyl)amino]methyl]-5-[(2S)-1-hydroxypropan-2-yl]-3-methyl-6-oxo-3,4-dihydro-2H-1,5-benzoxazocin-8-yl]-2-(tetrazol-1-yl)acetamide	471.562	Inactive	-7.6
988	PUBCHEM_CID_44483720	[H]OC([H])([H])[C@]([H])(N1C(=O)c2c([H])c([H])c([H])c(N([H])C(=O)N([H])C3([H])C([H])([H])C([H])([H])C([H])([H])C([H])([H])C3([H])[H])c2O[C@]([H])(C([H])([H])N(C([H])([H])[H])C([H])([H])c2c([H])c([H])c(OC([H])([H])[H])c([H])c2[H])[C@@]([H])(C([H])([H])[H])C1([H])[H])C([H])([H])[H]	1-cyclohexyl-3-[(2S,3S)-5-[(2R)-1-hydroxypropan-2-yl]-2-[[(4-methoxyphenyl)methyl-methylamino]methyl]-3-methyl-6-oxo-3,4-dihydro-2H-1,5-benzoxazocin-10-yl]urea	552.716	Inactive	-8.5
989	PUBCHEM_CID_44483721	[H]OC([H])([H])[C@]([H])(N1C(=O)c2c([H])c([H])c([H])c(N(C([H])([H])[H])C([H])([H])[H])c2O[C@]([H])(C([H])([H])N(C([H])([H])[H])C([H])([H])c2c([H])c([H])c(c([H])c2[H])C(F)(F)F)[C@@]([H])(C([H])([H])[H])C1([H])[H])C([H])([H])[H]	(2S,3S)-10-(dimethylamino)-5-[(2R)-1-hydroxypropan-2-yl]-3-methyl-2-[[methyl-[[4-(trifluoromethyl)phenyl]methyl]amino]methyl]-3,4-dihydro-2H-1,5-benzoxazocin-6-one	493.571	Inactive	-8.6
990	PUBCHEM_CID_44483722	[H]OC([H])([H])[C@]([H])(N1C(=O)c2c([H])c([H])c([H])c(N([H])S(=O)(=O)C([H])([H])[H])c2O[C@]([H])(C([H])([H])N(C(=O)N([H])c2c([H])c([H])c([H])c([H])c2[H])C([H])([H])[H])[C@@]([H])(C([H])([H])[H])C1([H])[H])C([H])([H])[H]	1-[[(2S,3S)-5-[(2R)-1-hydroxypropan-2-yl]-10-(methanesulfonamido)-3-methyl-6-oxo-3,4-dihydro-2H-1,5-benzoxazocin-2-yl]methyl]-1-methyl-3-phenylurea	504.6	Inactive	-7.8
991	PUBCHEM_CID_44483723	[H]OC([H])([H])[C@]([H])(N1C(=O)c2c([H])c([H])c([H])c(N([H])C(=O)N([H])c3c([H])c([H])c([H])c4c([H])c([H])c([H])c([H])c34)c2O[C@]([H])(C([H])([H])N(C([H])([H])[H])S(=O)(=O)c2c([H])c([H])c(OC([H])([H])[H])c([H])c2[H])[C@@]([H])(C([H])([H])[H])C1([H])[H])C([H])([H])[H]	1-[(2S,3S)-5-[(2R)-1-hydroxypropan-2-yl]-2-[[(4-methoxyphenyl)sulfonyl-methylamino]methyl]-3-methyl-6-oxo-3,4-dihydro-2H-1,5-benzoxazocin-10-yl]-3-naphthalen-1-ylurea	646.76	Inactive	-8.1
992	PUBCHEM_CID_44483725	[H]OC([H])([H])[C@]([H])(N1C(=O)c2c([H])c([H])c([H])c(N([H])C(=O)N([H])c3c([H])c([H])c([H])c4c([H])c([H])c([H])c([H])c34)c2O[C@]([H])(C([H])([H])N(C([H])([H])[H])S(=O)(=O)c2nc([H])n(c2[H])C([H])([H])[H])[C@@]([H])(C([H])([H])[H])C1([H])[H])C([H])([H])[H]	1-[(2S,3S)-5-[(2R)-1-hydroxypropan-2-yl]-3-methyl-2-[[methyl-(1-methylimidazol-4-yl)sulfonylamino]methyl]-6-oxo-3,4-dihydro-2H-1,5-benzoxazocin-10-yl]-3-naphthalen-1-ylurea	620.73	Inactive	-9.6
993	PUBCHEM_CID_44483727	[H]OC(=O)c1c([H])c([H])c(c([H])c1[H])C([H])([H])N(C([H])([H])[H])C([H])([H])[C@]1([H])Oc2c(N([H])C(=O)C3([H])C([H])([H])C([H])([H])OC([H])([H])C3([H])[H])c([H])c([H])c([H])c2C(=O)N(C([H])([H])[C@@]1([H])C([H])([H])[H])[C@@]([H])(C([H])([H])[H])C([H])([H])O[H]	4-[[[(2R,3R)-5-[(2S)-1-hydroxypropan-2-yl]-3-methyl-10-(oxane-4-carbonylamino)-6-oxo-3,4-dihydro-2H-1,5-benzoxazocin-2-yl]methyl-methylamino]methyl]benzoic acid	553.656	Inactive	-8.6
994	PUBCHEM_CID_44202533	[H]OC([H])([H])[C@@]([H])(N1C(=O)c2c([H])c([H])c([H])c(N([H])S(=O)(=O)c3sc([H])c([H])c3[H])c2O[C@@]([H])(C([H])([H])N(C([H])([H])[H])C([H])([H])c2c([H])c([H])c(c([H])c2[H])C(F)(F)F)[C@]([H])(C([H])([H])[H])C1([H])[H])C([H])([H])[H]	N-[(2R,3R)-5-[(2S)-1-hydroxypropan-2-yl]-3-methyl-2-[[methyl-[[4-(trifluoromethyl)phenyl]methyl]amino]methyl]-6-oxo-3,4-dihydro-2H-1,5-benzoxazocin-10-yl]thiophene-2-sulfonamide	611.7	Inactive	-8.2
995	PUBCHEM_CID_44483728	[H]OC([H])([H])[C@@]([H])(N1C(=O)c2c([H])c([H])c([H])c(N([H])C(=O)C3([H])C([H])([H])C([H])([H])OC([H])([H])C3([H])[H])c2O[C@@]([H])(C([H])([H])N(C([H])([H])[H])S(=O)(=O)c2nc([H])n(c2[H])C([H])([H])[H])[C@]([H])(C([H])([H])[H])C1([H])[H])C([H])([H])[H]	N-[(2R,3R)-5-[(2S)-1-hydroxypropan-2-yl]-3-methyl-2-[[methyl-(1-methylimidazol-4-yl)sulfonylamino]methyl]-6-oxo-3,4-dihydro-2H-1,5-benzoxazocin-10-yl]oxane-4-carboxamide	563.67	Inactive	-6.9
996	PUBCHEM_CID_44483729	[H]OC(=O)c1c([H])c([H])c(c([H])c1[H])C([H])([H])N(C([H])([H])[H])C([H])([H])[C@]1([H])Oc2c(N([H])C(=O)N([H])c3c(noc3C([H])([H])[H])C([H])([H])[H])c([H])c([H])c([H])c2C(=O)N(C([H])([H])[C@@]1([H])C([H])([H])[H])[C@@]([H])(C([H])([H])[H])C([H])([H])O[H]	4-[[[(2R,3R)-10-[(3,5-dimethyl-1,2-oxazol-4-yl)carbamoylamino]-5-[(2S)-1-hydroxypropan-2-yl]-3-methyl-6-oxo-3,4-dihydro-2H-1,5-benzoxazocin-2-yl]methyl-methylamino]methyl]benzoic acid	579.654	Inactive	-8.2
997	PUBCHEM_CID_44483730	[H]OC([H])([H])[C@@]([H])(N1C(=O)c2c([H])c([H])c([H])c(N([H])S(=O)(=O)c3c([H])c([H])c([H])c([H])c3[H])c2O[C@@]([H])(C([H])([H])N(C(=O)N([H])c2c([H])c([H])c(c([H])c2[H])C(F)(F)F)C([H])([H])[H])[C@]([H])(C([H])([H])[H])C1([H])[H])C([H])([H])[H]	1-[[(2R,3R)-10-(benzenesulfonamido)-5-[(2S)-1-hydroxypropan-2-yl]-3-methyl-6-oxo-3,4-dihydro-2H-1,5-benzoxazocin-2-yl]methyl]-1-methyl-3-[4-(trifluoromethyl)phenyl]urea	634.67	Inactive	-9
998	PUBCHEM_CID_44483734	[H]OC(=O)c1c([H])c([H])c(c([H])c1[H])C([H])([H])N(C([H])([H])[H])C([H])([H])[C@]1([H])Oc2c(N([H])S(=O)(=O)c3sc([H])c([H])c3[H])c([H])c([H])c([H])c2C(=O)N(C([H])([H])[C@@]1([H])C([H])([H])[H])[C@@]([H])(C([H])([H])[H])C([H])([H])O[H]	4-[[[(2R,3R)-5-[(2S)-1-hydroxypropan-2-yl]-3-methyl-6-oxo-10-(thiophen-2-ylsulfonylamino)-3,4-dihydro-2H-1,5-benzoxazocin-2-yl]methyl-methylamino]methyl]benzoic acid	587.71	Inactive	-7.3
999	PUBCHEM_CID_44483737	[H]OC([H])([H])[C@@]([H])(N1C(=O)c2c([H])c([H])c([H])c(N([H])S(=O)(=O)C([H])([H])[H])c2O[C@@]([H])(C([H])([H])N(C([H])([H])[H])C([H])([H])c2c([H])c([H])c(c([H])c2[H])C(F)(F)F)[C@]([H])(C([H])([H])[H])C1([H])[H])C([H])([H])[H]	N-[(2R,3R)-5-[(2S)-1-hydroxypropan-2-yl]-3-methyl-2-[[methyl-[[4-(trifluoromethyl)phenyl]methyl]amino]methyl]-6-oxo-3,4-dihydro-2H-1,5-benzoxazocin-10-yl]methanesulfonamide	543.6	Inactive	-8.3
1000	PUBCHEM_CID_44483738	[H]OC([H])([H])[C@@]([H])(N1C(=O)c2c([H])c([H])c([H])c(N([H])C(=O)N([H])C3([H])C([H])([H])C([H])([H])C([H])([H])C([H])([H])C3([H])[H])c2O[C@@]([H])(C([H])([H])N(C([H])([H])[H])C([H])([H])c2c([H])c([H])nc([H])c2[H])[C@]([H])(C([H])([H])[H])C1([H])[H])C([H])([H])[H]	1-cyclohexyl-3-[(2R,3R)-5-[(2S)-1-hydroxypropan-2-yl]-3-methyl-2-[[methyl(pyridin-4-ylmethyl)amino]methyl]-6-oxo-3,4-dihydro-2H-1,5-benzoxazocin-10-yl]urea	523.678	Inactive	-7.8
1001	PUBCHEM_CID_44483740	[H]OC([H])([H])[C@@]([H])(N1C(=O)c2c([H])c([H])c([H])c(N([H])C(=O)c3c([H])c(nn3C([H])([H])[H])C([H])([H])[H])c2O[C@@]([H])(C([H])([H])N(C(=O)N([H])c2c([H])c([H])c([H])c([H])c2[H])C([H])([H])[H])[C@]([H])(C([H])([H])[H])C1([H])[H])C([H])([H])[H]	N-[(2R,3R)-5-[(2S)-1-hydroxypropan-2-yl]-3-methyl-2-[[methyl(phenylcarbamoyl)amino]methyl]-6-oxo-3,4-dihydro-2H-1,5-benzoxazocin-10-yl]-2,5-dimethylpyrazole-3-carboxamide	548.644	Inactive	-8
1002	PUBCHEM_CID_44483742	[H]OC([H])([H])[C@@]([H])(N1C(=O)c2c([H])c([H])c([H])c(N([H])C(=O)N([H])c3c([H])c([H])c(c([H])c3[H])C(F)(F)F)c2O[C@@]([H])(C([H])([H])N(C(=O)N([H])c2c([H])c([H])c(F)c([H])c2[H])C([H])([H])[H])[C@]([H])(C([H])([H])[H])C1([H])[H])C([H])([H])[H]	3-(4-fluorophenyl)-1-[[(2R,3R)-5-[(2S)-1-hydroxypropan-2-yl]-3-methyl-6-oxo-10-[[4-(trifluoromethyl)phenyl]carbamoylamino]-3,4-dihydro-2H-1,5-benzoxazocin-2-yl]methyl]-1-methylurea	631.629	Inactive	-8.6
1003	PUBCHEM_CID_44483743	[H]OC([H])([H])[C@@]([H])(N1C(=O)c2c([H])c([H])c([H])c(N([H])C(=O)c3c([H])c([H])c(c([H])c3[H])-c3nc([H])c([H])s3)c2O[C@@]([H])(C([H])([H])N(C([H])([H])[H])S(=O)(=O)c2sc([H])c([H])c2[H])[C@]([H])(C([H])([H])[H])C1([H])[H])C([H])([H])[H]	N-[(2R,3R)-5-[(2S)-1-hydroxypropan-2-yl]-3-methyl-2-[[methyl(thiophen-2-ylsulfonyl)amino]methyl]-6-oxo-3,4-dihydro-2H-1,5-benzoxazocin-10-yl]-4-(1,3-thiazol-2-yl)benzamide	640.79	Inactive	-8
1004	PUBCHEM_CID_44483744	[H]OC([H])([H])[C@@]([H])(N1C(=O)c2c([H])c([H])c([H])c(N([H])S(=O)(=O)C([H])([H])[H])c2O[C@@]([H])(C([H])([H])N(C(=O)N([H])C2([H])C([H])([H])C([H])([H])C([H])([H])C([H])([H])C2([H])[H])C([H])([H])[H])[C@]([H])(C([H])([H])[H])C1([H])[H])C([H])([H])[H]	3-cyclohexyl-1-[[(2R,3R)-5-[(2S)-1-hydroxypropan-2-yl]-10-(methanesulfonamido)-3-methyl-6-oxo-3,4-dihydro-2H-1,5-benzoxazocin-2-yl]methyl]-1-methylurea	510.65	Inactive	-7.4
1005	PUBCHEM_CID_44483746	[H]OC(=O)c1c([H])c([H])c(c([H])c1[H])C([H])([H])N(C([H])([H])[H])C([H])([H])[C@]1([H])Oc2c(c([H])c([H])c([H])c2C(=O)N(C([H])([H])[C@@]1([H])C([H])([H])[H])[C@]([H])(C([H])([H])[H])C([H])([H])O[H])N(C([H])([H])[H])C([H])([H])[H]	4-[[[(2R,3R)-10-(dimethylamino)-5-[(2R)-1-hydroxypropan-2-yl]-3-methyl-6-oxo-3,4-dihydro-2H-1,5-benzoxazocin-2-yl]methyl-methylamino]methyl]benzoic acid	469.582	Inactive	-6.8
1006	PUBCHEM_CID_44483747	[H]OC([H])([H])[C@]([H])(N1C(=O)c2c([H])c([H])c([H])c(N([H])S(=O)(=O)C([H])([H])[H])c2O[C@@]([H])(C([H])([H])N(C([H])([H])[H])S(=O)(=O)c2c([H])c([H])c(Cl)c([H])c2[H])[C@]([H])(C([H])([H])[H])C1([H])[H])C([H])([H])[H]	4-chloro-N-[[(2R,3R)-5-[(2R)-1-hydroxypropan-2-yl]-10-(methanesulfonamido)-3-methyl-6-oxo-3,4-dihydro-2H-1,5-benzoxazocin-2-yl]methyl]-N-methylbenzenesulfonamide	560.08	Inactive	-7.6
1007	PUBCHEM_CID_44483748	[H]OC([H])([H])[C@]([H])(N1C(=O)c2c([H])c([H])c([H])c(N([H])C(=O)C3([H])C([H])([H])C([H])([H])OC([H])([H])C3([H])[H])c2O[C@@]([H])(C([H])([H])N(C(=O)N([H])c2c([H])c([H])c([H])c([H])c2[H])C([H])([H])[H])[C@]([H])(C([H])([H])[H])C1([H])[H])C([H])([H])[H]	N-[(2R,3R)-5-[(2R)-1-hydroxypropan-2-yl]-3-methyl-2-[[methyl(phenylcarbamoyl)amino]methyl]-6-oxo-3,4-dihydro-2H-1,5-benzoxazocin-10-yl]oxane-4-carboxamide	538.645	Inactive	-7.9
1008	PUBCHEM_CID_44483751	[H]OC([H])([H])[C@]([H])(N1C(=O)c2c([H])c([H])c([H])c(N([H])C(=O)N([H])C3([H])C([H])([H])C([H])([H])C([H])([H])C([H])([H])C3([H])[H])c2O[C@@]([H])(C([H])([H])N(C(=O)N([H])C2([H])C([H])([H])C([H])([H])C([H])([H])C([H])([H])C2([H])[H])C([H])([H])[H])[C@]([H])(C([H])([H])[H])C1([H])[H])C([H])([H])[H]	3-cyclohexyl-1-[[(2R,3R)-10-(cyclohexylcarbamoylamino)-5-[(2R)-1-hydroxypropan-2-yl]-3-methyl-6-oxo-3,4-dihydro-2H-1,5-benzoxazocin-2-yl]methyl]-1-methylurea	557.736	Inactive	-8.7
1009	PUBCHEM_CID_44483752	[H]OC([H])([H])[C@]([H])(N1C(=O)c2c([H])c([H])c([H])c(N([H])C(=O)N([H])C3([H])C([H])([H])C([H])([H])C([H])([H])C([H])([H])C3([H])[H])c2O[C@@]([H])(C([H])([H])N(C([H])([H])[H])S(=O)(=O)c2nc([H])n(c2[H])C([H])([H])[H])[C@]([H])(C([H])([H])[H])C1([H])[H])C([H])([H])[H]	1-cyclohexyl-3-[(2R,3R)-5-[(2R)-1-hydroxypropan-2-yl]-3-methyl-2-[[methyl-(1-methylimidazol-4-yl)sulfonylamino]methyl]-6-oxo-3,4-dihydro-2H-1,5-benzoxazocin-10-yl]urea	576.71	Inactive	-8.7
1010	PUBCHEM_CID_44483753	[H]OC([H])([H])[C@]([H])(N1C(=O)c2c([H])c([H])c([H])c(N([H])C(=O)N([H])c3c([H])c([H])c([H])c4c([H])c([H])c([H])c([H])c34)c2O[C@@]([H])(C([H])([H])N(C(=O)N([H])c2c([H])c([H])c([H])c3c([H])c([H])c([H])c([H])c23)C([H])([H])[H])[C@]([H])(C([H])([H])[H])C1([H])[H])C([H])([H])[H]	1-[[(2R,3R)-5-[(2R)-1-hydroxypropan-2-yl]-3-methyl-10-(naphthalen-1-ylcarbamoylamino)-6-oxo-3,4-dihydro-2H-1,5-benzoxazocin-2-yl]methyl]-1-methyl-3-naphthalen-1-ylurea	645.76	Inactive	-9.8
1011	PUBCHEM_CID_44483754	[H]OC([H])([H])[C@]([H])(N1C(=O)c2c([H])c([H])c([H])c(N([H])S(=O)(=O)c3nc([H])n(c3[H])C([H])([H])[H])c2O[C@@]([H])(C([H])([H])N(C([H])([H])[H])C([H])([H])C2([H])C([H])([H])C2([H])[H])[C@]([H])(C([H])([H])[H])C1([H])[H])C([H])([H])[H]	N-[(2R,3R)-2-[[cyclopropylmethyl(methyl)amino]methyl]-5-[(2R)-1-hydroxypropan-2-yl]-3-methyl-6-oxo-3,4-dihydro-2H-1,5-benzoxazocin-10-yl]-1-methylimidazole-4-sulfonamide	505.63	Inactive	-7.2
1012	PUBCHEM_CID_44483756	[H]OC([H])([H])[C@]([H])(N1C(=O)c2c([H])c([H])c([H])c(N([H])C(=O)C3([H])C([H])([H])C([H])([H])OC([H])([H])C3([H])[H])c2O[C@@]([H])(C([H])([H])N(C([H])([H])[H])C([H])([H])[H])[C@]([H])(C([H])([H])[H])C1([H])[H])C([H])([H])[H]	N-[(2R,3R)-2-[(dimethylamino)methyl]-5-[(2R)-1-hydroxypropan-2-yl]-3-methyl-6-oxo-3,4-dihydro-2H-1,5-benzoxazocin-10-yl]oxane-4-carboxamide	433.549	Inactive	-7.8
1013	PUBCHEM_CID_44483757	[H]OC([H])([H])[C@]([H])(N1C(=O)c2c([H])c([H])c([H])c(N([H])C(=O)N([H])c3c(noc3C([H])([H])[H])C([H])([H])[H])c2O[C@@]([H])(C([H])([H])N(C([H])([H])[H])S(=O)(=O)c2sc([H])c([H])c2[H])[C@]([H])(C([H])([H])[H])C1([H])[H])C([H])([H])[H]	1-(3,5-dimethyl-1,2-oxazol-4-yl)-3-[(2R,3R)-5-[(2R)-1-hydroxypropan-2-yl]-3-methyl-2-[[methyl(thiophen-2-ylsulfonyl)amino]methyl]-6-oxo-3,4-dihydro-2H-1,5-benzoxazocin-10-yl]urea	591.7	Inactive	-8.8
1014	PUBCHEM_CID_44483758	[H]OC([H])([H])[C@]([H])(N1C(=O)c2c([H])c([H])c([H])c(N([H])C(=O)N([H])C([H])(C([H])([H])[H])C([H])([H])[H])c2O[C@@]([H])(C([H])([H])N(C([H])([H])[H])C([H])([H])c2c([H])c([H])c(Cl)c(Cl)c2[H])[C@]([H])(C([H])([H])[H])C1([H])[H])C([H])([H])[H]	1-[(2R,3R)-2-[[(3,4-dichlorophenyl)methyl-methylamino]methyl]-5-[(2R)-1-hydroxypropan-2-yl]-3-methyl-6-oxo-3,4-dihydro-2H-1,5-benzoxazocin-10-yl]-3-propan-2-ylurea	551.51	Inactive	-7.9
1015	PUBCHEM_CID_44483759	[H]OC([H])([H])[C@]([H])(N1C(=O)c2c([H])c([H])c([H])c(N([H])S(=O)(=O)c3sc([H])c([H])c3[H])c2O[C@@]([H])(C([H])([H])N(C([H])([H])[H])C([H])([H])c2c([H])c([H])c(c([H])c2[H])C(F)(F)F)[C@]([H])(C([H])([H])[H])C1([H])[H])C([H])([H])[H]	N-[(2R,3R)-5-[(2R)-1-hydroxypropan-2-yl]-3-methyl-2-[[methyl-[[4-(trifluoromethyl)phenyl]methyl]amino]methyl]-6-oxo-3,4-dihydro-2H-1,5-benzoxazocin-10-yl]thiophene-2-sulfonamide	611.7	Inactive	-8.6
1016	PUBCHEM_CID_44483760	[H]OC([H])([H])[C@]([H])(N1C(=O)c2c([H])c([H])c([H])c(N([H])S(=O)(=O)C([H])([H])[H])c2O[C@@]([H])(C([H])([H])N(C([H])([H])[H])C([H])([H])c2c([H])c([H])nc([H])c2[H])[C@]([H])(C([H])([H])[H])C1([H])[H])C([H])([H])[H]	N-[(2R,3R)-5-[(2R)-1-hydroxypropan-2-yl]-3-methyl-2-[[methyl(pyridin-4-ylmethyl)amino]methyl]-6-oxo-3,4-dihydro-2H-1,5-benzoxazocin-10-yl]methanesulfonamide	476.59	Inactive	-7.3
1017	PUBCHEM_CID_44483762	[H]OC([H])([H])[C@]([H])(N1C(=O)c2c([H])c([H])c([H])c(N([H])S(=O)(=O)c3c([H])c([H])c([H])c([H])c3[H])c2O[C@@]([H])(C([H])([H])N(C(=O)N([H])C2([H])C([H])([H])C([H])([H])C([H])([H])C([H])([H])C2([H])[H])C([H])([H])[H])[C@]([H])(C([H])([H])[H])C1([H])[H])C([H])([H])[H]	1-[[(2R,3R)-10-(benzenesulfonamido)-5-[(2R)-1-hydroxypropan-2-yl]-3-methyl-6-oxo-3,4-dihydro-2H-1,5-benzoxazocin-2-yl]methyl]-3-cyclohexyl-1-methylurea	572.72	Inactive	-8.8
1018	PUBCHEM_CID_44483763	[H]OC(=O)c1c([H])c([H])c(c([H])c1[H])C([H])([H])N(C([H])([H])[H])C([H])([H])[C@]1([H])Oc2c(N([H])C(=O)N([H])C3([H])C([H])([H])C([H])([H])C([H])([H])C([H])([H])C3([H])[H])c([H])c([H])c([H])c2C(=O)N(C([H])([H])[C@@]1([H])C([H])([H])[H])[C@]([H])(C([H])([H])[H])C([H])([H])O[H]	4-[[[(2R,3R)-10-(cyclohexylcarbamoylamino)-5-[(2R)-1-hydroxypropan-2-yl]-3-methyl-6-oxo-3,4-dihydro-2H-1,5-benzoxazocin-2-yl]methyl-methylamino]methyl]benzoic acid	566.699	Inactive	-8.9
1019	PUBCHEM_CID_44483764	[H]OC([H])([H])[C@]([H])(N1C(=O)c2c([H])c([H])c([H])c(N([H])C(=O)c3c([H])c(nn3C([H])([H])[H])C([H])([H])[H])c2O[C@@]([H])(C([H])([H])N(C([H])([H])[H])C([H])([H])C2([H])C([H])([H])C2([H])[H])[C@]([H])(C([H])([H])[H])C1([H])[H])C([H])([H])[H]	N-[(2R,3R)-2-[[cyclopropylmethyl(methyl)amino]methyl]-5-[(2R)-1-hydroxypropan-2-yl]-3-methyl-6-oxo-3,4-dihydro-2H-1,5-benzoxazocin-10-yl]-2,5-dimethylpyrazole-3-carboxamide	483.613	Inactive	-7
1020	PUBCHEM_CID_44483765	[H]OC([H])([H])[C@]([H])(N1C(=O)c2c([H])c([H])c([H])c(N([H])C(=O)N([H])C3([H])C([H])([H])C([H])([H])C([H])([H])C([H])([H])C3([H])[H])c2O[C@@]([H])(C([H])([H])N(C([H])([H])[H])S(=O)(=O)c2c([H])c([H])c(OC([H])([H])[H])c([H])c2[H])[C@]([H])(C([H])([H])[H])C1([H])[H])C([H])([H])[H]	1-cyclohexyl-3-[(2R,3R)-5-[(2R)-1-hydroxypropan-2-yl]-2-[[(4-methoxyphenyl)sulfonyl-methylamino]methyl]-3-methyl-6-oxo-3,4-dihydro-2H-1,5-benzoxazocin-10-yl]urea	602.75	Inactive	-7.9
1021	PUBCHEM_CID_44483766	[H]OC([H])([H])[C@]([H])(N1C(=O)c2c([H])c([H])c([H])c(N([H])C(=O)C3([H])C([H])([H])C([H])([H])OC([H])([H])C3([H])[H])c2O[C@@]([H])(C([H])([H])N(C([H])([H])[H])C([H])([H])c2c([H])c([H])c([H])c([H])c2[H])[C@]([H])(C([H])([H])[H])C1([H])[H])C([H])([H])[H]	N-[(2R,3R)-2-[[benzyl(methyl)amino]methyl]-5-[(2R)-1-hydroxypropan-2-yl]-3-methyl-6-oxo-3,4-dihydro-2H-1,5-benzoxazocin-10-yl]oxane-4-carboxamide	509.647	Inactive	-8.4
1022	PUBCHEM_CID_44483767	[H]OC([H])([H])[C@]([H])(N1C(=O)c2c([H])c([H])c([H])c(N([H])S(=O)(=O)C([H])([H])[H])c2O[C@@]([H])(C([H])([H])N(C(=O)N([H])c2c([H])c([H])c([H])c([H])c2[H])C([H])([H])[H])[C@]([H])(C([H])([H])[H])C1([H])[H])C([H])([H])[H]	1-[[(2R,3R)-5-[(2R)-1-hydroxypropan-2-yl]-10-(methanesulfonamido)-3-methyl-6-oxo-3,4-dihydro-2H-1,5-benzoxazocin-2-yl]methyl]-1-methyl-3-phenylurea	504.6	Inactive	-8.4
1023	PUBCHEM_CID_44483768	[H]OC([H])([H])[C@]([H])(N1C(=O)c2c([H])c([H])c([H])c(N([H])C(=O)c3c([H])c([H])nc([H])c3[H])c2O[C@@]([H])(C([H])([H])N(C(=O)N([H])c2c([H])c([H])c([H])c([H])c2[H])C([H])([H])[H])[C@]([H])(C([H])([H])[H])C1([H])[H])C([H])([H])[H]	N-[(2R,3R)-5-[(2R)-1-hydroxypropan-2-yl]-3-methyl-2-[[methyl(phenylcarbamoyl)amino]methyl]-6-oxo-3,4-dihydro-2H-1,5-benzoxazocin-10-yl]pyridine-4-carboxamide	531.613	Inactive	-8.4
1024	PUBCHEM_CID_44483769	[H]OC([H])([H])[C@]([H])(N1C(=O)c2c([H])c([H])c([H])c(N([H])C(=O)c3nc4c([H])c([H])c([H])c([H])c4s3)c2O[C@@]([H])(C([H])([H])N(C(=O)N([H])C2([H])C([H])([H])C([H])([H])C([H])([H])C([H])([H])C2([H])[H])C([H])([H])[H])[C@]([H])(C([H])([H])[H])C1([H])[H])C([H])([H])[H]	N-[(2R,3R)-2-[[cyclohexylcarbamoyl(methyl)amino]methyl]-5-[(2R)-1-hydroxypropan-2-yl]-3-methyl-6-oxo-3,4-dihydro-2H-1,5-benzoxazocin-10-yl]-1,3-benzothiazole-2-carboxamide	593.74	Inactive	-8.8
1025	PUBCHEM_CID_44483775	[H]OC([H])([H])[C@]([H])(N1C(=O)c2c([H])c([H])c([H])c(N([H])C(=O)c3c([H])c([H])nc([H])c3[H])c2O[C@@]([H])(C([H])([H])N(C(=O)N([H])c2c([H])c([H])c([H])c3c([H])c([H])c([H])c([H])c23)C([H])([H])[H])[C@]([H])(C([H])([H])[H])C1([H])[H])C([H])([H])[H]	N-[(2R,3R)-5-[(2R)-1-hydroxypropan-2-yl]-3-methyl-2-[[methyl(naphthalen-1-ylcarbamoyl)amino]methyl]-6-oxo-3,4-dihydro-2H-1,5-benzoxazocin-10-yl]pyridine-4-carboxamide	581.673	Inactive	-9.7
1026	PUBCHEM_CID_44483777	[H]OC([H])([H])[C@]([H])(N1C(=O)c2c([H])c([H])c([H])c(N([H])C(=O)C3([H])C([H])([H])C([H])([H])OC([H])([H])C3([H])[H])c2O[C@@]([H])(C([H])([H])N(C([H])([H])[H])C([H])([H])c2c([H])c([H])nc([H])c2[H])[C@]([H])(C([H])([H])[H])C1([H])[H])C([H])([H])[H]	N-[(2R,3R)-5-[(2R)-1-hydroxypropan-2-yl]-3-methyl-2-[[methyl(pyridin-4-ylmethyl)amino]methyl]-6-oxo-3,4-dihydro-2H-1,5-benzoxazocin-10-yl]oxane-4-carboxamide	510.635	Inactive	-7.9
1027	PUBCHEM_CID_44483779	[H]OC([H])([H])[C@]([H])(N1C(=O)c2c([H])c([H])c([H])c(N([H])C(=O)c3c([H])c([H])c(c([H])c3[H])-c3nc([H])c([H])s3)c2O[C@@]([H])(C([H])([H])N(C([H])([H])[H])C([H])([H])c2c([H])c([H])c(OC([H])([H])[H])c([H])c2[H])[C@]([H])(C([H])([H])[H])C1([H])[H])C([H])([H])[H]	N-[(2R,3R)-5-[(2R)-1-hydroxypropan-2-yl]-2-[[(4-methoxyphenyl)methyl-methylamino]methyl]-3-methyl-6-oxo-3,4-dihydro-2H-1,5-benzoxazocin-10-yl]-4-(1,3-thiazol-2-yl)benzamide	614.76	Inactive	-10
1028	PUBCHEM_CID_44483780	[H]OC([H])([H])[C@]([H])(N1C(=O)c2c([H])c([H])c([H])c(N([H])S(=O)(=O)c3c([H])c([H])c([H])c([H])c3[H])c2O[C@@]([H])(C([H])([H])N(C(=O)N([H])c2c([H])c([H])c3OC([H])([H])Oc3c2[H])C([H])([H])[H])[C@]([H])(C([H])([H])[H])C1([H])[H])C([H])([H])[H]	1-[[(2R,3R)-10-(benzenesulfonamido)-5-[(2R)-1-hydroxypropan-2-yl]-3-methyl-6-oxo-3,4-dihydro-2H-1,5-benzoxazocin-2-yl]methyl]-3-(1,3-benzodioxol-5-yl)-1-methylurea	610.68	Inactive	-9.5
1029	PUBCHEM_CID_44483781	[H]OC([H])([H])[C@]([H])(N1C(=O)c2c([H])c([H])c([H])c(N([H])C(=O)N([H])C3([H])C([H])([H])C([H])([H])C([H])([H])C([H])([H])C3([H])[H])c2O[C@@]([H])(C([H])([H])N(C([H])([H])[H])S(=O)(=O)c2c([H])c([H])c(Cl)c([H])c2[H])[C@]([H])(C([H])([H])[H])C1([H])[H])C([H])([H])[H]	1-[(2R,3R)-2-[[(4-chlorophenyl)sulfonyl-methylamino]methyl]-5-[(2R)-1-hydroxypropan-2-yl]-3-methyl-6-oxo-3,4-dihydro-2H-1,5-benzoxazocin-10-yl]-3-cyclohexylurea	607.16	Inactive	-8
1030	PUBCHEM_CID_44483782	[H]OC([H])([H])[C@]([H])(N1C(=O)c2c([H])c([H])c([H])c(N([H])C(=O)C3([H])C([H])([H])C([H])([H])OC([H])([H])C3([H])[H])c2O[C@@]([H])(C([H])([H])N(C(=O)N([H])c2c([H])c([H])c([H])c3c([H])c([H])c([H])c([H])c23)C([H])([H])[H])[C@]([H])(C([H])([H])[H])C1([H])[H])C([H])([H])[H]	N-[(2R,3R)-5-[(2R)-1-hydroxypropan-2-yl]-3-methyl-2-[[methyl(naphthalen-1-ylcarbamoyl)amino]methyl]-6-oxo-3,4-dihydro-2H-1,5-benzoxazocin-10-yl]oxane-4-carboxamide	588.705	Inactive	-8.5
1031	PUBCHEM_CID_44483783	[H]OC([H])([H])[C@]([H])(N1C(=O)c2c([H])c([H])c([H])c(N([H])C(=O)c3nc4c([H])c([H])c([H])c([H])c4s3)c2O[C@@]([H])(C([H])([H])N([H])C([H])([H])[H])[C@]([H])(C([H])([H])[H])C1([H])[H])C([H])([H])[H]	N-[(2R,3R)-5-[(2R)-1-hydroxypropan-2-yl]-3-methyl-2-(methylaminomethyl)-6-oxo-3,4-dihydro-2H-1,5-benzoxazocin-10-yl]-1,3-benzothiazole-2-carboxamide	468.57	Inactive	-8.3
1032	PUBCHEM_CID_44483784	[H]OC(=O)c1c([H])c([H])c(c([H])c1[H])C([H])([H])N(C([H])([H])[H])C([H])([H])[C@]1([H])Oc2c(N([H])C(=O)C3([H])C([H])([H])C([H])([H])OC([H])([H])C3([H])[H])c([H])c([H])c([H])c2C(=O)N(C([H])([H])[C@@]1([H])C([H])([H])[H])[C@]([H])(C([H])([H])[H])C([H])([H])O[H]	4-[[[(2R,3R)-5-[(2R)-1-hydroxypropan-2-yl]-3-methyl-10-(oxane-4-carbonylamino)-6-oxo-3,4-dihydro-2H-1,5-benzoxazocin-2-yl]methyl-methylamino]methyl]benzoic acid	553.656	Inactive	-7.5
1033	PUBCHEM_CID_44483786	[H]OC([H])([H])[C@]([H])(N1C(=O)c2c([H])c([H])c([H])c(N([H])S(=O)(=O)c3sc([H])c([H])c3[H])c2O[C@@]([H])(C([H])([H])N(C(=O)N([H])c2c([H])c([H])c([H])c3c([H])c([H])c([H])c([H])c23)C([H])([H])[H])[C@]([H])(C([H])([H])[H])C1([H])[H])C([H])([H])[H]	1-[[(2R,3R)-5-[(2R)-1-hydroxypropan-2-yl]-3-methyl-6-oxo-10-(thiophen-2-ylsulfonylamino)-3,4-dihydro-2H-1,5-benzoxazocin-2-yl]methyl]-1-methyl-3-naphthalen-1-ylurea	622.76	Inactive	-7.9
1034	PUBCHEM_CID_44483787	[H]OC([H])([H])[C@]([H])(N1C(=O)c2c([H])c([H])c([H])c(N([H])C(=O)N([H])C3([H])C([H])([H])C([H])([H])C([H])([H])C([H])([H])C3([H])[H])c2O[C@@]([H])(C([H])([H])N(C([H])([H])[H])S(=O)(=O)c2sc([H])c([H])c2[H])[C@]([H])(C([H])([H])[H])C1([H])[H])C([H])([H])[H]	1-cyclohexyl-3-[(2R,3R)-5-[(2R)-1-hydroxypropan-2-yl]-3-methyl-2-[[methyl(thiophen-2-ylsulfonyl)amino]methyl]-6-oxo-3,4-dihydro-2H-1,5-benzoxazocin-10-yl]urea	578.74	Inactive	-8.7
1035	PUBCHEM_CID_44483788	[H]OC([H])([H])[C@]([H])(N1C(=O)c2c([H])c([H])c([H])c(N(C([H])([H])[H])C([H])([H])[H])c2O[C@@]([H])(C([H])([H])N(C(=O)N([H])c2c([H])c([H])c(c([H])c2[H])C(F)(F)F)C([H])([H])[H])[C@]([H])(C([H])([H])[H])C1([H])[H])C([H])([H])[H]	1-[[(2R,3R)-10-(dimethylamino)-5-[(2R)-1-hydroxypropan-2-yl]-3-methyl-6-oxo-3,4-dihydro-2H-1,5-benzoxazocin-2-yl]methyl]-1-methyl-3-[4-(trifluoromethyl)phenyl]urea	522.569	Inactive	-8.6
1036	PUBCHEM_CID_44483789	[H]OC([H])([H])[C@]([H])(N1C(=O)c2c([H])c([H])c([H])c(N([H])S(=O)(=O)C([H])([H])[H])c2O[C@@]([H])(C([H])([H])N(C([H])([H])[H])C([H])([H])c2c([H])c([H])c(c([H])c2[H])C(F)(F)F)[C@]([H])(C([H])([H])[H])C1([H])[H])C([H])([H])[H]	N-[(2R,3R)-5-[(2R)-1-hydroxypropan-2-yl]-3-methyl-2-[[methyl-[[4-(trifluoromethyl)phenyl]methyl]amino]methyl]-6-oxo-3,4-dihydro-2H-1,5-benzoxazocin-10-yl]methanesulfonamide	543.6	Inactive	-8.4
1037	PUBCHEM_CID_44483790	[H]OC([H])([H])[C@]([H])(N1C(=O)c2c([H])c([H])c([H])c(N([H])C(=O)N([H])c3c([H])c([H])c(F)c([H])c3[H])c2O[C@@]([H])(C([H])([H])N(C(=O)N([H])C2([H])C([H])([H])C([H])([H])C([H])([H])C([H])([H])C2([H])[H])C([H])([H])[H])[C@]([H])(C([H])([H])[H])C1([H])[H])C([H])([H])[H]	3-cyclohexyl-1-[[(2R,3R)-10-[(4-fluorophenyl)carbamoylamino]-5-[(2R)-1-hydroxypropan-2-yl]-3-methyl-6-oxo-3,4-dihydro-2H-1,5-benzoxazocin-2-yl]methyl]-1-methylurea	569.678	Inactive	-9
1038	PUBCHEM_CID_44483791	[H]OC(=O)c1c([H])c([H])c(c([H])c1[H])C([H])([H])N(C([H])([H])[H])C([H])([H])[C@]1([H])Oc2c(N([H])C(=O)c3c([H])c([H])nc([H])c3[H])c([H])c([H])c([H])c2C(=O)N(C([H])([H])[C@@]1([H])C([H])([H])[H])[C@]([H])(C([H])([H])[H])C([H])([H])O[H]	4-[[[(2R,3R)-5-[(2R)-1-hydroxypropan-2-yl]-3-methyl-6-oxo-10-(pyridine-4-carbonylamino)-3,4-dihydro-2H-1,5-benzoxazocin-2-yl]methyl-methylamino]methyl]benzoic acid	546.624	Inactive	-8.4
1039	PUBCHEM_CID_44483794	[H]OC([H])([H])[C@]([H])(N1C(=O)c2c([H])c([H])c([H])c(N([H])S(=O)(=O)C([H])([H])[H])c2O[C@@]([H])(C([H])([H])N(C([H])([H])[H])C([H])([H])c2c([H])c([H])c(Cl)c(Cl)c2[H])[C@]([H])(C([H])([H])[H])C1([H])[H])C([H])([H])[H]	N-[(2R,3R)-2-[[(3,4-dichlorophenyl)methyl-methylamino]methyl]-5-[(2R)-1-hydroxypropan-2-yl]-3-methyl-6-oxo-3,4-dihydro-2H-1,5-benzoxazocin-10-yl]methanesulfonamide	544.49	Inactive	-8
1040	PUBCHEM_CID_44483795	[H]OC([H])([H])[C@@]([H])(N1C(=O)c2c([H])c([H])c([H])c(N([H])C(=O)N([H])C3([H])C([H])([H])C([H])([H])C([H])([H])C([H])([H])C3([H])[H])c2O[C@]([H])(C([H])([H])N(C(=O)N([H])c2c([H])c([H])c(c([H])c2[H])C(F)(F)F)C([H])([H])[H])[C@@]([H])(C([H])([H])[H])C1([H])[H])C([H])([H])[H]	1-[[(2S,3S)-10-(cyclohexylcarbamoylamino)-5-[(2S)-1-hydroxypropan-2-yl]-3-methyl-6-oxo-3,4-dihydro-2H-1,5-benzoxazocin-2-yl]methyl]-1-methyl-3-[4-(trifluoromethyl)phenyl]urea	619.686	Inactive	-10.4
1041	PUBCHEM_CID_44483796	[H]OC([H])([H])[C@@]([H])(N1C(=O)c2c([H])c([H])c([H])c(N([H])S(=O)(=O)c3nc([H])n(c3[H])C([H])([H])[H])c2O[C@]([H])(C([H])([H])N(C(=O)N([H])c2c([H])c([H])c([H])c3c([H])c([H])c([H])c([H])c23)C([H])([H])[H])[C@@]([H])(C([H])([H])[H])C1([H])[H])C([H])([H])[H]	1-[[(2S,3S)-5-[(2S)-1-hydroxypropan-2-yl]-3-methyl-10-[(1-methylimidazol-4-yl)sulfonylamino]-6-oxo-3,4-dihydro-2H-1,5-benzoxazocin-2-yl]methyl]-1-methyl-3-naphthalen-1-ylurea	620.73	Inactive	-8.1
1042	PUBCHEM_CID_44483797	[H]OC([H])([H])[C@@]([H])(N1C(=O)c2c([H])c([H])c([H])c(N([H])C(=O)N([H])C3([H])C([H])([H])C([H])([H])C([H])([H])C([H])([H])C3([H])[H])c2O[C@]([H])(C([H])([H])N(C([H])([H])[H])C([H])([H])c2c([H])c([H])c(OC([H])([H])[H])c([H])c2[H])[C@@]([H])(C([H])([H])[H])C1([H])[H])C([H])([H])[H]	1-cyclohexyl-3-[(2S,3S)-5-[(2S)-1-hydroxypropan-2-yl]-2-[[(4-methoxyphenyl)methyl-methylamino]methyl]-3-methyl-6-oxo-3,4-dihydro-2H-1,5-benzoxazocin-10-yl]urea	552.716	Inactive	-9
1043	PUBCHEM_CID_44483798	[H]OC([H])([H])[C@@]([H])(N1C(=O)c2c([H])c([H])c([H])c(N([H])C(=O)N([H])C3([H])C([H])([H])C([H])([H])C([H])([H])C([H])([H])C3([H])[H])c2O[C@]([H])(C([H])([H])N(C([H])([H])[H])C([H])([H])c2c([H])c([H])nc([H])c2[H])[C@]([H])(C([H])([H])[H])C1([H])[H])C([H])([H])[H]	1-cyclohexyl-3-[(2S,3R)-5-[(2S)-1-hydroxypropan-2-yl]-3-methyl-2-[[methyl(pyridin-4-ylmethyl)amino]methyl]-6-oxo-3,4-dihydro-2H-1,5-benzoxazocin-10-yl]urea	523.678	Inactive	-8
1044	PUBCHEM_CID_44483799	[H]OC([H])([H])[C@]([H])(N1C(=O)c2c([H])c(N([H])C(=O)C([H])([H])C([H])([H])C([H])([H])N(C([H])([H])[H])C([H])([H])[H])c([H])c([H])c2O[C@]([H])(C([H])([H])N(C([H])([H])[H])S(=O)(=O)c2c(noc2C([H])([H])[H])C([H])([H])[H])[C@@]([H])(C([H])([H])[H])C1([H])[H])C([H])([H])[H]	4-(dimethylamino)-N-[(2S,3S)-2-[[(3,5-dimethyl-1,2-oxazol-4-yl)sulfonyl-methylamino]methyl]-5-[(2R)-1-hydroxypropan-2-yl]-3-methyl-6-oxo-3,4-dihydro-2H-1,5-benzoxazocin-8-yl]butanamide	579.71	Inactive	-7.2
1045	PUBCHEM_CID_44483800	[H]OC(=O)c1c([H])c([H])c(c([H])c1[H])C([H])([H])N(C([H])([H])[H])C([H])([H])[C@]1([H])Oc2c(N([H])S(=O)(=O)c3c(noc3C([H])([H])[H])C([H])([H])[H])c([H])c([H])c([H])c2C(=O)N(C([H])([H])[C@]1([H])C([H])([H])[H])[C@]([H])(C([H])([H])[H])C([H])([H])O[H]	4-[[[(2R,3S)-10-[(3,5-dimethyl-1,2-oxazol-4-yl)sulfonylamino]-5-[(2R)-1-hydroxypropan-2-yl]-3-methyl-6-oxo-3,4-dihydro-2H-1,5-benzoxazocin-2-yl]methyl-methylamino]methyl]benzoic acid	600.69	Inactive	-7.2
1046	PUBCHEM_CID_44483801	[H]OC(=O)c1c([H])c([H])c(c([H])c1[H])C([H])([H])N(C([H])([H])[H])C([H])([H])[C@]1([H])Oc2c(N([H])C(=O)N([H])c3c([H])c([H])c([H])c4c([H])c([H])c([H])c([H])c34)c([H])c([H])c([H])c2C(=O)N(C([H])([H])[C@]1([H])C([H])([H])[H])[C@]([H])(C([H])([H])[H])C([H])([H])O[H]	4-[[[(2R,3S)-5-[(2R)-1-hydroxypropan-2-yl]-3-methyl-10-(naphthalen-1-ylcarbamoylamino)-6-oxo-3,4-dihydro-2H-1,5-benzoxazocin-2-yl]methyl-methylamino]methyl]benzoic acid	610.711	Inactive	-8.3
1047	PUBCHEM_CID_44483803	[H]OC([H])([H])[C@]([H])(N1C(=O)c2c([H])c([H])c([H])c(N([H])C(=O)N([H])C3([H])C([H])([H])C([H])([H])C([H])([H])C([H])([H])C3([H])[H])c2O[C@@]([H])(C([H])([H])N(C(=O)N([H])c2c([H])c([H])c([H])c3c([H])c([H])c([H])c([H])c23)C([H])([H])[H])[C@@]([H])(C([H])([H])[H])C1([H])[H])C([H])([H])[H]	1-[[(2R,3S)-10-(cyclohexylcarbamoylamino)-5-[(2R)-1-hydroxypropan-2-yl]-3-methyl-6-oxo-3,4-dihydro-2H-1,5-benzoxazocin-2-yl]methyl]-1-methyl-3-naphthalen-1-ylurea	601.748	Inactive	-9.7
1048	PUBCHEM_CID_44483804	[H]OC([H])([H])[C@]([H])(N1C(=O)c2c([H])c([H])c([H])c(N([H])C(=O)N([H])c3c([H])c([H])c([H])c4c([H])c([H])c([H])c([H])c34)c2O[C@@]([H])(C([H])([H])N(C([H])([H])[H])C([H])([H])c2c([H])c([H])nc([H])c2[H])[C@@]([H])(C([H])([H])[H])C1([H])[H])C([H])([H])[H]	1-[(2R,3S)-5-[(2R)-1-hydroxypropan-2-yl]-3-methyl-2-[[methyl(pyridin-4-ylmethyl)amino]methyl]-6-oxo-3,4-dihydro-2H-1,5-benzoxazocin-10-yl]-3-naphthalen-1-ylurea	567.69	Inactive	-9.6
1049	PUBCHEM_CID_44483805	[H]OC([H])([H])[C@]([H])(N1C(=O)c2c([H])c([H])c([H])c(N([H])S(=O)(=O)c3sc([H])c([H])c3[H])c2O[C@@]([H])(C([H])([H])N(C([H])([H])[H])S(=O)(=O)c2c(noc2C([H])([H])[H])C([H])([H])[H])[C@@]([H])(C([H])([H])[H])C1([H])[H])C([H])([H])[H]	N-[[(2R,3S)-5-[(2R)-1-hydroxypropan-2-yl]-3-methyl-6-oxo-10-(thiophen-2-ylsulfonylamino)-3,4-dihydro-2H-1,5-benzoxazocin-2-yl]methyl]-N,3,5-trimethyl-1,2-oxazole-4-sulfonamide	612.73	Inactive	-7.8
1050	PUBCHEM_CID_44483806	[H]OC([H])([H])[C@@]([H])(N1C(=O)c2c([H])c([H])c([H])c(N([H])S(=O)(=O)c3c(noc3C([H])([H])[H])C([H])([H])[H])c2O[C@]([H])(C([H])([H])N(C([H])([H])[H])C([H])([H])c2c([H])c([H])nc([H])c2[H])[C@]([H])(C([H])([H])[H])C1([H])[H])C([H])([H])[H]	N-[(2S,3R)-5-[(2S)-1-hydroxypropan-2-yl]-3-methyl-2-[[methyl(pyridin-4-ylmethyl)amino]methyl]-6-oxo-3,4-dihydro-2H-1,5-benzoxazocin-10-yl]-3,5-dimethyl-1,2-oxazole-4-sulfonamide	557.67	Inactive	-7.3
1051	PUBCHEM_CID_44483807	[H]OC([H])([H])[C@]([H])(N1C(=O)c2c([H])c([H])c([H])c(N([H])C(=O)c3nc4c([H])c([H])c([H])c([H])c4s3)c2O[C@]([H])(C([H])([H])N(C([H])([H])[H])S(=O)(=O)c2c(noc2C([H])([H])[H])C([H])([H])[H])[C@]([H])(C([H])([H])[H])C1([H])[H])C([H])([H])[H]	N-[(2S,3R)-2-[[(3,5-dimethyl-1,2-oxazol-4-yl)sulfonyl-methylamino]methyl]-5-[(2R)-1-hydroxypropan-2-yl]-3-methyl-6-oxo-3,4-dihydro-2H-1,5-benzoxazocin-10-yl]-1,3-benzothiazole-2-carboxamide	627.73	Inactive	-8.2
1052	PUBCHEM_CID_44483808	[H]OC([H])([H])[C@]([H])(N1C(=O)c2c([H])c([H])c([H])c(N([H])S(=O)(=O)c3c(noc3C([H])([H])[H])C([H])([H])[H])c2O[C@]([H])(C([H])([H])N(C([H])([H])[H])C([H])([H])c2c([H])c([H])c(c([H])c2[H])C(F)(F)F)[C@]([H])(C([H])([H])[H])C1([H])[H])C([H])([H])[H]	N-[(2S,3R)-5-[(2R)-1-hydroxypropan-2-yl]-3-methyl-2-[[methyl-[[4-(trifluoromethyl)phenyl]methyl]amino]methyl]-6-oxo-3,4-dihydro-2H-1,5-benzoxazocin-10-yl]-3,5-dimethyl-1,2-oxazole-4-sulfonamide	624.68	Inactive	-8
1053	PUBCHEM_CID_44483809	[H]OC([H])([H])[C@]([H])(N1C(=O)c2c([H])c([H])c([H])c(N(C([H])([H])[H])C([H])([H])[H])c2O[C@]([H])(C([H])([H])N(C([H])([H])[H])C([H])([H])[H])[C@]([H])(C([H])([H])[H])C1([H])[H])C([H])([H])[H]	(2S,3R)-10-(dimethylamino)-2-[(dimethylamino)methyl]-5-[(2R)-1-hydroxypropan-2-yl]-3-methyl-3,4-dihydro-2H-1,5-benzoxazocin-6-one	349.475	Inactive	-6.9
1054	PUBCHEM_CID_44483812	[H]OC([H])([H])[C@]([H])(N1C(=O)c2c([H])c(N([H])C(=O)N([H])c3c([H])c([H])c([H])c4c([H])c([H])c([H])c([H])c34)c([H])c([H])c2O[C@]([H])(C([H])([H])[H])C([H])([H])C([H])([H])C([H])([H])C([H])([H])O[C@]([H])(C([H])([H])N(C([H])([H])[H])C([H])([H])[H])[C@@]([H])(C([H])([H])[H])C1([H])[H])C([H])([H])[H]	1-[(3R,9S,10S)-9-[(dimethylamino)methyl]-12-[(2R)-1-hydroxypropan-2-yl]-3,10-dimethyl-13-oxo-2,8-dioxa-12-azabicyclo[12.4.0]octadeca-1(14),15,17-trien-16-yl]-3-naphthalen-1-ylurea	590.765	Inactive	-8.9
1055	PUBCHEM_CID_44483813	[H]OC([H])([H])[C@]([H])(N1C(=O)c2c([H])c(N([H])C(=O)C([H])([H])C([H])([H])C(F)(F)F)c([H])c([H])c2O[C@]([H])(C([H])([H])[H])C([H])([H])C([H])([H])C([H])([H])C([H])([H])O[C@]([H])(C([H])([H])N(C(=O)N([H])c2c(noc2C([H])([H])[H])C([H])([H])[H])C([H])([H])[H])[C@@]([H])(C([H])([H])[H])C1([H])[H])C([H])([H])[H]	N-[(3R,9S,10S)-9-[[(3,5-dimethyl-1,2-oxazol-4-yl)carbamoyl-methylamino]methyl]-12-[(2R)-1-hydroxypropan-2-yl]-3,10-dimethyl-13-oxo-2,8-dioxa-12-azabicyclo[12.4.0]octadeca-1(14),15,17-trien-16-yl]-4,4,4-trifluorobutanamide	669.743	Inactive	-7.5
1056	PUBCHEM_CID_44483815	[H]OC([H])([H])[C@]([H])(N1C(=O)c2c([H])c(N([H])C(=O)C3([H])C([H])([H])C([H])([H])C([H])([H])C([H])([H])C3([H])[H])c([H])c([H])c2O[C@]([H])(C([H])([H])[H])C([H])([H])C([H])([H])C([H])([H])C([H])([H])O[C@]([H])(C([H])([H])N(C([H])([H])[H])C([H])([H])[H])[C@@]([H])(C([H])([H])[H])C1([H])[H])C([H])([H])[H]	N-[(3R,9S,10S)-9-[(dimethylamino)methyl]-12-[(2R)-1-hydroxypropan-2-yl]-3,10-dimethyl-13-oxo-2,8-dioxa-12-azabicyclo[12.4.0]octadeca-1(14),15,17-trien-16-yl]cyclohexanecarboxamide	531.738	Inactive	-8
1057	PUBCHEM_CID_44483816	[H]OC([H])([H])[C@]([H])(N1C(=O)c2c([H])c(N([H])C(=O)N([H])C([H])(C([H])([H])[H])C([H])([H])[H])c([H])c([H])c2O[C@]([H])(C([H])([H])[H])C([H])([H])C([H])([H])C([H])([H])C([H])([H])O[C@]([H])(C([H])([H])N(C([H])([H])[H])S(=O)(=O)c2c(noc2C([H])([H])[H])C([H])([H])[H])[C@@]([H])(C([H])([H])[H])C1([H])[H])C([H])([H])[H]	1-[(3R,9S,10S)-9-[[(3,5-dimethyl-1,2-oxazol-4-yl)sulfonyl-methylamino]methyl]-12-[(2R)-1-hydroxypropan-2-yl]-3,10-dimethyl-13-oxo-2,8-dioxa-12-azabicyclo[12.4.0]octadeca-1(14),15,17-trien-16-yl]-3-propan-2-ylurea	651.82	Inactive	-8.1
1058	PUBCHEM_CID_44483818	[H]OC([H])([H])[C@]([H])(N1C(=O)c2c([H])c(c([H])c([H])c2O[C@]([H])(C([H])([H])[H])C([H])([H])C([H])([H])C([H])([H])C([H])([H])O[C@]([H])(C([H])([H])N(C(=O)N([H])c2c(noc2C([H])([H])[H])C([H])([H])[H])C([H])([H])[H])[C@@]([H])(C([H])([H])[H])C1([H])[H])N(C([H])([H])[H])C([H])([H])[H])C([H])([H])[H]	1-[[(3R,9S,10S)-16-(dimethylamino)-12-[(2R)-1-hydroxypropan-2-yl]-3,10-dimethyl-13-oxo-2,8-dioxa-12-azabicyclo[12.4.0]octadeca-1(14),15,17-trien-9-yl]methyl]-3-(3,5-dimethyl-1,2-oxazol-4-yl)-1-methylurea	573.735	Inactive	-8.1
1059	PUBCHEM_CID_44483820	[H]OC([H])([H])[C@]([H])(N1C(=O)c2c([H])c(N([H])C(=O)c3c([H])c([H])nc([H])c3[H])c([H])c([H])c2O[C@]([H])(C([H])([H])[H])C([H])([H])C([H])([H])C([H])([H])C([H])([H])O[C@]([H])(C([H])([H])N(C(=O)C([H])([H])c2c([H])c([H])c([H])c([H])c2[H])C([H])([H])[H])[C@@]([H])(C([H])([H])[H])C1([H])[H])C([H])([H])[H]	N-[(3R,9S,10S)-12-[(2R)-1-hydroxypropan-2-yl]-3,10-dimethyl-9-[[methyl-(2-phenylacetyl)amino]methyl]-13-oxo-2,8-dioxa-12-azabicyclo[12.4.0]octadeca-1(14),15,17-trien-16-yl]pyridine-4-carboxamide	630.786	Inactive	-8.1
1060	PUBCHEM_CID_44483821	[H]OC([H])([H])[C@]([H])(N1C(=O)c2c([H])c(c([H])c([H])c2O[C@]([H])(C([H])([H])[H])C([H])([H])C([H])([H])C([H])([H])C([H])([H])O[C@@]([H])(C([H])([H])N(C([H])([H])[H])C([H])([H])c2c([H])c([H])c([H])c([H])c2[H])[C@@]([H])(C([H])([H])[H])C1([H])[H])N(C([H])([H])[H])C([H])([H])[H])C([H])([H])[H]	(3R,9R,10S)-9-[[benzyl(methyl)amino]methyl]-16-(dimethylamino)-12-[(2R)-1-hydroxypropan-2-yl]-3,10-dimethyl-2,8-dioxa-12-azabicyclo[12.4.0]octadeca-1(14),15,17-trien-13-one	525.734	Inactive	-8
1061	PUBCHEM_CID_44483822	[H]OC([H])([H])[C@]([H])(N1C(=O)c2c([H])c(N([H])C(=O)C([H])([H])C([H])([H])C(F)(F)F)c([H])c([H])c2O[C@]([H])(C([H])([H])[H])C([H])([H])C([H])([H])C([H])([H])C([H])([H])O[C@@]([H])(C([H])([H])N(C(=O)c2c([H])c([H])nc([H])c2[H])C([H])([H])[H])[C@@]([H])(C([H])([H])[H])C1([H])[H])C([H])([H])[H]	N-[[(3R,9R,10S)-12-[(2R)-1-hydroxypropan-2-yl]-3,10-dimethyl-13-oxo-16-(4,4,4-trifluorobutanoylamino)-2,8-dioxa-12-azabicyclo[12.4.0]octadeca-1(14),15,17-trien-9-yl]methyl]-N-methylpyridine-4-carboxamide	636.713	Inactive	-7.6
1062	PUBCHEM_CID_44483824	[H]OC([H])([H])[C@]([H])(N1C(=O)c2c([H])c(N([H])C(=O)N([H])C([H])(C([H])([H])[H])C([H])([H])[H])c([H])c([H])c2O[C@]([H])(C([H])([H])[H])C([H])([H])C([H])([H])C([H])([H])C([H])([H])O[C@@]([H])(C([H])([H])N(C([H])([H])[H])S(=O)(=O)c2c([H])c([H])c([H])c([H])c2[H])[C@@]([H])(C([H])([H])[H])C1([H])[H])C([H])([H])[H]	1-[(3R,9R,10S)-9-[[benzenesulfonyl(methyl)amino]methyl]-12-[(2R)-1-hydroxypropan-2-yl]-3,10-dimethyl-13-oxo-2,8-dioxa-12-azabicyclo[12.4.0]octadeca-1(14),15,17-trien-16-yl]-3-propan-2-ylurea	632.82	Inactive	-8.2
1063	PUBCHEM_CID_44483827	[H]OC([H])([H])[C@]([H])(N1C(=O)c2c([H])c(N([H])C(=O)c3c([H])c([H])nc([H])c3[H])c([H])c([H])c2O[C@]([H])(C([H])([H])[H])C([H])([H])C([H])([H])C([H])([H])C([H])([H])O[C@@]([H])(C([H])([H])N(C(=O)N([H])c2c([H])c([H])c([H])c3c([H])c([H])c([H])c([H])c23)C([H])([H])[H])[C@@]([H])(C([H])([H])[H])C1([H])[H])C([H])([H])[H]	N-[(3R,9R,10S)-12-[(2R)-1-hydroxypropan-2-yl]-3,10-dimethyl-9-[[methyl(naphthalen-1-ylcarbamoyl)amino]methyl]-13-oxo-2,8-dioxa-12-azabicyclo[12.4.0]octadeca-1(14),15,17-trien-16-yl]pyridine-4-carboxamide	681.834	Inactive	-9.4
1064	PUBCHEM_CID_44483830	[H]OC([H])([H])[C@]([H])(N1C(=O)c2c([H])c(N([H])C(=O)N([H])c3c([H])c([H])c([H])c([H])c3[H])c([H])c([H])c2O[C@]([H])(C([H])([H])[H])C([H])([H])C([H])([H])C([H])([H])C([H])([H])O[C@@]([H])(C([H])([H])N(C([H])([H])[H])C([H])([H])[H])[C@@]([H])(C([H])([H])[H])C1([H])[H])C([H])([H])[H]	1-[(3R,9R,10S)-9-[(dimethylamino)methyl]-12-[(2R)-1-hydroxypropan-2-yl]-3,10-dimethyl-13-oxo-2,8-dioxa-12-azabicyclo[12.4.0]octadeca-1(14),15,17-trien-16-yl]-3-phenylurea	540.705	Inactive	-10.5
1065	PUBCHEM_CID_44483831	[H]OC([H])([H])[C@]([H])(N1C(=O)c2c([H])c(N([H])S(=O)(=O)C([H])([H])[H])c([H])c([H])c2O[C@]([H])(C([H])([H])[H])C([H])([H])C([H])([H])C([H])([H])C([H])([H])O[C@@]([H])(C([H])([H])N(C(=O)N([H])c2c([H])c([H])c3OC([H])([H])Oc3c2[H])C([H])([H])[H])[C@@]([H])(C([H])([H])[H])C1([H])[H])C([H])([H])[H]	3-(1,3-benzodioxol-5-yl)-1-[[(3R,9R,10S)-12-[(2R)-1-hydroxypropan-2-yl]-16-(methanesulfonamido)-3,10-dimethyl-13-oxo-2,8-dioxa-12-azabicyclo[12.4.0]octadeca-1(14),15,17-trien-9-yl]methyl]-1-methylurea	648.77	Inactive	-7.4
1066	PUBCHEM_CID_44483832	[H]OC([H])([H])[C@]([H])(N1C(=O)c2c([H])c(N([H])S(=O)(=O)c3sc([H])c([H])c3[H])c([H])c([H])c2O[C@]([H])(C([H])([H])[H])C([H])([H])C([H])([H])C([H])([H])C([H])([H])O[C@]([H])(C([H])([H])N([H])C([H])([H])[H])[C@@]([H])(C([H])([H])[H])C1([H])[H])C([H])([H])[H]	N-[(3R,9S,10S)-12-[(2R)-1-hydroxypropan-2-yl]-3,10-dimethyl-9-(methylaminomethyl)-13-oxo-2,8-dioxa-12-azabicyclo[12.4.0]octadeca-1(14),15,17-trien-16-yl]thiophene-2-sulfonamide	553.73	Inactive	-7.8
1067	PUBCHEM_CID_44483833	[H]OC([H])([H])[C@]([H])(N1C(=O)C([H])([H])c2c([H])c(N([H])C(=O)N([H])c3c(noc3C([H])([H])[H])C([H])([H])[H])c([H])c([H])c2O[C@@]([H])(C([H])([H])N(C([H])([H])[H])C([H])([H])c2c([H])c([H])nc([H])c2[H])[C@@]([H])(C([H])([H])[H])C1([H])[H])C([H])([H])[H]	1-(3,5-dimethyl-1,2-oxazol-4-yl)-3-[(2R,3S)-5-[(2R)-1-hydroxypropan-2-yl]-3-methyl-2-[[methyl(pyridin-4-ylmethyl)amino]methyl]-6-oxo-2,3,4,7-tetrahydro-1,5-benzoxazonin-9-yl]urea	550.66	Inactive	-7.7
1068	PUBCHEM_CID_44483834	[H]OC([H])([H])[C@]([H])(N1C(=O)C([H])([H])c2c([H])c(N([H])C(=O)N([H])c3c(noc3C([H])([H])[H])C([H])([H])[H])c([H])c([H])c2O[C@@]([H])(C([H])([H])N([H])C([H])([H])[H])[C@@]([H])(C([H])([H])[H])C1([H])[H])C([H])([H])[H]	1-(3,5-dimethyl-1,2-oxazol-4-yl)-3-[(2R,3S)-5-[(2R)-1-hydroxypropan-2-yl]-3-methyl-2-(methylaminomethyl)-6-oxo-2,3,4,7-tetrahydro-1,5-benzoxazonin-9-yl]urea	459.547	Inactive	-7.8
1069	PUBCHEM_CID_44483837	[H]OC([H])([H])[C@]([H])(N1C(=O)C([H])([H])c2c([H])c(N([H])C(=O)C([H])([H])c3c([H])c([H])c([H])c([H])c3[H])c([H])c([H])c2O[C@@]([H])(C([H])([H])N(C([H])([H])[H])C([H])([H])c2c([H])c([H])c(c([H])c2[H])C(F)(F)F)[C@@]([H])(C([H])([H])[H])C1([H])[H])C([H])([H])[H]	N-[(2R,3S)-5-[(2R)-1-hydroxypropan-2-yl]-3-methyl-2-[[methyl-[[4-(trifluoromethyl)phenyl]methyl]amino]methyl]-6-oxo-2,3,4,7-tetrahydro-1,5-benzoxazonin-9-yl]-2-phenylacetamide	597.679	Inactive	-10
1070	PUBCHEM_CID_44483839	[H]OC([H])([H])[C@]([H])(N1C(=O)C([H])([H])c2c([H])c(N([H])C(=O)C3([H])C([H])([H])C3([H])[H])c([H])c([H])c2O[C@@]([H])(C([H])([H])N(C([H])([H])[H])C([H])([H])c2c([H])c([H])nc([H])c2[H])[C@@]([H])(C([H])([H])[H])C1([H])[H])C([H])([H])[H]	N-[(2R,3S)-5-[(2R)-1-hydroxypropan-2-yl]-3-methyl-2-[[methyl(pyridin-4-ylmethyl)amino]methyl]-6-oxo-2,3,4,7-tetrahydro-1,5-benzoxazonin-9-yl]cyclopropanecarboxamide	480.609	Inactive	-8.6
1071	PUBCHEM_CID_44483840	[H]OC([H])([H])[C@]([H])(N1C(=O)C([H])([H])c2c([H])c(N([H])C(=O)C([H])([H])c3c([H])n(c4c([H])c([H])c([H])c([H])c34)C([H])([H])[H])c([H])c([H])c2O[C@@]([H])(C([H])([H])N(C(=O)N([H])c2c([H])c([H])c([H])c([H])c2[H])C([H])([H])[H])[C@@]([H])(C([H])([H])[H])C1([H])[H])C([H])([H])[H]	N-[(2R,3S)-5-[(2R)-1-hydroxypropan-2-yl]-3-methyl-2-[[methyl(phenylcarbamoyl)amino]methyl]-6-oxo-2,3,4,7-tetrahydro-1,5-benzoxazonin-9-yl]-2-(1-methylindol-3-yl)acetamide	611.743	Inactive	-10.1
1072	PUBCHEM_CID_44483841	[H]OC([H])([H])[C@]([H])(N1C(=O)C([H])([H])c2c([H])c(N([H])C(=O)N([H])c3c(noc3C([H])([H])[H])C([H])([H])[H])c([H])c([H])c2O[C@@]([H])(C([H])([H])N(C([H])([H])[H])S(=O)(=O)c2c([H])c([H])c([H])c([H])c2[H])[C@@]([H])(C([H])([H])[H])C1([H])[H])C([H])([H])[H]	1-[(2R,3S)-2-[[benzenesulfonyl(methyl)amino]methyl]-5-[(2R)-1-hydroxypropan-2-yl]-3-methyl-6-oxo-2,3,4,7-tetrahydro-1,5-benzoxazonin-9-yl]-3-(3,5-dimethyl-1,2-oxazol-4-yl)urea	599.7	Inactive	-8.4
1073	PUBCHEM_CID_44483842	[H]OC([H])([H])[C@]([H])(N1C(=O)C([H])([H])c2c([H])c(N([H])S(=O)(=O)c3nc([H])n(c3[H])C([H])([H])[H])c([H])c([H])c2O[C@@]([H])(C([H])([H])N(C([H])([H])[H])S(=O)(=O)c2c([H])c([H])c(OC([H])([H])[H])c([H])c2[H])[C@@]([H])(C([H])([H])[H])C1([H])[H])C([H])([H])[H]	N-[(2R,3S)-5-[(2R)-1-hydroxypropan-2-yl]-2-[[(4-methoxyphenyl)sulfonyl-methylamino]methyl]-3-methyl-6-oxo-2,3,4,7-tetrahydro-1,5-benzoxazonin-9-yl]-1-methylimidazole-4-sulfonamide	635.75	Inactive	-7.8
1074	PUBCHEM_CID_44202828	[H]OC([H])([H])[C@]([H])(N1C(=O)C([H])([H])c2c([H])c(N([H])C(=O)N([H])C3([H])C([H])([H])C([H])([H])C([H])([H])C([H])([H])C3([H])[H])c([H])c([H])c2O[C@@]([H])(C([H])([H])N(C([H])([H])[H])S(=O)(=O)c2c([H])c([H])c([H])c([H])c2[H])[C@@]([H])(C([H])([H])[H])C1([H])[H])C([H])([H])[H]	1-[(2R,3S)-2-[[benzenesulfonyl(methyl)amino]methyl]-5-[(2R)-1-hydroxypropan-2-yl]-3-methyl-6-oxo-2,3,4,7-tetrahydro-1,5-benzoxazonin-9-yl]-3-cyclohexylurea	586.75	Inactive	-8.4
1075	PUBCHEM_CID_44483845	[H]OC([H])([H])[C@@]([H])(N1C(=O)C([H])([H])c2c([H])c(N([H])C(=O)N([H])C([H])(C([H])([H])[H])C([H])([H])[H])c([H])c([H])c2O[C@]([H])(C([H])([H])N([H])C([H])([H])[H])[C@]([H])(C([H])([H])[H])C1([H])[H])C([H])([H])[H]	1-[(2S,3R)-5-[(2S)-1-hydroxypropan-2-yl]-3-methyl-2-(methylaminomethyl)-6-oxo-2,3,4,7-tetrahydro-1,5-benzoxazonin-9-yl]-3-propan-2-ylurea	406.527	Inactive	-7.7
1076	PUBCHEM_CID_44483846	[H]OC([H])([H])[C@@]([H])(N1C(=O)C([H])([H])c2c([H])c(N([H])S(=O)(=O)c3c([H])c([H])c(OC([H])([H])[H])c([H])c3[H])c([H])c([H])c2O[C@]([H])(C([H])([H])N(C([H])([H])[H])C([H])([H])[H])[C@]([H])(C([H])([H])[H])C1([H])[H])C([H])([H])[H]	N-[(2S,3R)-2-[(dimethylamino)methyl]-5-[(2S)-1-hydroxypropan-2-yl]-3-methyl-6-oxo-2,3,4,7-tetrahydro-1,5-benzoxazonin-9-yl]-4-methoxybenzenesulfonamide	505.63	Inactive	-8.6
1077	PUBCHEM_CID_44483847	[H]OC([H])([H])[C@@]([H])(N1C(=O)C([H])([H])c2c([H])c(N([H])S(=O)(=O)c3sc([H])c([H])c3[H])c([H])c([H])c2O[C@]([H])(C([H])([H])N(C([H])([H])[H])C([H])([H])C2([H])C([H])([H])C2([H])[H])[C@]([H])(C([H])([H])[H])C1([H])[H])C([H])([H])[H]	N-[(2S,3R)-2-[[cyclopropylmethyl(methyl)amino]methyl]-5-[(2S)-1-hydroxypropan-2-yl]-3-methyl-6-oxo-2,3,4,7-tetrahydro-1,5-benzoxazonin-9-yl]thiophene-2-sulfonamide	521.69	Inactive	-7.5
1078	PUBCHEM_CID_44483848	[H]OC([H])([H])[C@@]([H])(N1C(=O)C([H])([H])c2c([H])c(N([H])C(=O)C([H])([H])c3c([H])n(c4c([H])c([H])c([H])c([H])c34)C([H])([H])[H])c([H])c([H])c2O[C@]([H])(C([H])([H])N(C([H])([H])[H])C([H])([H])c2c([H])c([H])nc([H])c2[H])[C@]([H])(C([H])([H])[H])C1([H])[H])C([H])([H])[H]	N-[(2S,3R)-5-[(2S)-1-hydroxypropan-2-yl]-3-methyl-2-[[methyl(pyridin-4-ylmethyl)amino]methyl]-6-oxo-2,3,4,7-tetrahydro-1,5-benzoxazonin-9-yl]-2-(1-methylindol-3-yl)acetamide	583.733	Inactive	-8.1
1079	PUBCHEM_CID_44483851	[H]OC([H])([H])[C@@]([H])(N1C(=O)C([H])([H])c2c([H])c(N([H])S(=O)(=O)c3nc([H])n(c3[H])C([H])([H])[H])c([H])c([H])c2O[C@]([H])(C([H])([H])N(C([H])([H])[H])S(=O)(=O)c2c(noc2C([H])([H])[H])C([H])([H])[H])[C@]([H])(C([H])([H])[H])C1([H])[H])C([H])([H])[H]	N-[[(2S,3R)-5-[(2S)-1-hydroxypropan-2-yl]-3-methyl-9-[(1-methylimidazol-4-yl)sulfonylamino]-6-oxo-2,3,4,7-tetrahydro-1,5-benzoxazonin-2-yl]methyl]-N,3,5-trimethyl-1,2-oxazole-4-sulfonamide	624.73	Inactive	-8.7
1080	PUBCHEM_CID_44483853	[H]OC([H])([H])[C@@]([H])(N1C(=O)C([H])([H])c2c([H])c(N([H])C(=O)C3([H])C([H])([H])C3([H])[H])c([H])c([H])c2O[C@]([H])(C([H])([H])N(C([H])([H])[H])C([H])([H])c2c([H])c([H])c3OC([H])([H])Oc3c2[H])[C@]([H])(C([H])([H])[H])C1([H])[H])C([H])([H])[H]	N-[(2S,3R)-2-[[1,3-benzodioxol-5-ylmethyl(methyl)amino]methyl]-5-[(2S)-1-hydroxypropan-2-yl]-3-methyl-6-oxo-2,3,4,7-tetrahydro-1,5-benzoxazonin-9-yl]cyclopropanecarboxamide	523.63	Inactive	-9
1081	PUBCHEM_CID_44483854	[H]OC([H])([H])[C@@]([H])(N1C(=O)C([H])([H])c2c([H])c(N([H])C(=O)C([H])([H])c3c([H])n(c4c([H])c([H])c([H])c([H])c34)C([H])([H])[H])c([H])c([H])c2O[C@]([H])(C([H])([H])N(C([H])([H])[H])S(=O)(=O)c2nc([H])n(c2[H])C([H])([H])[H])[C@]([H])(C([H])([H])[H])C1([H])[H])C([H])([H])[H]	N-[(2S,3R)-5-[(2S)-1-hydroxypropan-2-yl]-3-methyl-2-[[methyl-(1-methylimidazol-4-yl)sulfonylamino]methyl]-6-oxo-2,3,4,7-tetrahydro-1,5-benzoxazonin-9-yl]-2-(1-methylindol-3-yl)acetamide	636.77	Inactive	-10.4
1082	PUBCHEM_CID_44483856	[H]OC(=O)c1c([H])c([H])c(c([H])c1[H])C([H])([H])N(C([H])([H])[H])C([H])([H])[C@@]1([H])Oc2c([H])c([H])c(N([H])C(=O)C([H])([H])c3c([H])n(c4c([H])c([H])c([H])c([H])c34)C([H])([H])[H])c([H])c2C([H])([H])C(=O)N(C([H])([H])[C@@]1([H])C([H])([H])[H])[C@@]([H])(C([H])([H])[H])C([H])([H])O[H]	4-[[[(2S,3R)-5-[(2S)-1-hydroxypropan-2-yl]-3-methyl-9-[[2-(1-methylindol-3-yl)acetyl]amino]-6-oxo-2,3,4,7-tetrahydro-1,5-benzoxazonin-2-yl]methyl-methylamino]methyl]benzoic acid	626.754	Inactive	-9.3
1083	PUBCHEM_CID_44483857	[H]OC([H])([H])[C@@]([H])(N1C(=O)C([H])([H])c2c([H])c(N([H])C(=O)C([H])([H])n3nnnc3[H])c([H])c([H])c2O[C@]([H])(C([H])([H])N(C([H])([H])[H])S(=O)(=O)c2c([H])c([H])c([H])c([H])c2[H])[C@]([H])(C([H])([H])[H])C1([H])[H])C([H])([H])[H]	N-[(2S,3R)-2-[[benzenesulfonyl(methyl)amino]methyl]-5-[(2S)-1-hydroxypropan-2-yl]-3-methyl-6-oxo-2,3,4,7-tetrahydro-1,5-benzoxazonin-9-yl]-2-(tetrazol-1-yl)acetamide	571.65	Inactive	-9.2
1084	PUBCHEM_CID_44483858	[H]OC([H])([H])[C@@]([H])(N1C(=O)C([H])([H])c2c([H])c(N([H])C(=O)N([H])c3c([H])c([H])c(F)c([H])c3[H])c([H])c([H])c2O[C@]([H])(C([H])([H])N(C(=O)N([H])C2([H])C([H])([H])C([H])([H])C([H])([H])C([H])([H])C2([H])[H])C([H])([H])[H])[C@]([H])(C([H])([H])[H])C1([H])[H])C([H])([H])[H]	3-cyclohexyl-1-[[(2S,3R)-9-[(4-fluorophenyl)carbamoylamino]-5-[(2S)-1-hydroxypropan-2-yl]-3-methyl-6-oxo-2,3,4,7-tetrahydro-1,5-benzoxazonin-2-yl]methyl]-1-methylurea	583.705	Inactive	-8.1
1085	PUBCHEM_CID_44483862	[H]OC([H])([H])[C@]([H])(N1C(=O)C([H])([H])c2c([H])c(N([H])C(=O)N([H])c3c([H])c([H])c(OC([H])([H])[H])c([H])c3[H])c([H])c([H])c2O[C@]([H])(C([H])([H])N(C([H])([H])[H])C([H])([H])[H])[C@]([H])(C([H])([H])[H])C1([H])[H])C([H])([H])[H]	1-[(2S,3R)-2-[(dimethylamino)methyl]-5-[(2R)-1-hydroxypropan-2-yl]-3-methyl-6-oxo-2,3,4,7-tetrahydro-1,5-benzoxazonin-9-yl]-3-(4-methoxyphenyl)urea	484.597	Inactive	-9
1086	PUBCHEM_CID_44483863	[H]OC([H])([H])[C@]([H])(N1C(=O)C([H])([H])c2c([H])c(N([H])C(=O)C3([H])C([H])([H])C3([H])[H])c([H])c([H])c2O[C@]([H])(C([H])([H])N(C([H])([H])[H])C([H])([H])[H])[C@]([H])(C([H])([H])[H])C1([H])[H])C([H])([H])[H]	N-[(2S,3R)-2-[(dimethylamino)methyl]-5-[(2R)-1-hydroxypropan-2-yl]-3-methyl-6-oxo-2,3,4,7-tetrahydro-1,5-benzoxazonin-9-yl]cyclopropanecarboxamide	403.523	Inactive	-7.7
1087	PUBCHEM_CID_44483865	[H]OC([H])([H])[C@]([H])(N1C(=O)C([H])([H])c2c([H])c(N([H])S(=O)(=O)c3c([H])c([H])c([H])c([H])c3[H])c([H])c([H])c2O[C@]([H])(C([H])([H])N([H])C([H])([H])[H])[C@]([H])(C([H])([H])[H])C1([H])[H])C([H])([H])[H]	N-[(2S,3R)-5-[(2R)-1-hydroxypropan-2-yl]-3-methyl-2-(methylaminomethyl)-6-oxo-2,3,4,7-tetrahydro-1,5-benzoxazonin-9-yl]benzenesulfonamide	461.58	Inactive	-8.4
1088	PUBCHEM_CID_44483869	[H]OC([H])([H])[C@]([H])(N1C(=O)C([H])([H])c2c([H])c(N([H])C(=O)N([H])C3([H])C([H])([H])C([H])([H])C([H])([H])C([H])([H])C3([H])[H])c([H])c([H])c2O[C@]([H])(C([H])([H])N(C([H])([H])[H])C([H])([H])[H])[C@]([H])(C([H])([H])[H])C1([H])[H])C([H])([H])[H]	1-cyclohexyl-3-[(2S,3R)-2-[(dimethylamino)methyl]-5-[(2R)-1-hydroxypropan-2-yl]-3-methyl-6-oxo-2,3,4,7-tetrahydro-1,5-benzoxazonin-9-yl]urea	460.619	Inactive	-8.1
1089	PUBCHEM_CID_44483870	[H]OC([H])([H])[C@]([H])(N1C(=O)C([H])([H])c2c([H])c(N([H])C(=O)N([H])c3c(noc3C([H])([H])[H])C([H])([H])[H])c([H])c([H])c2O[C@]([H])(C([H])([H])N(C([H])([H])[H])C([H])([H])c2c([H])c([H])nc([H])c2[H])[C@]([H])(C([H])([H])[H])C1([H])[H])C([H])([H])[H]	1-(3,5-dimethyl-1,2-oxazol-4-yl)-3-[(2S,3R)-5-[(2R)-1-hydroxypropan-2-yl]-3-methyl-2-[[methyl(pyridin-4-ylmethyl)amino]methyl]-6-oxo-2,3,4,7-tetrahydro-1,5-benzoxazonin-9-yl]urea	550.66	Inactive	-8.6
1090	PUBCHEM_CID_44483871	[H]OC([H])([H])[C@]([H])(N1C(=O)C([H])([H])c2c([H])c(N([H])C(=O)C3([H])C([H])([H])C3([H])[H])c([H])c([H])c2O[C@]([H])(C([H])([H])N([H])C([H])([H])[H])[C@]([H])(C([H])([H])[H])C1([H])[H])C([H])([H])[H]	N-[(2S,3R)-5-[(2R)-1-hydroxypropan-2-yl]-3-methyl-2-(methylaminomethyl)-6-oxo-2,3,4,7-tetrahydro-1,5-benzoxazonin-9-yl]cyclopropanecarboxamide	389.496	Inactive	-7.8
1091	PUBCHEM_CID_44483872	[H]OC([H])([H])[C@]([H])(N1C(=O)C([H])([H])c2c([H])c(N([H])C(=O)C3([H])C([H])([H])C([H])([H])C([H])([H])C([H])([H])C3([H])[H])c([H])c([H])c2O[C@]([H])(C([H])([H])N(C([H])([H])[H])S(=O)(=O)c2c(noc2C([H])([H])[H])C([H])([H])[H])[C@]([H])(C([H])([H])[H])C1([H])[H])C([H])([H])[H]	N-[(2S,3R)-2-[[(3,5-dimethyl-1,2-oxazol-4-yl)sulfonyl-methylamino]methyl]-5-[(2R)-1-hydroxypropan-2-yl]-3-methyl-6-oxo-2,3,4,7-tetrahydro-1,5-benzoxazonin-9-yl]cyclohexanecarboxamide	590.74	Inactive	-10
1092	PUBCHEM_CID_44483873	[H]OC([H])([H])[C@]([H])(N1C(=O)C([H])([H])c2c([H])c(N([H])S(=O)(=O)C([H])([H])[H])c([H])c([H])c2O[C@]([H])(C([H])([H])N(C(=O)N([H])C2([H])C([H])([H])C([H])([H])C([H])([H])C([H])([H])C2([H])[H])C([H])([H])[H])[C@]([H])(C([H])([H])[H])C1([H])[H])C([H])([H])[H]	3-cyclohexyl-1-[[(2S,3R)-5-[(2R)-1-hydroxypropan-2-yl]-9-(methanesulfonamido)-3-methyl-6-oxo-2,3,4,7-tetrahydro-1,5-benzoxazonin-2-yl]methyl]-1-methylurea	524.68	Inactive	-7.9
1093	PUBCHEM_CID_44483876	[H]OC([H])([H])[C@]([H])(N1C(=O)C([H])([H])c2c([H])c(N([H])C(=O)C([H])([H])c3c([H])c([H])c([H])c([H])c3[H])c([H])c([H])c2O[C@]([H])(C([H])([H])N(C([H])([H])[H])C([H])([H])c2c([H])c([H])c(c([H])c2[H])C(F)(F)F)[C@]([H])(C([H])([H])[H])C1([H])[H])C([H])([H])[H]	N-[(2S,3R)-5-[(2R)-1-hydroxypropan-2-yl]-3-methyl-2-[[methyl-[[4-(trifluoromethyl)phenyl]methyl]amino]methyl]-6-oxo-2,3,4,7-tetrahydro-1,5-benzoxazonin-9-yl]-2-phenylacetamide	597.679	Inactive	-10.3
1094	PUBCHEM_CID_44483877	[H]OC([H])([H])[C@]([H])(N1C(=O)C([H])([H])c2c([H])c(N([H])C(=O)N([H])c3c([H])c([H])c([H])c([H])c3[H])c([H])c([H])c2O[C@]([H])(C([H])([H])N(C([H])([H])[H])C([H])([H])c2c([H])c([H])nc([H])c2[H])[C@]([H])(C([H])([H])[H])C1([H])[H])C([H])([H])[H]	1-[(2S,3R)-5-[(2R)-1-hydroxypropan-2-yl]-3-methyl-2-[[methyl(pyridin-4-ylmethyl)amino]methyl]-6-oxo-2,3,4,7-tetrahydro-1,5-benzoxazonin-9-yl]-3-phenylurea	531.657	Inactive	-8.6
1095	PUBCHEM_CID_44483878	[H]OC([H])([H])[C@]([H])(N1C(=O)C([H])([H])c2c([H])c(N([H])C(=O)N([H])c3c([H])c([H])c(c([H])c3[H])C(F)(F)F)c([H])c([H])c2O[C@]([H])(C([H])([H])N(C(=O)N([H])C2([H])C([H])([H])C([H])([H])C([H])([H])C([H])([H])C2([H])[H])C([H])([H])[H])[C@]([H])(C([H])([H])[H])C1([H])[H])C([H])([H])[H]	3-cyclohexyl-1-[[(2S,3R)-5-[(2R)-1-hydroxypropan-2-yl]-3-methyl-6-oxo-9-[[4-(trifluoromethyl)phenyl]carbamoylamino]-2,3,4,7-tetrahydro-1,5-benzoxazonin-2-yl]methyl]-1-methylurea	633.713	Inactive	-8.3
1096	PUBCHEM_CID_44483879	[H]OC([H])([H])[C@]([H])(N1C(=O)C([H])([H])c2c([H])c(N([H])C(=O)N([H])c3c([H])c([H])c(F)c([H])c3[H])c([H])c([H])c2O[C@]([H])(C([H])([H])N(C(=O)N([H])C2([H])C([H])([H])C([H])([H])C([H])([H])C([H])([H])C2([H])[H])C([H])([H])[H])[C@]([H])(C([H])([H])[H])C1([H])[H])C([H])([H])[H]	3-cyclohexyl-1-[[(2S,3R)-9-[(4-fluorophenyl)carbamoylamino]-5-[(2R)-1-hydroxypropan-2-yl]-3-methyl-6-oxo-2,3,4,7-tetrahydro-1,5-benzoxazonin-2-yl]methyl]-1-methylurea	583.705	Inactive	-8
1097	PUBCHEM_CID_44483881	[H]OC([H])([H])[C@]([H])(N1C(=O)C([H])([H])c2c([H])c(N([H])C(=O)C([H])([H])c3c([H])n(c4c([H])c([H])c([H])c([H])c34)C([H])([H])[H])c([H])c([H])c2O[C@]([H])(C([H])([H])N(C(=O)N([H])c2c([H])c([H])c([H])c([H])c2[H])C([H])([H])[H])[C@]([H])(C([H])([H])[H])C1([H])[H])C([H])([H])[H]	N-[(2S,3R)-5-[(2R)-1-hydroxypropan-2-yl]-3-methyl-2-[[methyl(phenylcarbamoyl)amino]methyl]-6-oxo-2,3,4,7-tetrahydro-1,5-benzoxazonin-9-yl]-2-(1-methylindol-3-yl)acetamide	611.743	Inactive	-11.1
1098	PUBCHEM_CID_44483882	[H]OC([H])([H])[C@]([H])(N1C(=O)C([H])([H])c2c([H])c(N([H])C(=O)c3c([H])c([H])nc([H])c3[H])c([H])c([H])c2O[C@]([H])(C([H])([H])N([H])C([H])([H])[H])[C@]([H])(C([H])([H])[H])C1([H])[H])C([H])([H])[H]	N-[(2S,3R)-5-[(2R)-1-hydroxypropan-2-yl]-3-methyl-2-(methylaminomethyl)-6-oxo-2,3,4,7-tetrahydro-1,5-benzoxazonin-9-yl]pyridine-4-carboxamide	426.517	Inactive	-8.5
1099	PUBCHEM_CID_44483883	[H]OC([H])([H])[C@]([H])(N1C(=O)C([H])([H])c2c([H])c(c([H])c([H])c2O[C@]([H])(C([H])([H])N([H])C([H])([H])[H])[C@]([H])(C([H])([H])[H])C1([H])[H])N(C([H])([H])[H])C([H])([H])[H])C([H])([H])[H]	(2S,3R)-9-(dimethylamino)-5-[(2R)-1-hydroxypropan-2-yl]-3-methyl-2-(methylaminomethyl)-2,3,4,7-tetrahydro-1,5-benzoxazonin-6-one	349.475	Inactive	-6.9
1100	PUBCHEM_CID_44483884	[H]OC([H])([H])[C@]([H])(N1C(=O)C([H])([H])c2c([H])c(N([H])S(=O)(=O)c3sc([H])c([H])c3[H])c([H])c([H])c2O[C@]([H])(C([H])([H])N(C([H])([H])[H])S(=O)(=O)c2c([H])c([H])c([H])c([H])c2[H])[C@]([H])(C([H])([H])[H])C1([H])[H])C([H])([H])[H]	N-[(2S,3R)-2-[[benzenesulfonyl(methyl)amino]methyl]-5-[(2R)-1-hydroxypropan-2-yl]-3-methyl-6-oxo-2,3,4,7-tetrahydro-1,5-benzoxazonin-9-yl]thiophene-2-sulfonamide	607.76	Inactive	-8.5
1101	PUBCHEM_CID_44483886	[H]OC([H])([H])[C@]([H])(N1C(=O)C([H])([H])c2c([H])c(N([H])C(=O)C3([H])C([H])([H])C3([H])[H])c([H])c([H])c2O[C@]([H])(C([H])([H])N(C(=O)N([H])c2c(noc2C([H])([H])[H])C([H])([H])[H])C([H])([H])[H])[C@]([H])(C([H])([H])[H])C1([H])[H])C([H])([H])[H]	N-[(2S,3R)-2-[[(3,5-dimethyl-1,2-oxazol-4-yl)carbamoyl-methylamino]methyl]-5-[(2R)-1-hydroxypropan-2-yl]-3-methyl-6-oxo-2,3,4,7-tetrahydro-1,5-benzoxazonin-9-yl]cyclopropanecarboxamide	527.622	Inactive	-8.9
1102	PUBCHEM_CID_44483887	[H]OC([H])([H])[C@]([H])(N1C(=O)C([H])([H])c2c([H])c(N([H])C(=O)C([H])([H])c3c([H])n(c4c([H])c([H])c([H])c([H])c34)C([H])([H])[H])c([H])c([H])c2O[C@]([H])(C([H])([H])N(C(=O)N([H])C2([H])C([H])([H])C([H])([H])C([H])([H])C([H])([H])C2([H])[H])C([H])([H])[H])[C@]([H])(C([H])([H])[H])C1([H])[H])C([H])([H])[H]	N-[(2S,3R)-2-[[cyclohexylcarbamoyl(methyl)amino]methyl]-5-[(2R)-1-hydroxypropan-2-yl]-3-methyl-6-oxo-2,3,4,7-tetrahydro-1,5-benzoxazonin-9-yl]-2-(1-methylindol-3-yl)acetamide	617.791	Inactive	-8.2
1103	PUBCHEM_CID_44483888	[H]OC([H])([H])[C@]([H])(N1C(=O)C([H])([H])c2c([H])c(N([H])S(=O)(=O)C([H])([H])[H])c([H])c([H])c2O[C@]([H])(C([H])([H])N(C([H])([H])[H])S(=O)(=O)c2c([H])c([H])c(OC([H])([H])[H])c([H])c2[H])[C@]([H])(C([H])([H])[H])C1([H])[H])C([H])([H])[H]	N-[[(2S,3R)-5-[(2R)-1-hydroxypropan-2-yl]-9-(methanesulfonamido)-3-methyl-6-oxo-2,3,4,7-tetrahydro-1,5-benzoxazonin-2-yl]methyl]-4-methoxy-N-methylbenzenesulfonamide	569.69	Inactive	-7.7
1104	PUBCHEM_CID_44483889	[H]OC([H])([H])[C@]([H])(N1C(=O)C([H])([H])c2c([H])c(c([H])c([H])c2O[C@]([H])(C([H])([H])N(C(=O)N([H])c2c([H])c([H])c([H])c3c([H])c([H])c([H])c([H])c23)C([H])([H])[H])[C@]([H])(C([H])([H])[H])C1([H])[H])N(C([H])([H])[H])C([H])([H])[H])C([H])([H])[H]	1-[[(2S,3R)-9-(dimethylamino)-5-[(2R)-1-hydroxypropan-2-yl]-3-methyl-6-oxo-2,3,4,7-tetrahydro-1,5-benzoxazonin-2-yl]methyl]-1-methyl-3-naphthalen-1-ylurea	518.658	Inactive	-9
1105	PUBCHEM_CID_44483891	[H]OC([H])([H])[C@]([H])(N1C(=O)C([H])([H])c2c([H])c(N([H])C(=O)C3([H])C([H])([H])C3([H])[H])c([H])c([H])c2O[C@]([H])(C([H])([H])N(C([H])([H])[H])S(=O)(=O)c2nc([H])n(c2[H])C([H])([H])[H])[C@]([H])(C([H])([H])[H])C1([H])[H])C([H])([H])[H]	N-[(2S,3R)-5-[(2R)-1-hydroxypropan-2-yl]-3-methyl-2-[[methyl-(1-methylimidazol-4-yl)sulfonylamino]methyl]-6-oxo-2,3,4,7-tetrahydro-1,5-benzoxazonin-9-yl]cyclopropanecarboxamide	533.64	Inactive	-9
1106	PUBCHEM_CID_44483892	[H]OC([H])([H])[C@]([H])(N1C(=O)C([H])([H])c2c([H])c(N([H])C(=O)C([H])([H])c3c([H])c([H])c([H])c([H])c3[H])c([H])c([H])c2O[C@]([H])(C([H])([H])N(C([H])([H])[H])S(=O)(=O)c2nc([H])n(c2[H])C([H])([H])[H])[C@]([H])(C([H])([H])[H])C1([H])[H])C([H])([H])[H]	N-[(2S,3R)-5-[(2R)-1-hydroxypropan-2-yl]-3-methyl-2-[[methyl-(1-methylimidazol-4-yl)sulfonylamino]methyl]-6-oxo-2,3,4,7-tetrahydro-1,5-benzoxazonin-9-yl]-2-phenylacetamide	583.7	Inactive	-9
1107	PUBCHEM_CID_44483893	[H]OC([H])([H])[C@]([H])(N1C(=O)C([H])([H])c2c([H])c(N([H])C(=O)C([H])([H])c3c([H])c([H])c([H])c([H])c3[H])c([H])c([H])c2O[C@]([H])(C([H])([H])N(C(=O)N([H])c2c([H])c([H])c3OC([H])([H])Oc3c2[H])C([H])([H])[H])[C@]([H])(C([H])([H])[H])C1([H])[H])C([H])([H])[H]	N-[(2S,3R)-2-[[1,3-benzodioxol-5-ylcarbamoyl(methyl)amino]methyl]-5-[(2R)-1-hydroxypropan-2-yl]-3-methyl-6-oxo-2,3,4,7-tetrahydro-1,5-benzoxazonin-9-yl]-2-phenylacetamide	602.688	Inactive	-10.2
1108	PUBCHEM_CID_44483896	[H]OC([H])([H])[C@]([H])(N1C(=O)C([H])([H])c2c([H])c(N([H])S(=O)(=O)c3c([H])c([H])c([H])c([H])c3[H])c([H])c([H])c2O[C@]([H])(C([H])([H])N(C([H])([H])[H])S(=O)(=O)c2c([H])c([H])c(F)c([H])c2[H])[C@]([H])(C([H])([H])[H])C1([H])[H])C([H])([H])[H]	N-[[(2S,3R)-9-(benzenesulfonamido)-5-[(2R)-1-hydroxypropan-2-yl]-3-methyl-6-oxo-2,3,4,7-tetrahydro-1,5-benzoxazonin-2-yl]methyl]-4-fluoro-N-methylbenzenesulfonamide	619.72	Inactive	-9.4
1109	PUBCHEM_CID_44483897	[H]OC([H])([H])[C@]([H])(N1C(=O)C([H])([H])c2c([H])c(N([H])C(=O)C([H])([H])c3c([H])n(c4c([H])c([H])c([H])c([H])c34)C([H])([H])[H])c([H])c([H])c2O[C@]([H])(C([H])([H])N(C([H])([H])[H])S(=O)(=O)c2sc([H])c([H])c2[H])[C@]([H])(C([H])([H])[H])C1([H])[H])C([H])([H])[H]	N-[(2S,3R)-5-[(2R)-1-hydroxypropan-2-yl]-3-methyl-2-[[methyl(thiophen-2-ylsulfonyl)amino]methyl]-6-oxo-2,3,4,7-tetrahydro-1,5-benzoxazonin-9-yl]-2-(1-methylindol-3-yl)acetamide	638.8	Inactive	-8.6
1110	PUBCHEM_CID_44483898	[H]OC([H])([H])[C@]([H])(N1C(=O)C([H])([H])c2c([H])c(N([H])C(=O)N([H])c3c(noc3C([H])([H])[H])C([H])([H])[H])c([H])c([H])c2O[C@]([H])(C([H])([H])N(C([H])([H])[H])S(=O)(=O)c2c([H])c([H])c([H])c([H])c2[H])[C@]([H])(C([H])([H])[H])C1([H])[H])C([H])([H])[H]	1-[(2S,3R)-2-[[benzenesulfonyl(methyl)amino]methyl]-5-[(2R)-1-hydroxypropan-2-yl]-3-methyl-6-oxo-2,3,4,7-tetrahydro-1,5-benzoxazonin-9-yl]-3-(3,5-dimethyl-1,2-oxazol-4-yl)urea	599.7	Inactive	-8.1
1111	PUBCHEM_CID_44483899	[H]OC([H])([H])[C@]([H])(N1C(=O)C([H])([H])c2c([H])c(N([H])S(=O)(=O)c3c(noc3C([H])([H])[H])C([H])([H])[H])c([H])c([H])c2O[C@]([H])(C([H])([H])N(C(=O)N([H])c2c([H])c([H])c(F)c([H])c2[H])C([H])([H])[H])[C@]([H])(C([H])([H])[H])C1([H])[H])C([H])([H])[H]	1-[[(2S,3R)-9-[(3,5-dimethyl-1,2-oxazol-4-yl)sulfonylamino]-5-[(2R)-1-hydroxypropan-2-yl]-3-methyl-6-oxo-2,3,4,7-tetrahydro-1,5-benzoxazonin-2-yl]methyl]-3-(4-fluorophenyl)-1-methylurea	617.69	Inactive	-9.4
1112	PUBCHEM_CID_44483900	[H]OC([H])([H])[C@]([H])(N1C(=O)C([H])([H])c2c([H])c(N([H])S(=O)(=O)c3nc([H])n(c3[H])C([H])([H])[H])c([H])c([H])c2O[C@]([H])(C([H])([H])N(C([H])([H])[H])S(=O)(=O)c2c([H])c([H])c(OC([H])([H])[H])c([H])c2[H])[C@]([H])(C([H])([H])[H])C1([H])[H])C([H])([H])[H]	N-[(2S,3R)-5-[(2R)-1-hydroxypropan-2-yl]-2-[[(4-methoxyphenyl)sulfonyl-methylamino]methyl]-3-methyl-6-oxo-2,3,4,7-tetrahydro-1,5-benzoxazonin-9-yl]-1-methylimidazole-4-sulfonamide	635.75	Inactive	-8.5
1113	PUBCHEM_CID_44483901	[H]OC([H])([H])[C@]([H])(N1C(=O)C([H])([H])c2c([H])c(N([H])C(=O)C3([H])C([H])([H])C3([H])[H])c([H])c([H])c2O[C@]([H])(C([H])([H])N(C(=O)N([H])C([H])(C([H])([H])[H])C([H])([H])[H])C([H])([H])[H])[C@]([H])(C([H])([H])[H])C1([H])[H])C([H])([H])[H]	N-[(2S,3R)-5-[(2R)-1-hydroxypropan-2-yl]-3-methyl-2-[[methyl(propan-2-ylcarbamoyl)amino]methyl]-6-oxo-2,3,4,7-tetrahydro-1,5-benzoxazonin-9-yl]cyclopropanecarboxamide	474.602	Inactive	-8.3
1114	PUBCHEM_CID_44483902	[H]OC([H])([H])[C@]([H])(N1C(=O)C([H])([H])c2c([H])c(N([H])C(=O)C3([H])C([H])([H])C3([H])[H])c([H])c([H])c2O[C@]([H])(C([H])([H])N(C([H])([H])[H])S(=O)(=O)c2sc([H])c([H])c2[H])[C@]([H])(C([H])([H])[H])C1([H])[H])C([H])([H])[H]	N-[(2S,3R)-5-[(2R)-1-hydroxypropan-2-yl]-3-methyl-2-[[methyl(thiophen-2-ylsulfonyl)amino]methyl]-6-oxo-2,3,4,7-tetrahydro-1,5-benzoxazonin-9-yl]cyclopropanecarboxamide	535.67	Inactive	-8.6
1115	PUBCHEM_CID_44483903	[H]OC([H])([H])[C@]([H])(N1C(=O)C([H])([H])c2c([H])c(N([H])S(=O)(=O)c3c([H])c([H])c(c([H])c3[H])C([H])([H])[H])c([H])c([H])c2O[C@]([H])(C([H])([H])N(C(=O)N([H])c2c(noc2C([H])([H])[H])C([H])([H])[H])C([H])([H])[H])[C@]([H])(C([H])([H])[H])C1([H])[H])C([H])([H])[H]	3-(3,5-dimethyl-1,2-oxazol-4-yl)-1-[[(2S,3R)-5-[(2R)-1-hydroxypropan-2-yl]-3-methyl-9-[(4-methylphenyl)sulfonylamino]-6-oxo-2,3,4,7-tetrahydro-1,5-benzoxazonin-2-yl]methyl]-1-methylurea	613.73	Inactive	-9.9
1116	PUBCHEM_CID_44483986	[H]OC([H])([H])[C@]([H])(N1C(=O)c2c([H])c(N([H])C(=O)C([H])([H])c3c([H])c([H])c([H])c([H])c3[H])c([H])c([H])c2O[C@]([H])(C([H])([H])N(C([H])([H])[H])C([H])([H])c2c([H])c([H])c(c([H])c2[H])-c2c([H])c([H])c([H])c([H])c2[H])[C@@]([H])(C([H])([H])[H])C1([H])[H])C([H])([H])[H]	N-[(2S,3S)-5-[(2R)-1-hydroxypropan-2-yl]-3-methyl-2-[[methyl-[(4-phenylphenyl)methyl]amino]methyl]-6-oxo-3,4-dihydro-2H-1,5-benzoxazocin-8-yl]-2-phenylacetamide	591.752	Inactive	-10.6
1117	PUBCHEM_CID_44483987	[H]OC([H])([H])[C@]([H])(N1C(=O)c2c([H])c(N([H])S(=O)(=O)c3c([H])c([H])c([H])c([H])c3[H])c([H])c([H])c2O[C@]([H])(C([H])([H])N(C([H])([H])[H])C([H])([H])c2c([H])c([H])c([H])c([H])c2[H])[C@@]([H])(C([H])([H])[H])C1([H])[H])C([H])([H])[H]	N-[(2S,3S)-2-[[benzyl(methyl)amino]methyl]-5-[(2R)-1-hydroxypropan-2-yl]-3-methyl-6-oxo-3,4-dihydro-2H-1,5-benzoxazocin-8-yl]benzenesulfonamide	537.68	Inactive	-7.9
1118	PUBCHEM_CID_44483988	[H]OC([H])([H])[C@]([H])(N1C(=O)c2c([H])c(N([H])C(=O)C([H])([H])C([H])([H])C([H])([H])N(C([H])([H])[H])C([H])([H])[H])c([H])c([H])c2O[C@]([H])(C([H])([H])N(C(=O)N([H])c2c([H])c([H])c(OC([H])([H])[H])c([H])c2[H])C([H])([H])[H])[C@@]([H])(C([H])([H])[H])C1([H])[H])C([H])([H])[H]	4-(dimethylamino)-N-[(2S,3S)-5-[(2R)-1-hydroxypropan-2-yl]-2-[[(4-methoxyphenyl)carbamoyl-methylamino]methyl]-3-methyl-6-oxo-3,4-dihydro-2H-1,5-benzoxazocin-8-yl]butanamide	569.703	Inactive	-8.6
1119	PUBCHEM_CID_44483989	[H]OC([H])([H])[C@]([H])(N1C(=O)c2c([H])c(N([H])C(=O)C([H])([H])C([H])([H])C([H])([H])N(C([H])([H])[H])C([H])([H])[H])c([H])c([H])c2O[C@]([H])(C([H])([H])N(C([H])([H])[H])S(=O)(=O)c2c([H])c([H])c(F)c([H])c2[H])[C@@]([H])(C([H])([H])[H])C1([H])[H])C([H])([H])[H]	4-(dimethylamino)-N-[(2S,3S)-2-[[(4-fluorophenyl)sulfonyl-methylamino]methyl]-5-[(2R)-1-hydroxypropan-2-yl]-3-methyl-6-oxo-3,4-dihydro-2H-1,5-benzoxazocin-8-yl]butanamide	578.7	Inactive	-9.4
1120	PUBCHEM_CID_44483990	[H]OC([H])([H])[C@]([H])(N1C(=O)c2c([H])c(N([H])C(=O)C([H])([H])C([H])([H])C([H])([H])N(C([H])([H])[H])C([H])([H])[H])c([H])c([H])c2O[C@]([H])(C([H])([H])N(C([H])([H])[H])S(=O)(=O)c2c([H])c([H])c(Cl)c([H])c2[H])[C@@]([H])(C([H])([H])[H])C1([H])[H])C([H])([H])[H]	N-[(2S,3S)-2-[[(4-chlorophenyl)sulfonyl-methylamino]methyl]-5-[(2R)-1-hydroxypropan-2-yl]-3-methyl-6-oxo-3,4-dihydro-2H-1,5-benzoxazocin-8-yl]-4-(dimethylamino)butanamide	595.15	Inactive	-7.8
1121	PUBCHEM_CID_44483991	[H]OC([H])([H])[C@]([H])(N1C(=O)c2c([H])c(c([H])c([H])c2O[C@]([H])(C([H])([H])N(C(=O)N([H])c2c(noc2C([H])([H])[H])C([H])([H])[H])C([H])([H])[H])[C@@]([H])(C([H])([H])[H])C1([H])[H])N(C([H])([H])[H])C([H])([H])[H])C([H])([H])[H]	1-[[(2S,3S)-8-(dimethylamino)-5-[(2R)-1-hydroxypropan-2-yl]-3-methyl-6-oxo-3,4-dihydro-2H-1,5-benzoxazocin-2-yl]methyl]-3-(3,5-dimethyl-1,2-oxazol-4-yl)-1-methylurea	473.574	Inactive	-8.1
1122	PUBCHEM_CID_44483992	[H]OC([H])([H])[C@]([H])(N1C(=O)c2c([H])c(N([H])S(=O)(=O)c3sc([H])c([H])c3[H])c([H])c([H])c2O[C@]([H])(C([H])([H])N(C([H])([H])[H])C([H])([H])c2c([H])c([H])c(Cl)c(Cl)c2[H])[C@@]([H])(C([H])([H])[H])C1([H])[H])C([H])([H])[H]	N-[(2S,3S)-2-[[(3,4-dichlorophenyl)methyl-methylamino]methyl]-5-[(2R)-1-hydroxypropan-2-yl]-3-methyl-6-oxo-3,4-dihydro-2H-1,5-benzoxazocin-8-yl]thiophene-2-sulfonamide	612.58	Inactive	-8.2
1123	PUBCHEM_CID_44202318	[H]OC([H])([H])[C@]([H])(N1C(=O)c2c([H])c(N([H])C(=O)C([H])([H])n3nnnc3[H])c([H])c([H])c2O[C@]([H])(C([H])([H])N(C([H])([H])[H])C([H])([H])c2c([H])c([H])c3OC([H])([H])Oc3c2[H])[C@@]([H])(C([H])([H])[H])C1([H])[H])C([H])([H])[H]	N-[(2S,3S)-2-[[1,3-benzodioxol-5-ylmethyl(methyl)amino]methyl]-5-[(2R)-1-hydroxypropan-2-yl]-3-methyl-6-oxo-3,4-dihydro-2H-1,5-benzoxazocin-8-yl]-2-(tetrazol-1-yl)acetamide	551.604	Inactive	-7.6
1124	PUBCHEM_CID_44202306	[H]OC([H])([H])[C@]([H])(N1C(=O)c2c([H])c(N([H])C(=O)C([H])([H])C([H])([H])N3C([H])([H])C([H])([H])OC([H])([H])C3([H])[H])c([H])c([H])c2O[C@]([H])(C([H])([H])N(C(=O)N([H])c2c([H])c([H])c([H])c([H])c2[H])C([H])([H])[H])[C@@]([H])(C([H])([H])[H])C1([H])[H])C([H])([H])[H]	N-[(2S,3S)-5-[(2R)-1-hydroxypropan-2-yl]-3-methyl-2-[[methyl(phenylcarbamoyl)amino]methyl]-6-oxo-3,4-dihydro-2H-1,5-benzoxazocin-8-yl]-3-morpholin-4-ylpropanamide	567.687	Inactive	-10.1
[truncated: 28,078 more rows]
